# Supplementary material for: Biomarker discovery: quantification of microRNAs and other small non-coding RNAs using next generation sequencing
Source: BMC Med Genomics. 2015 Jul 1;8:35. doi: 10.1186/s12920-015-0109-x (PMC4487992; doi:10.1186/s12920-015-0109-x)
Supplement: Additional file 2: Table S1. — MicroRNA expression in human whole-blood. Small RNA sequencing raw reads showing expression, distribution and percentage of microRNAs identified in four human blood samples. Table S2. MicroRNA expression in human brain. Small RNA sequencing raw reads showing expression, distribution and percentage of microRNAs identified in four human brain samples. Table S3. MicroRNA expression in human heart. Small RNA sequencing raw reads showing expression, distribution and percentage of microRNAs identified in four human heart samples. Table S4. MicroRNA expression in human liver. Small RNA sequencing raw reads showing expression, distribution and percentage of microRNAs identified in four human liver samples. Table S5. Co-expressed miRNAs. MicroRNAs co-expressed between whole-blood and brain, heart, and liver. Table S6. Expression of other non-coding RNAs in human whole-blood. Small RNA sequencing raw reads showing expression, distribution and percentage of other small non-coding RNAs in four human blood samples. Table S7. Expression of other non-coding RNAs in human brain. Small RNA sequencing raw reads showing expression, distribution and percentage of other small non-coding RNAs in four human brain samples. Table S8. Expression of other non-coding RNAs in human heart. Small RNA sequencing raw reads showing expression, distribution and percentage of other small non-coding RNAs in four human heart samples. Table S9. Expression of other non-coding RNAs in human liver. Small RNA sequencing raw reads showing expression, distribution and percentage of other small non-coding RNAs in four human liver samples. [file 12920_2015_109_MOESM2_ESM.xlsx]

## Sheet: Supplementary Table 1
	Supplementary Table 1. MicroRNA expression in human whole-blood.
	Rank #	miRNA	E1	E2	E3	E4	Avg - Blood (E1-E4)	%
	1	hsa-miR-486-5p	320225	328954	341916	430880	355494	0.447191
	2	hsa-miR-486-3p	265157	292973	287961	364736	302707	0.380788
	3	hsa-miR-92a-3p	60913.6	76512.9	55947.6	69196.3	65642.6	0.0825748
	4	hsa-miR-451a	12201.1	43865.8	9582.61	9945.75	18898.8	0.0237737
	5	hsa-miR-16-5p	4466.83	9452	3929.83	1975.17	4955.96	0.00623432
	6	hsa-miR-22-3p	3516.9	4023.8	3427.2	2039.9	3251.95	0.00409077
	7	hsa-miR-25-3p	2617.5	4289.57	2695.58	3137	3184.91	0.00400644
	8	hsa-miR-191-5p	3229.22	2898.33	3180.83	3141.17	3112.39	0.00391521
	9	hsa-miR-182-5p	2293	3762.7	2346.08	2384.25	2696.51	0.00339206
	10	hsa-let-7f-5p	2153.38	3564.5	1565.35	602.667	1971.48	0.00248001
	11	hsa-miR-142-5p	1893.65	3067.43	1665.85	1009.11	1909.01	0.00240143
	12	hsa-miR-484	1649.83	1676.92	2128.58	1780.67	1809	0.00227562
	13	hsa-miR-3184-3p	1993.25	2037.58	1317.25	1719.25	1766.83	0.00222258
	14	hsa-miR-423-5p	1993.25	2037.58	1317.25	1719.25	1766.83	0.00222258
	15	hsa-miR-181a-5p	1489	3020	1570	866.667	1736.42	0.00218432
	16	hsa-let-7a-5p	1711.89	2142.01	1446.95	486.023	1446.72	0.00181989
	17	hsa-miR-30d-5p	1359.09	1703.09	1028	1218	1327.05	0.00166935
	18	hsa-miR-425-5p	866	1872	981	1158	1219.25	0.00153375
	19	hsa-miR-103a-3p	904.11	2221.6	1017.57	318.167	1115.36	0.00140306
	20	hsa-miR-103b	904.11	2221.6	1017.57	318.167	1115.36	0.00140306
	21	hsa-miR-93-5p	932.5	2025.17	1045.5	331	1083.54	0.00136304
	22	hsa-miR-26a-5p	1012.33	1594.33	812.667	803.667	1055.75	0.00132807
	23	hsa-miR-92b-3p	1040.1	1194.33	931.667	933.167	1024.82	0.00128916
	24	hsa-miR-150-5p	1023	840	1202	884	987.25	0.00124191
	25	hsa-miR-423-3p	967.393	854.5	894.333	1187.33	975.89	0.00122762
	26	hsa-miR-3184-5p	881.393	785.5	819.333	1097.33	895.89	0.00112698
	27	hsa-miR-30c-5p	732.118	593	711	1096	783.029	0.000985008
	28	hsa-let-7i-5p	846.833	1020.53	905.5	231	750.965	0.000944673
	29	hsa-miR-363-3p	436.5	1137.67	523.5	535	658.167	0.000827937
	30	hsa-miR-192-5p	480	1025.83	478	544	631.958	0.000794969
	31	hsa-miR-186-5p	468.533	655.202	451.611	731.944	576.823	0.000725611
	32	hsa-miR-15a-5p	343	1332.39	414.5	136.083	556.492	0.000700036
	33	hsa-miR-3615	437.5	474	582	671.833	541.333	0.000680967
	34	hsa-let-7g-5p	480.625	923.194	442.667	146.417	498.226	0.00062674
	35	hsa-miR-144-5p	397.2	761.333	260	49.5	367.008	0.000461676
	36	hsa-miR-107	272.912	788.969	305.283	97.0833	366.062	0.000460486
	37	hsa-miR-140-3p	317	463.5	299	250	332.375	0.000418109
	38	hsa-miR-106b-3p	338.5	356	393.5	160.5	312.125	0.000392636
	39	hsa-miR-30e-5p	305.7	523.367	247.9	141.6	304.642	0.000383222
	40	hsa-miR-4732-3p	274.489	171.076	215.766	276.022	234.338	0.000294785
	41	hsa-miR-128-3p	204	214.333	186.333	273	219.417	0.000276014
	42	hsa-miR-30b-5p	195	274	160	204	208.25	0.000261967
	43	hsa-miR-652-3p	165.333	339.5	195	127.583	206.854	0.000260211
	44	hsa-let-7d-5p	189.5	243.45	186.333	77	174.071	0.000218971
	45	hsa-miR-151a-3p	121.626	211.021	108.817	230.669	168.033	0.000211377
	46	hsa-miR-16-2-3p	161.125	140.167	189	33	130.823	0.000164568
	47	hsa-miR-15b-5p	110.367	195.267	113.6	67.8	121.758	0.000153165
	48	hsa-miR-26b-5p	112.833	230.167	101.333	31	118.833	0.000149486
	49	hsa-miR-130a-3p	109.5	202	87.5	72.5	117.875	0.00014828
	50	hsa-let-7b-5p	119.97	167.568	81.2576	44.0909	103.222	0.000129847
	51	hsa-miR-320a	93.0333	170.729	68.3333	64.6667	99.1906	0.000124776
	52	hsa-miR-101-3p	85.3333	215.233	53	14.8	92.0917	0.000115846
	53	hsa-miR-21-5p	85.5	201	59	19	91.125	0.00011463
	54	hsa-miR-223-3p	70.5	165.5	57.25	63.5	89.1875	0.000112193
	55	hsa-miR-126-5p	63	203	62	24	88	0.000110699
	56	hsa-miR-151a-5p	83.7327	88.4106	83.3812	89.7119	86.3091	0.000108572
	57	hsa-miR-550a-3p	61.75	57.5	60.25	105.75	71.3125	8.97072e-05
	58	hsa-miR-532-5p	68	118.5	59	30	68.875	8.66409e-05
	59	hsa-miR-130b-3p	49.5	96	66	45	64.125	8.06657e-05
	60	hsa-miR-148a-3p	74.125	113	38	25	62.5312	7.86608e-05
	61	hsa-miR-942-5p	45	75	49.0556	78	61.7639	7.76955e-05
	62	hsa-miR-361-3p	64	74	61	47	61.5	7.73636e-05
	63	hsa-miR-27b-3p	68.5	81.1538	61.6538	26	59.3269	7.463e-05
	64	hsa-miR-18a-3p	61.3333	38	67	66	58.0833	7.30656e-05
	65	hsa-miR-144-3p	60.1667	134.429	28.6429	2	56.3095	7.08343e-05
	66	hsa-miR-28-3p	53.9167	53.4917	55.6667	54.6667	54.4354	6.84767e-05
	67	hsa-miR-106b-5p	32	117.333	43.2	12	51.1333	6.43229e-05
	68	hsa-miR-10a-5p	55	47	41	54	49.25	6.19538e-05
	69	hsa-miR-3605-3p	54	34	52	54	48.5	6.10103e-05
	70	hsa-let-7d-3p	39	55	32	67	48.25	6.06958e-05
	71	hsa-miR-328-3p	48.5	38.5	42.7	57.2	46.725	5.87775e-05
	72	hsa-miR-345-5p	35.5833	63.3333	38.5833	46	45.875	5.77082e-05
	73	hsa-miR-125a-5p	58	29	54	38	44.75	5.6293e-05
	74	hsa-miR-532-3p	32.5	47.5	33	45	39.5	4.96888e-05
	75	hsa-miR-130b-5p	34	15.1667	49.5833	47.0833	36.4583	4.58626e-05
	76	hsa-miR-19b-3p	36	68	19	21	36	4.5286e-05
	77	hsa-miR-126-3p	29	84	22	9	36	4.5286e-05
	78	hsa-miR-342-3p	36	45	41	21.25	35.8125	4.50501e-05
	79	hsa-miR-197-3p	27	73	23.5	19	35.625	4.48143e-05
	80	hsa-miR-210-3p	32	54	51	5	35.5	4.4657e-05
	81	hsa-miR-181a-2-3p	33	39	38	31	35.25	4.43425e-05
	82	hsa-miR-576-5p	20.8667	59.0667	25	35	34.9833	4.40071e-05
	83	hsa-miR-181b-5p	32	51	39	17	34.75	4.37136e-05
	84	hsa-miR-185-5p	16.0769	75.5769	26	21	34.6635	4.36047e-05
	85	hsa-miR-194-5p	27	63	27	16	33.25	4.18267e-05
	86	hsa-miR-3158-3p	25	38	35	28	31.5	3.96253e-05
	87	hsa-miR-3158-5p	25	37	33	28	30.75	3.86818e-05
	88	hsa-miR-183-5p	35	46.1667	28	13	30.5417	3.84197e-05
	89	hsa-miR-378a-3p	26.4	50.3095	28.2667	14.15	29.7815	3.74635e-05
	90	hsa-miR-744-5p	22.5	34.5	43	19	29.75	3.74239e-05
	91	hsa-miR-941	26.1429	30.2857	38.8571	21.6429	29.2321	3.67724e-05
	92	hsa-miR-17-5p	26	58.5	23.5	7.5	28.875	3.63231e-05
	93	hsa-miR-221-3p	29	47	18	13	26.75	3.365e-05
	94	hsa-miR-339-3p	24	18	39	23	26	3.27066e-05
	95	hsa-miR-15b-3p	18	49.5	19	15	25.375	3.19203e-05
	96	hsa-miR-584-5p	26	27.5	25	20	24.625	3.09769e-05
	97	hsa-miR-93-3p	20	19	22	35	24	3.01907e-05
	98	hsa-miR-550b-2-5p	20.5833	19.1667	20.0833	35.25	23.7708	2.99024e-05
	99	hsa-miR-100-5p	25	64	3	3	23.75	2.98762e-05
	100	hsa-miR-454-5p	29	16.2	20	25	22.55	2.83666e-05
	101	hsa-miR-424-3p	22	34.5	19	11	21.625	2.72031e-05
	102	hsa-miR-98-5p	28	34	15.25	9	21.5625	2.71244e-05
	103	hsa-miR-17-3p	13.1111	43.8095	17.3333	9	20.8135	2.61822e-05
	104	hsa-miR-148b-3p	18	30	20	15	20.75	2.61023e-05
	105	hsa-miR-500a-3p	21.5	25.5	24.5	4	18.875	2.37437e-05
	106	hsa-miR-409-3p	23	18	15	19	18.75	2.35865e-05
	107	hsa-miR-1307-3p	20	25	25	4	18.5	2.3272e-05
	108	hsa-miR-142-3p	16.5	31.5	4	13.5	16.375	2.05988e-05
	109	hsa-miR-26b-3p	16.5	9.5	13.5	24	15.875	1.99699e-05
	110	hsa-miR-636	16	17	9	17	14.75	1.85547e-05
	111	hsa-miR-501-3p	18.5	15.5	9	14.5	14.375	1.8083e-05
	112	hsa-miR-324-3p	10.8333	13.1667	20.8333	11.8333	14.1667	1.78209e-05
	113	hsa-miR-99b-5p	12	11	12	20	13.75	1.72967e-05
	114	hsa-miR-23a-3p	15.05	13.6061	14.1667	12	13.7057	1.7241e-05
	115	hsa-miR-20a-5p	10	33	6	4	13.25	1.66678e-05
	116	hsa-miR-5010-3p	21	10	11	10	13	1.63533e-05
	117	hsa-miR-27a-3p	8.5	24.6538	12.1538	5	12.5769	1.58211e-05
	118	hsa-miR-589-5p	14	19	9	8	12.5	1.57243e-05
	119	hsa-let-7i-3p	4	27.5	12	6	12.375	1.55671e-05
	120	hsa-miR-660-5p	7	27	9	5	12	1.50953e-05
	121	hsa-miR-574-3p	9	23	9.5	6	11.875	1.49381e-05
	122	hsa-miR-29a-3p	10	20	12	5	11.75	1.47808e-05
	123	hsa-miR-143-3p	9	27	6	4	11.5	1.44664e-05
	124	hsa-miR-4685-3p	5	20.25	11.2	8.53333	11.2458	1.41466e-05
	125	hsa-miR-454-3p	12	22	7	2	10.75	1.35229e-05
	126	hsa-miR-6511a-3p	9.6	17.4667	6.97143	7.2	10.3095	1.29688e-05
	127	hsa-miR-30e-3p	11	13.5	3	13.5	10.25	1.28939e-05
	128	hsa-miR-3173-5p	7	2.5	9.5	22	10.25	1.28939e-05
	129	hsa-miR-324-5p	13	20	2	5	10	1.25794e-05
	130	hsa-miR-1976	10.625	5.5	9	13.5	9.65625	1.2147e-05
	131	hsa-let-7c-5p	12.0126	13.1539	9.00043	4.09091	9.56445	1.20315e-05
	132	hsa-miR-6741-3p	10	4	15	7	9	1.13215e-05
	133	hsa-miR-1307-5p	6	16	10	3	8.75	1.1007e-05
	134	hsa-miR-181c-5p	6	21	7	1	8.75	1.1007e-05
	135	hsa-miR-1180-3p	10	8	9	7	8.5	1.06925e-05
	136	hsa-miR-21-3p	7	16	9	2	8.5	1.06925e-05
	137	hsa-miR-421	5	14	6	8	8.25	1.0378e-05
	138	hsa-miR-550a-5p	8	8.33333	7.33333	9	8.16667	1.02732e-05
	139	hsa-miR-654-3p	9	7	7	9	8	1.00636e-05
	140	hsa-miR-28-5p	2.33333	8.33333	12.8333	7.16667	7.66667	9.64424e-06
	141	hsa-miR-7706	7	10	8	5	7.5	9.43458e-06
	142	hsa-miR-151b	5.88987	9.54809	6.77024	7.64682	7.46375	9.38899e-06
	143	hsa-miR-331-3p	6	14	2.5	7	7.375	9.27734e-06
	144	hsa-miR-146a-5p	9	11	6	3	7.25	9.1201e-06
	145	hsa-miR-361-5p	8	9.5	8.33333	3	7.20833	9.06768e-06
	146	hsa-miR-4742-3p	5	5	9.11111	8	6.77778	8.52607e-06
	147	hsa-miR-222-3p	4	14	5	4	6.75	8.49113e-06
	148	hsa-miR-148b-5p	1	12	5	8	6.5	8.17664e-06
	149	hsa-miR-4326	3.5	4	6	12	6.375	8.0194e-06
	150	hsa-miR-6777-3p	8.5	5.5	7.83333	3	6.20833	7.80974e-06
	151	hsa-miR-6511b-3p	8	8.33333	7	1.4	6.18333	7.77829e-06
	152	hsa-miR-96-5p	8	12	3	1	6	7.54767e-06
	153	hsa-miR-29c-3p	4	9.33333	7	3	5.83333	7.33801e-06
	154	hsa-miR-146b-5p	9	5	5	3	5.5	6.91869e-06
	155	hsa-miR-340-3p	5	6	1	10	5.5	6.91869e-06
	156	hsa-miR-1468-5p	3	4	4	11	5.5	6.91869e-06
	157	hsa-miR-664a-3p	1	12.3333	6	1.2	5.13333	6.45745e-06
	158	hsa-miR-625-3p	5	6.16667	4.33333	4.83333	5.08333	6.39455e-06
	159	hsa-miR-6513-3p	8	4	5	3	5	6.28972e-06
	160	hsa-miR-625-5p	4.5	6.16667	4.33333	4.83333	4.95833	6.23731e-06
	161	hsa-miR-3200-5p	9	7	3	0	4.75	5.97524e-06
	162	hsa-miR-451b	3	5.5	2.5	7.5	4.625	5.81799e-06
	163	hsa-miR-769-5p	4	6	6	2	4.5	5.66075e-06
	164	hsa-miR-4433-3p	5	6	4.5	2	4.375	5.50351e-06
	165	hsa-miR-4433b-5p	5	6	4.5	2	4.375	5.50351e-06
	166	hsa-miR-23b-3p	4.05	7.60606	3.66667	2	4.33068	5.44776e-06
	167	hsa-let-7b-3p	3.2	5.2	7.25	1	4.1625	5.23619e-06
	168	hsa-miR-20b-5p	4	3	5	4	4	5.03178e-06
	169	hsa-miR-320b	4.06667	6.45833	3.66667	1.66667	3.96458	4.98723e-06
	170	hsa-miR-502-3p	5	6	2.5	2	3.875	4.87454e-06
	171	hsa-miR-1306-5p	7	4	4	0	3.75	4.71729e-06
	172	hsa-miR-32-5p	5	9	1	0	3.75	4.71729e-06
	173	hsa-miR-342-5p	5	8	0	2	3.75	4.71729e-06
	174	hsa-miR-24-3p	3	2	3	7	3.75	4.71729e-06
	175	hsa-miR-1304-3p	5.17946	0.614379	4.50476	4.50476	3.70084	4.65545e-06
	176	hsa-miR-340-5p	4.5	9	1	0	3.625	4.56005e-06
	177	hsa-miR-125b-5p	5	7	1.22222	1	3.55556	4.47269e-06
	178	hsa-miR-19a-3p	3	7	4	0	3.5	4.40281e-06
	179	hsa-miR-148a-5p	2	2	4	6	3.5	4.40281e-06
	180	hsa-miR-181a-3p	1	5	3	5	3.5	4.40281e-06
	181	hsa-miR-199a-5p	1	6	2	4	3.25	4.08832e-06
	182	hsa-miR-30a-5p	6	2.5	2	2	3.125	3.93108e-06
	183	hsa-miR-671-3p	5	0	3	4	3	3.77383e-06
	184	hsa-miR-155-5p	4	4	4	0	3	3.77383e-06
	185	hsa-miR-196b-5p	4	4	3	1	3	3.77383e-06
	186	hsa-miR-185-3p	3	5	2	2	3	3.77383e-06
	187	hsa-miR-425-3p	3	4	1	4	3	3.77383e-06
	188	hsa-miR-505-3p	2	4	3	3	3	3.77383e-06
	189	hsa-miR-6842-3p	2	4	5	1	3	3.77383e-06
	190	hsa-miR-10b-5p	0	1	6	5	3	3.77383e-06
	191	hsa-miR-7976	2.2	1	4	4	2.8	3.52224e-06
	192	hsa-miR-3200-3p	4	3	4	0	2.75	3.45935e-06
	193	hsa-miR-335-3p	3	3	3	2	2.75	3.45935e-06
	194	hsa-miR-6803-3p	3	5	2	1	2.75	3.45935e-06
	195	hsa-miR-548o-3p	4.77778	3.33333	1.33333	1.33333	2.69444	3.38946e-06
	196	hsa-miR-29b-3p	2	3.66667	2	3	2.66667	3.35452e-06
	197	hsa-miR-374b-5p	2	4	3	1.5	2.625	3.3021e-06
	198	hsa-miR-374c-3p	2	4	3	1.5	2.625	3.3021e-06
	199	hsa-miR-326	2.91667	2	2	3.33333	2.5625	3.22348e-06
	200	hsa-miR-133a-3p	5	0	2	3	2.5	3.14486e-06
	201	hsa-miR-145-5p	3	2	2	3	2.5	3.14486e-06
	202	hsa-miR-2110	1	2	3	4	2.5	3.14486e-06
	203	hsa-miR-210-5p	4	0	4	1	2.25	2.83038e-06
	204	hsa-miR-6857-3p	4	2	2	1	2.25	2.83038e-06
	205	hsa-miR-132-3p	3	5	1	0	2.25	2.83038e-06
	206	hsa-miR-22-5p	1	4	1	3	2.25	2.83038e-06
	207	hsa-miR-550b-3p	1	2.33333	2.33333	3	2.16667	2.72555e-06
	208	hsa-miR-4482-3p	8	0	0	0	2	2.51589e-06
	209	hsa-miR-296-5p	4	1	3	0	2	2.51589e-06
	210	hsa-miR-191-3p	3	1	3	1	2	2.51589e-06
	211	hsa-miR-183-3p	2	2	1	3	2	2.51589e-06
	212	hsa-miR-18a-5p	1	5	2	0	2	2.51589e-06
	213	hsa-miR-378a-5p	1	2	2	3	2	2.51589e-06
	214	hsa-miR-5001-3p	1	2	5	0	2	2.51589e-06
	215	hsa-miR-301a-3p	0	6	1	1	2	2.51589e-06
	216	hsa-miR-199a-3p	1.33333	5.33333	1.33333	0	2	2.51589e-06
	217	hsa-miR-339-5p	2.44444	1.26496	2.11111	2.11111	1.98291	2.49439e-06
	218	hsa-miR-616-5p	1.5	2	1.83333	2.5	1.95833	2.46347e-06
	219	hsa-miR-3074-5p	1	0.5	1.5	4.5	1.875	2.35865e-06
	220	hsa-miR-146b-3p	4.5	0	2	0.5	1.75	2.2014e-06
	221	hsa-miR-4732-5p	3	2	1	1	1.75	2.2014e-06
	222	hsa-miR-381-3p	2	1	0	4	1.75	2.2014e-06
	223	hsa-miR-6786-3p	2	2	0	3	1.75	2.2014e-06
	224	hsa-miR-4781-3p	1	0	0	6	1.75	2.2014e-06
	225	hsa-miR-6783-3p	1	3	3	0	1.75	2.2014e-06
	226	hsa-miR-323b-3p	0	2	2	3	1.75	2.2014e-06
	227	hsa-miR-3688-3p	0	4	2	1	1.75	2.2014e-06
	228	hsa-miR-3688-5p	0	4	2	1	1.75	2.2014e-06
	229	hsa-miR-4746-5p	0	1	4	2	1.75	2.2014e-06
	230	hsa-miR-6881-3p	0	3	0	4	1.75	2.2014e-06
	231	hsa-let-7a-3p	3.18182	2.34849	0	1	1.63258	2.05369e-06
	232	hsa-miR-4646-3p	2	0	1.5	3	1.625	2.04416e-06
	233	hsa-miR-641	2	0	1	3.5	1.625	2.04416e-06
	234	hsa-miR-106a-5p	1	4.5	0.5	0.5	1.625	2.04416e-06
	235	hsa-miR-1254	2.66667	3	0.666667	0	1.58333	1.99175e-06
	236	hsa-miR-628-3p	2	1	0	3	1.5	1.88692e-06
	237	hsa-miR-877-5p	2	2	2	0	1.5	1.88692e-06
	238	hsa-miR-4435	1	2	1	2	1.5	1.88692e-06
	239	hsa-miR-4661-5p	1	0	0	5	1.5	1.88692e-06
	240	hsa-miR-629-5p	1	1	2	2	1.5	1.88692e-06
	241	hsa-miR-6737-3p	1	0	2	3	1.5	1.88692e-06
	242	hsa-miR-6750-3p	1	1	1	3	1.5	1.88692e-06
	243	hsa-miR-6775-3p	1	2	0	3	1.5	1.88692e-06
	244	hsa-miR-199b-5p	0	3	3	0	1.5	1.88692e-06
	245	hsa-miR-4511	0	1	3	2	1.5	1.88692e-06
	246	hsa-miR-485-3p	0	1	2	3	1.5	1.88692e-06
	247	hsa-miR-6747-3p	0	2	3	1	1.5	1.88692e-06
	248	hsa-miR-99a-5p	0	2	2	2	1.5	1.88692e-06
	249	hsa-miR-215-5p	3	1.5	0.5	0.5	1.375	1.72967e-06
	250	hsa-miR-3613-3p	2	2	1.5	0	1.375	1.72967e-06
	251	hsa-miR-1260b	1.66471	1.78824	1.34706	0.294118	1.27353	1.60203e-06
	252	hsa-miR-1249	1	2	1	1	1.25	1.57243e-06
	253	hsa-miR-30d-3p	1	3	0	1	1.25	1.57243e-06
	254	hsa-miR-331-5p	1	1	1	2	1.25	1.57243e-06
	255	hsa-miR-3620-3p	1	2	0	2	1.25	1.57243e-06
	256	hsa-miR-3909	1	0	3	1	1.25	1.57243e-06
	257	hsa-miR-589-3p	1	2	1	1	1.25	1.57243e-06
	258	hsa-miR-659-5p	1	3	0	1	1.25	1.57243e-06
	259	hsa-miR-6819-3p	1	1	1	2	1.25	1.57243e-06
	260	hsa-miR-6868-3p	1	0	2	2	1.25	1.57243e-06
	261	hsa-miR-766-3p	1	3	1	0	1.25	1.57243e-06
	262	hsa-miR-127-3p	0	1	1	3	1.25	1.57243e-06
	263	hsa-miR-335-5p	0	1	1	3	1.25	1.57243e-06
	264	hsa-miR-501-5p	0	4	0	1	1.25	1.57243e-06
	265	hsa-miR-5695	0	4	0	1	1.25	1.57243e-06
	266	hsa-miR-1260a	1.76471	1.7549	1.14706	0.294118	1.2402	1.5601e-06
	267	hsa-let-7e-5p	0.25	1.9	0.9	1.5	1.1375	1.43091e-06
	268	hsa-miR-33b-5p	0	4.2	0	0	1.05	1.32084e-06
	269	hsa-miR-199b-3p	0.666667	2.66667	0.666667	0	1	1.25794e-06
	270	hsa-miR-1301-3p	2	1	0	1	1	1.25794e-06
	271	hsa-miR-362-5p	2	2	0	0	1	1.25794e-06
	272	hsa-miR-374a-5p	2	2	0	0	1	1.25794e-06
	273	hsa-miR-5189-5p	2	1	0	1	1	1.25794e-06
	274	hsa-miR-624-5p	2	2	0	0	1	1.25794e-06
	275	hsa-miR-25-5p	1	0	3	0	1	1.25794e-06
	276	hsa-miR-3157-3p	1	0	0	3	1	1.25794e-06
	277	hsa-miR-410-3p	1	3	0	0	1	1.25794e-06
	278	hsa-miR-4473	1	1	1	1	1	1.25794e-06
	279	hsa-miR-1227-3p	0	2	1	1	1	1.25794e-06
	280	hsa-miR-3130-3p	0	3	0	1	1	1.25794e-06
	281	hsa-miR-3130-5p	0	3	0	1	1	1.25794e-06
	282	hsa-miR-6818-3p	0	2	1	1	1	1.25794e-06
	283	hsa-let-7f-1-3p	2	0	0	1.5	0.875	1.1007e-06
	284	hsa-miR-30c-1-3p	1.5	1	1	0	0.875	1.1007e-06
	285	hsa-miR-627-3p	1	1	1	0.5	0.875	1.1007e-06
	286	hsa-miR-6812-3p	0.5	1	1	1	0.875	1.1007e-06
	287	hsa-miR-6793-3p	0	1.5	1	1	0.875	1.1007e-06
	288	hsa-miR-6802-3p	0	2	0	1.5	0.875	1.1007e-06
	289	hsa-miR-219a-1-3p	2	0	0	1	0.75	9.43458e-07
	290	hsa-miR-505-5p	2	1	0	0	0.75	9.43458e-07
	291	hsa-miR-5189-3p	2	0	0	1	0.75	9.43458e-07
	292	hsa-miR-6855-3p	2	1	0	0	0.75	9.43458e-07
	293	hsa-miR-937-3p	2	0	1	0	0.75	9.43458e-07
	294	hsa-miR-1343-3p	1	1	0	1	0.75	9.43458e-07
	295	hsa-miR-1538	1	1	1	0	0.75	9.43458e-07
	296	hsa-miR-188-5p	1	0	1	1	0.75	9.43458e-07
	297	hsa-miR-374a-3p	1	2	0	0	0.75	9.43458e-07
	298	hsa-miR-542-5p	1	1	0	1	0.75	9.43458e-07
	299	hsa-miR-548e-3p	1	2	0	0	0.75	9.43458e-07
	300	hsa-miR-6735-5p	1	1	1	0	0.75	9.43458e-07
	301	hsa-miR-6817-3p	1	1.5	0.5	0	0.75	9.43458e-07
	302	hsa-miR-7848-3p	1	0	1	1	0.75	9.43458e-07
	303	hsa-miR-939-5p	1	1	0	1	0.75	9.43458e-07
	304	hsa-miR-181c-3p	0	3	0	0	0.75	9.43458e-07
	305	hsa-miR-18b-3p	0	1	2	0	0.75	9.43458e-07
	306	hsa-miR-18b-5p	0	2	1	0	0.75	9.43458e-07
	307	hsa-miR-3163	0	2	0	1	0.75	9.43458e-07
	308	hsa-miR-3614-5p	0	3	0	0	0.75	9.43458e-07
	309	hsa-miR-4677-3p	0	2	0	1	0.75	9.43458e-07
	310	hsa-miR-4762-5p	0	1	2	0	0.75	9.43458e-07
	311	hsa-miR-548k	0	1	2	0	0.75	9.43458e-07
	312	hsa-miR-7855-5p	0	1	0	2	0.75	9.43458e-07
	313	hsa-miR-550a-3-5p	1	0.166667	0.666667	1	0.708333	8.91044e-07
	314	hsa-miR-4508	0	0.958333	1.70833	0	0.666667	8.38629e-07
	315	hsa-miR-628-5p	1	1.5	0	0	0.625	7.86215e-07
	316	hsa-miR-7704	0.333333	0	2	0	0.583333	7.33801e-07
	317	hsa-miR-1229-3p	0	0	1	1.33333	0.583333	7.33801e-07
	318	hsa-miR-4659a-5p	0	0.333333	2	0	0.583333	7.33801e-07
	319	hsa-miR-4659b-3p	0	0.333333	2	0	0.583333	7.33801e-07
	320	hsa-miR-5690	0	1	0	1.14286	0.535714	6.73899e-07
	321	hsa-miR-3940-3p	1	1.11111	0	0	0.527778	6.63915e-07
	322	hsa-miR-330-5p	1	0.058824	0	1	0.514706	6.47472e-07
	323	hsa-miR-365a-3p	1.5	0.5	0	0	0.5	6.28972e-07
	324	hsa-miR-365b-3p	1.5	0.5	0	0	0.5	6.28972e-07
	325	hsa-miR-1234-3p	1	0	0	1	0.5	6.28972e-07
	326	hsa-miR-1294	1	0	1	0	0.5	6.28972e-07
	327	hsa-miR-141-3p	1	1	0	0	0.5	6.28972e-07
	328	hsa-miR-2277-5p	1	0	0	1	0.5	6.28972e-07
	329	hsa-miR-3139	1	0	1	0	0.5	6.28972e-07
	330	hsa-miR-3925-3p	1	0	0	1	0.5	6.28972e-07
	331	hsa-miR-3942-5p	1	0	1	0	0.5	6.28972e-07
	332	hsa-miR-4642	1	0	0	1	0.5	6.28972e-07
	333	hsa-miR-543	1	1	0	0	0.5	6.28972e-07
	334	hsa-miR-548e-5p	1	1	0	0	0.5	6.28972e-07
	335	hsa-miR-598-3p	1	1	0	0	0.5	6.28972e-07
	336	hsa-miR-6852-5p	1	1	0	0	0.5	6.28972e-07
	337	hsa-miR-6894-3p	1	1	0	0	0.5	6.28972e-07
	338	hsa-miR-1226-3p	0	1	1	0	0.5	6.28972e-07
	339	hsa-miR-29b-2-5p	0	2	0	0	0.5	6.28972e-07
	340	hsa-miR-3188	0	0	0	2	0.5	6.28972e-07
	341	hsa-miR-3613-5p	0	0	2	0	0.5	6.28972e-07
	342	hsa-miR-362-3p	0	2	0	0	0.5	6.28972e-07
	343	hsa-miR-375	0	1	0	1	0.5	6.28972e-07
	344	hsa-miR-503-5p	0	0	1	1	0.5	6.28972e-07
	345	hsa-miR-627-5p	0	2	0	0	0.5	6.28972e-07
	346	hsa-miR-6501-5p	0	1	1	0	0.5	6.28972e-07
	347	hsa-miR-6743-3p	0	1	1	0	0.5	6.28972e-07
	348	hsa-miR-6780a-3p	0	0	1	1	0.5	6.28972e-07
	349	hsa-miR-6840-5p	0	0	1	1	0.5	6.28972e-07
	350	hsa-miR-6877-5p	0	2	0	0	0.5	6.28972e-07
	351	hsa-miR-6889-3p	0	0.5	1.5	0	0.5	6.28972e-07
	352	hsa-miR-7-1-3p	0	0	2	0	0.5	6.28972e-07
	353	hsa-miR-758-3p	0	2	0	0	0.5	6.28972e-07
	354	hsa-miR-6833-3p	0	1.2	0.333333	0.333333	0.466666	5.87041e-07
	355	hsa-miR-378c	0.6	1.08333	0	0	0.420833	5.29385e-07
	356	hsa-miR-6749-3p	0	1.33333	0	0.333333	0.416667	5.24143e-07
	357	hsa-miR-7155-3p	1	0	0	0.5	0.375	4.71729e-07
	358	hsa-miR-378i	0	0.833333	0.666667	0	0.375	4.71729e-07
	359	hsa-miR-664b-3p	0	0.5	1	0	0.375	4.71729e-07
	360	hsa-miR-6866-3p	0	1	0	0.5	0.375	4.71729e-07
	361	hsa-miR-1275	0.628571	0.142857	0.285714	0.285714	0.335714	4.2231e-07
	362	hsa-miR-5701	0.4	0	0.8	0	0.3	3.77383e-07
	363	hsa-miR-320c	1.06667	0.125	0	0	0.297917	3.74763e-07
	364	hsa-miR-1273h-3p	0.1	0.090909	0	1	0.297727	3.74524e-07
	365	hsa-miR-1178-3p	1	0	0	0	0.25	3.14486e-07
	366	hsa-miR-1238-3p	1	0	0	0	0.25	3.14486e-07
	367	hsa-miR-219a-2-3p	1	0	0	0	0.25	3.14486e-07
	368	hsa-miR-219b-5p	1	0	0	0	0.25	3.14486e-07
	369	hsa-miR-223-5p	1	0	0	0	0.25	3.14486e-07
	370	hsa-miR-26a-2-3p	1	0	0	0	0.25	3.14486e-07
	371	hsa-miR-3136-5p	1	0	0	0	0.25	3.14486e-07
	372	hsa-miR-3605-5p	1	0	0	0	0.25	3.14486e-07
	373	hsa-miR-411-5p	1	0	0	0	0.25	3.14486e-07
	374	hsa-miR-449c-5p	1	0	0	0	0.25	3.14486e-07
	375	hsa-miR-4668-5p	1	0	0	0	0.25	3.14486e-07
	376	hsa-miR-4745-5p	1	0	0	0	0.25	3.14486e-07
	377	hsa-miR-548ac	1	0	0	0	0.25	3.14486e-07
	378	hsa-miR-548at-3p	1	0	0	0	0.25	3.14486e-07
	379	hsa-miR-582-3p	1	0	0	0	0.25	3.14486e-07
	380	hsa-miR-590-3p	1	0	0	0	0.25	3.14486e-07
	381	hsa-miR-654-5p	1	0	0	0	0.25	3.14486e-07
	382	hsa-miR-6731-3p	1	0	0	0	0.25	3.14486e-07
	383	hsa-miR-6758-3p	1	0	0	0	0.25	3.14486e-07
	384	hsa-miR-6772-3p	1	0	0	0	0.25	3.14486e-07
	385	hsa-miR-6787-3p	1	0	0	0	0.25	3.14486e-07
	386	hsa-miR-6866-5p	1	0	0	0	0.25	3.14486e-07
	387	hsa-miR-889-3p	1	0	0	0	0.25	3.14486e-07
	388	hsa-miR-4755-3p	0.5	0	0	0.5	0.25	3.14486e-07
	389	hsa-miR-4755-5p	0.5	0	0	0.5	0.25	3.14486e-07
	390	hsa-miR-4785	0.5	0	0.5	0	0.25	3.14486e-07
	391	hsa-let-7f-2-3p	0	1	0	0	0.25	3.14486e-07
	392	hsa-miR-101-5p	0	1	0	0	0.25	3.14486e-07
	393	hsa-miR-103a-2-5p	0	0	0	1	0.25	3.14486e-07
	394	hsa-miR-1284	0	0	0	1	0.25	3.14486e-07
	395	hsa-miR-1287-5p	0	0	0	1	0.25	3.14486e-07
	396	hsa-miR-1296-5p	0	0	0	1	0.25	3.14486e-07
	397	hsa-miR-139-5p	0	0	1	0	0.25	3.14486e-07
	398	hsa-miR-140-5p	0	0	1	0	0.25	3.14486e-07
	399	hsa-miR-143-5p	0	0	0	1	0.25	3.14486e-07
	400	hsa-miR-147b	0	0	1	0	0.25	3.14486e-07
	401	hsa-miR-149-5p	0	0	1	0	0.25	3.14486e-07
	402	hsa-miR-150-3p	0	1	0	0	0.25	3.14486e-07
	403	hsa-miR-1537-3p	0	0	0	1	0.25	3.14486e-07
	404	hsa-miR-15a-3p	0	1	0	0	0.25	3.14486e-07
	405	hsa-miR-181b-3p	0	0	1	0	0.25	3.14486e-07
	406	hsa-miR-188-3p	0	0	1	0	0.25	3.14486e-07
	407	hsa-miR-193b-3p	0	0	1	0	0.25	3.14486e-07
	408	hsa-miR-194-3p	0	1	0	0	0.25	3.14486e-07
	409	hsa-miR-200c-3p	0	0	0	1	0.25	3.14486e-07
	410	hsa-miR-20a-3p	0	0	1	0	0.25	3.14486e-07
	411	hsa-miR-219a-5p	0	1	0	0	0.25	3.14486e-07
	412	hsa-miR-219b-3p	0	1	0	0	0.25	3.14486e-07
	413	hsa-miR-2277-3p	0	1	0	0	0.25	3.14486e-07
	414	hsa-miR-24-2-5p	0	1	0	0	0.25	3.14486e-07
	415	hsa-miR-3065-5p	0	0	0	1	0.25	3.14486e-07
	416	hsa-miR-30a-3p	0	0.5	0	0.5	0.25	3.14486e-07
	417	hsa-miR-3127-5p	0	1	0	0	0.25	3.14486e-07
	418	hsa-miR-3150a-5p	0	0	0	1	0.25	3.14486e-07
	419	hsa-miR-3150b-3p	0	0	0	1	0.25	3.14486e-07
	420	hsa-miR-3155a	0	0	1	0	0.25	3.14486e-07
	421	hsa-miR-31-5p	0	0	1	0	0.25	3.14486e-07
	422	hsa-miR-3176	0	0	1	0	0.25	3.14486e-07
	423	hsa-miR-3186-3p	0	1	0	0	0.25	3.14486e-07
	424	hsa-miR-3192-3p	0	0	0	1	0.25	3.14486e-07
	425	hsa-miR-338-3p	0	0	0	1	0.25	3.14486e-07
	426	hsa-miR-346	0	0	0	1	0.25	3.14486e-07
	427	hsa-miR-3529-5p	0	0	1	0	0.25	3.14486e-07
	428	hsa-miR-369-5p	0	1	0	0	0.25	3.14486e-07
	429	hsa-miR-370-3p	0	0	1	0	0.25	3.14486e-07
	430	hsa-miR-3913-3p	0	0	1	0	0.25	3.14486e-07
	431	hsa-miR-3913-5p	0	0	1	0	0.25	3.14486e-07
	432	hsa-miR-3944-3p	0	0	1	0	0.25	3.14486e-07
	433	hsa-miR-429	0	1	0	0	0.25	3.14486e-07
	434	hsa-miR-431-5p	0	0	0	1	0.25	3.14486e-07
	435	hsa-miR-433-3p	0	0	1	0	0.25	3.14486e-07
	436	hsa-miR-4433b-3p	0	1	0	0	0.25	3.14486e-07
	437	hsa-miR-450b-5p	0	1	0	0	0.25	3.14486e-07
	438	hsa-miR-4659a-3p	0	0	0	1	0.25	3.14486e-07
	439	hsa-miR-4659b-5p	0	0	0	1	0.25	3.14486e-07
	440	hsa-miR-4677-5p	0	0	0	1	0.25	3.14486e-07
	441	hsa-miR-4738-3p	0	1	0	0	0.25	3.14486e-07
	442	hsa-miR-4745-3p	0	1	0	0	0.25	3.14486e-07
	443	hsa-miR-4747-3p	0	1	0	0	0.25	3.14486e-07
	444	hsa-miR-4748	0	1	0	0	0.25	3.14486e-07
	445	hsa-miR-4753-3p	0	1	0	0	0.25	3.14486e-07
	446	hsa-miR-4772-3p	0	1	0	0	0.25	3.14486e-07
	447	hsa-miR-4772-5p	0	1	0	0	0.25	3.14486e-07
	448	hsa-miR-4773	0	0	1	0	0.25	3.14486e-07
	449	hsa-miR-4775	0	0	1	0	0.25	3.14486e-07
	450	hsa-miR-494-3p	0	0	1	0	0.25	3.14486e-07
	451	hsa-miR-495-3p	0	0	0	1	0.25	3.14486e-07
	452	hsa-miR-502-5p	0	0	1	0	0.25	3.14486e-07
	453	hsa-miR-5188	0	1	0	0	0.25	3.14486e-07
	454	hsa-miR-548ay-3p	0	1	0	0	0.25	3.14486e-07
	455	hsa-miR-580-3p	0	1	0	0	0.25	3.14486e-07
	456	hsa-miR-629-3p	0	1	0	0	0.25	3.14486e-07
	457	hsa-miR-6503-3p	0	1	0	0	0.25	3.14486e-07
	458	hsa-miR-6515-3p	0	0	0	1	0.25	3.14486e-07
	459	hsa-miR-6516-5p	0	0	1	0	0.25	3.14486e-07
	460	hsa-miR-652-5p	0	1	0	0	0.25	3.14486e-07
	461	hsa-miR-660-3p	0	0	0	1	0.25	3.14486e-07
	462	hsa-miR-664a-5p	0	0	0	1	0.25	3.14486e-07
	463	hsa-miR-6726-3p	0	1	0	0	0.25	3.14486e-07
	464	hsa-miR-6734-3p	0	1	0	0	0.25	3.14486e-07
	465	hsa-miR-6738-3p	0	0	0	1	0.25	3.14486e-07
	466	hsa-miR-6755-5p	0	0	1	0	0.25	3.14486e-07
	467	hsa-miR-6762-3p	0	0	0	1	0.25	3.14486e-07
	468	hsa-miR-6763-3p	0	1	0	0	0.25	3.14486e-07
	469	hsa-miR-6790-3p	0	0	1	0	0.25	3.14486e-07
	470	hsa-miR-6798-3p	0	0	1	0	0.25	3.14486e-07
	471	hsa-miR-6804-3p	0	1	0	0	0.25	3.14486e-07
	472	hsa-miR-6805-5p	0	1	0	0	0.25	3.14486e-07
	473	hsa-miR-6807-3p	0	0	1	0	0.25	3.14486e-07
	474	hsa-miR-6816-3p	0	0	0	1	0.25	3.14486e-07
	475	hsa-miR-6824-3p	0	0	1	0	0.25	3.14486e-07
	476	hsa-miR-6837-3p	0	1	0	0	0.25	3.14486e-07
	477	hsa-miR-6848-5p	0	0	1	0	0.25	3.14486e-07
	478	hsa-miR-6862-3p	0	0	0	1	0.25	3.14486e-07
	479	hsa-miR-6883-3p	0	1	0	0	0.25	3.14486e-07
	480	hsa-miR-6885-5p	0	0	1	0	0.25	3.14486e-07
	481	hsa-miR-6894-5p	0	0	1	0	0.25	3.14486e-07
	482	hsa-miR-6895-3p	0	0	0	1	0.25	3.14486e-07
	483	hsa-miR-7111-3p	0	1	0	0	0.25	3.14486e-07
	484	hsa-miR-7114-3p	0	1	0	0	0.25	3.14486e-07
	485	hsa-miR-7-2-3p	0	0	1	0	0.25	3.14486e-07
	486	hsa-miR-92b-5p	0	0	0	1	0.25	3.14486e-07
	487	hsa-miR-933	0	0	1	0	0.25	3.14486e-07
	488	hsa-miR-943	0	0	0	1	0.25	3.14486e-07
	489	hsa-miR-98-3p	0	0	1	0	0.25	3.14486e-07
	490	hsa-miR-99b-3p	0	0	1	0	0.25	3.14486e-07
	491	hsa-miR-6859-3p	0	0	0	0.75	0.1875	2.35865e-07
	492	hsa-miR-7977	0.392157	0	0.285714	0	0.169468	2.13181e-07
	493	hsa-miR-1233-3p	0.105263	0.1	0.105263	0.210526	0.130263	1.63864e-07
	494	hsa-miR-7110-3p	0.5	0	0	0	0.125	1.57243e-07
	495	hsa-miR-1236-3p	0	0	0	0.5	0.125	1.57243e-07
	496	hsa-miR-1256	0	0.5	0	0	0.125	1.57243e-07
	497	hsa-miR-195-5p	0	0	0.5	0	0.125	1.57243e-07
	498	hsa-miR-3151-5p	0	0.5	0	0	0.125	1.57243e-07
	499	hsa-miR-330-3p	0	0.5	0	0	0.125	1.57243e-07
	500	hsa-miR-6505-3p	0	0	0	0.5	0.125	1.57243e-07
	501	hsa-miR-6509-3p	0	0.5	0	0	0.125	1.57243e-07
	502	hsa-miR-6509-5p	0	0.5	0	0	0.125	1.57243e-07
	503	hsa-miR-6514-3p	0	0	0.5	0	0.125	1.57243e-07
	504	hsa-miR-877-3p	0	0.5	0	0	0.125	1.57243e-07
	505	hsa-miR-1273c	0	0.333333	0	0	0.0833332	1.04829e-07
	506	hsa-miR-1299	0	0.166667	0.083333	0	0.0625	7.86215e-08
	507	hsa-miR-4286	0	0.25	0	0	0.0625	7.86215e-08
	508	hsa-miR-4440	0	0	0	0.25	0.0625	7.86215e-08
	509	hsa-miR-4485	0	0.25	0	0	0.0625	7.86215e-08
	510	hsa-miR-1285-3p	0	0	0.111111	0.111111	0.0555555	6.98857e-08
	511	hsa-miR-548q	0.14359	0	0.076923	0	0.0551283	6.93483e-08
	512	hsa-miR-5100	0	0.2	0	0	0.05	6.28972e-08
	513	hsa-miR-5684	0	0.2	0	0	0.05	6.28972e-08
	514	hsa-miR-378d	0	0.166667	0	0	0.0416668	5.24145e-08
	515	hsa-miR-4306	0.076923	0.076923	0	0	0.0384615	4.83824e-08
	516	hsa-miR-320d	0	0.125	0	0	0.03125	3.93108e-08
	517	hsa-miR-6751-3p	0	0	0	0.125	0.03125	3.93108e-08
	518	hsa-miR-3196	0	0	0	0.083333	0.0208333	2.62071e-08
	519	hsa-miR-6852-3p	0	0	0	0.083333	0.0208333	2.62071e-08
	520	hsa-miR-3133	0	0	0	0.0625	0.015625	1.96554e-08
	521	hsa-miR-320e	0	0.0625	0	0	0.015625	1.96554e-08
	522	hsa-miR-6131	0	0.055556	0	0	0.013889	1.74716e-08
	523	hsa-miR-122-3p	0	0	0	0	0	0
	524	hsa-miR-1224-5p	0	0	0	0	0	0
	525	hsa-miR-122-5p	0	0	0	0	0	0
	526	hsa-miR-124-3p	0	0	0	0	0	0
	527	hsa-miR-129-5p	0	0	0	0	0	0
	528	hsa-miR-133b	0	0	0	0	0	0
	529	hsa-miR-139-3p	0	0	0	0	0	0
	530	hsa-miR-152-3p	0	0	0	0	0	0
	531	hsa-miR-181d-5p	0	0	0	0	0	0
	532	hsa-miR-200a-5p	0	0	0	0	0	0
	533	hsa-miR-200b-5p	0	0	0	0	0	0
	534	hsa-miR-203a	0	0	0	0	0	0
	535	hsa-miR-203b-5p	0	0	0	0	0	0
	536	hsa-miR-217	0	0	0	0	0	0
	537	hsa-miR-218-5p	0	0	0	0	0	0
	538	hsa-miR-3065-3p	0	0	0	0	0	0
	539	hsa-miR-3145-3p	0	0	0	0	0	0
	540	hsa-miR-3199	0	0	0	0	0	0
	541	hsa-miR-338-5p	0	0	0	0	0	0
	542	hsa-miR-34a-5p	0	0	0	0	0	0
	543	hsa-miR-3591-3p	0	0	0	0	0	0
	544	hsa-miR-432-5p	0	0	0	0	0	0
	545	hsa-miR-4428	0	0	0	0	0	0
	546	hsa-miR-488-3p	0	0	0	0	0	0
	547	hsa-miR-6715a-3p	0	0	0	0	0	0
	548	hsa-miR-6715b-5p	0	0	0	0	0	0
	549	hsa-miR-708-5p	0	0	0	0	0	0
	550	hsa-miR-885-3p	0	0	0	0	0	0
	551	hsa-miR-9-5p	0	0	0	0	0	0
		miRNA	E1	E2	E3	E4	Avg - Blood (E1-E4)
		Total	708091	816898	742275	912527	794948

## Sheet: Supplementary Table 2
	Supplementary Table 2. MicroRNA expression in human brain.
	Rank #	miRNA	E5	E6	E7	E8	Avg - Brain (E5-E8)	%
	1	hsa-miR-9-5p	84165.9	95974.1	72270.4	81670.2	83520.2	0.163991
	2	hsa-miR-128-3p	49941.2	41158.9	41093.5	44142.8	44084.1	0.0865586
	3	hsa-miR-26a-5p	32575.5	21888.5	24103.6	30186	27188.4	0.053384
	4	hsa-miR-100-5p	27159.6	24977.3	20674.2	21896.3	23676.8	0.0464891
	5	hsa-miR-99a-5p	26618.7	22653.3	20039.4	23928.2	23309.9	0.0457687
	6	hsa-miR-143-3p	24741.8	21093.1	19269.7	21544.9	21662.4	0.0425338
	7	hsa-let-7f-5p	17204.6	17714.5	15467.4	17618.9	17001.3	0.0333819
	8	hsa-miR-125b-5p	14541.1	16299.9	12987.2	17890.1	15429.6	0.0302958
	9	hsa-miR-27b-3p	14909.1	13638.6	13601.4	15200.2	14337.3	0.0281511
	10	hsa-miR-181a-5p	13871.7	16157.1	12136.8	14302.5	14117	0.0277186
	11	hsa-let-7g-5p	14822.3	12372.1	12496.8	15323.9	13753.8	0.0270053
	12	hsa-let-7a-5p	11836.4	11803.4	10994.3	12722.8	11839.2	0.0232462
	13	hsa-miR-126-3p	9412.14	10710.7	7527	9822.33	9368.05	0.018394
	14	hsa-miR-101-3p	7917.93	8825.53	7138.96	8480.9	8090.83	0.0158862
	15	hsa-miR-21-5p	7995.67	8061.11	6759.59	6518.59	7333.74	0.0143997
	16	hsa-miR-30a-5p	7095.69	7587.16	6356.27	6684.29	6930.85	0.0136086
	17	hsa-miR-125a-5p	5929.55	6310.87	5743.62	7511.68	6373.93	0.0125151
	18	hsa-miR-30d-5p	6991.73	6604.85	5656.83	6120.99	6343.6	0.0124556
	19	hsa-miR-103a-3p	4229.05	6707.32	4536.44	5410.78	5220.9	0.0102512
	20	hsa-miR-103b	4229.05	6707.32	4536.44	5410.78	5220.9	0.0102512
	21	hsa-let-7i-5p	6111.96	4409.76	4605.99	5413.93	5135.41	0.0100833
	22	hsa-miR-29a-3p	4932.4	5101.14	3908.3	5569.1	4877.74	0.00957736
	23	hsa-miR-7-5p	5317.7	4127.59	3912.58	4552.41	4477.57	0.00879165
	24	hsa-miR-99b-5p	4765.83	4211.5	4112	4336.17	4356.38	0.00855368
	25	hsa-miR-219a-2-3p	4543.97	4276.41	3860.49	4236.99	4229.47	0.0083045
	26	hsa-miR-22-3p	4401.83	4416.18	3443.35	4547.98	4202.33	0.00825122
	27	hsa-miR-219b-5p	4359.47	4077.8	3674.49	4056.65	4042.1	0.00793662
	28	hsa-miR-340-5p	4531.11	3899.86	3641.04	4053.31	4031.33	0.00791546
	29	hsa-let-7b-5p	4137.52	4097.97	3565.15	4184.96	3996.4	0.00784688
	30	hsa-miR-124-3p	3625.55	4264	3233.71	4401.63	3881.22	0.00762073
	31	hsa-miR-24-3p	3322.9	3738.95	2756.25	3617.84	3358.98	0.00659531
	32	hsa-miR-30c-5p	3302.62	3412.01	2904.44	3601.47	3305.14	0.00648959
	33	hsa-miR-191-5p	3090.81	2758.88	2444.91	3375.75	2917.59	0.00572864
	34	hsa-miR-181b-5p	2727.5	2596.1	2256	2801.35	2595.24	0.00509571
	35	hsa-let-7c-5p	2201.58	2154.62	1917.71	2381.95	2163.96	0.00424891
	36	hsa-miR-92a-3p	2160.78	2208.89	1924.69	2274.33	2142.17	0.00420613
	37	hsa-miR-30e-5p	2194.3	2024.52	1909.77	2283.89	2103.12	0.00412945
	38	hsa-miR-27a-3p	2031.82	2020.06	1743.06	2157.5	1988.11	0.00390363
	39	hsa-miR-451a	2093.54	1929.56	1565.93	2021.72	1902.69	0.0037359
	40	hsa-miR-148a-3p	2033.62	2006.69	1595.54	1655.96	1822.95	0.00357934
	41	hsa-miR-127-3p	2226.74	1559.04	1701.3	1742.2	1807.32	0.00354865
	42	hsa-miR-338-5p	1889.71	1741.87	1522.13	1855.31	1752.25	0.00344052
	43	hsa-miR-3065-3p	1885.71	1732.87	1519.13	1847.31	1746.25	0.00342874
	44	hsa-miR-423-3p	1848.39	1750.52	1408.97	1743.08	1687.74	0.00331386
	45	hsa-miR-26b-5p	1755.67	1560.52	1472.34	1937.57	1681.53	0.00330166
	46	hsa-miR-139-5p	1896.31	1685.57	1445.67	1687.88	1678.86	0.00329641
	47	hsa-miR-129-5p	2183.41	1260.46	1607.25	1654.21	1676.33	0.00329146
	48	hsa-miR-146b-5p	2168.84	1628.49	1353	1549.4	1674.93	0.00328871
	49	hsa-miR-140-3p	1633.62	1817.5	1436.89	1680.03	1642.01	0.00322407
	50	hsa-miR-3529-3p	1832.23	1427.2	1334.66	1563.8	1539.47	0.00302273
	51	hsa-miR-3184-5p	1667.39	1597.52	1287.97	1582.08	1533.74	0.00301148
	52	hsa-miR-379-5p	1500.67	1811.73	1307.22	1378.28	1499.47	0.0029442
	53	hsa-miR-3074-5p	1422.87	1640.89	1204.62	1579.42	1461.95	0.00287052
	54	hsa-miR-411-5p	1479.79	1532.5	1253.5	1483.5	1437.32	0.00282216
	55	hsa-miR-148b-3p	1429.52	1428.43	1198.78	1462.64	1379.84	0.0027093
	56	hsa-miR-1	1120.02	1831.3	1135.47	1182.89	1317.42	0.00258673
	57	hsa-miR-218-5p	1514.61	1120.05	1128.85	1455.32	1304.71	0.00256177
	58	hsa-let-7e-5p	1119.89	1140.91	1052.73	1172.05	1121.39	0.00220184
	59	hsa-miR-9-3p	1238.02	1019.42	806.825	1255.17	1079.86	0.00212029
	60	hsa-miR-370-3p	1271.65	905.583	988.667	1101.1	1066.75	0.00209455
	61	hsa-miR-221-3p	975.194	1104.66	959.896	1210.15	1062.48	0.00208615
	62	hsa-miR-381-3p	1224.83	1019.62	924.833	1024.67	1048.49	0.00205869
	63	hsa-miR-151a-3p	1258.69	1013.94	848.88	917.334	1009.71	0.00198255
	64	hsa-miR-744-5p	1001.61	806.611	769.711	925	875.733	0.00171949
	65	hsa-miR-769-5p	1008.05	832.962	778.736	815.333	858.771	0.00168619
	66	hsa-miR-92b-3p	975.333	759.625	782.383	875.733	848.269	0.00166556
	67	hsa-miR-23b-3p	760.66	884.425	758.688	976.612	845.096	0.00165933
	68	hsa-miR-328-3p	818.932	773.642	673.059	894.487	790.03	0.00155121
	69	hsa-let-7d-5p	714.46	778.31	654.71	877.55	756.257	0.0014849
	70	hsa-miR-374b-5p	610.667	895.75	602.847	688.583	699.462	0.00137338
	71	hsa-miR-374c-3p	610.667	895.75	602.847	688.583	699.462	0.00137338
	72	hsa-miR-95-3p	621.86	671.014	546.012	626.226	616.278	0.00121005
	73	hsa-miR-126-5p	662.422	625.2	513.533	645.179	611.584	0.00120084
	74	hsa-miR-433-3p	634.5	621	538.562	651.5	611.391	0.00120046
	75	hsa-miR-98-5p	552.431	592.392	534.103	645	580.981	0.00114075
	76	hsa-miR-323a-3p	629.167	557.556	555.917	579.556	580.549	0.0011399
	77	hsa-miR-25-3p	544.626	631.833	556	585.1	579.39	0.00113762
	78	hsa-miR-136-3p	595	540.95	445.5	610.75	548.05	0.00107609
	79	hsa-miR-140-5p	505	641	443	599	547	0.00107403
	80	hsa-miR-204-5p	621.683	461.5	464.75	518	516.483	0.00101411
	81	hsa-miR-16-5p	473.667	657.5	391.882	533.867	514.229	0.00100968
	82	hsa-miR-3065-5p	545.356	438.779	493.054	576.08	513.317	0.00100789
	83	hsa-miR-338-3p	545.356	438.779	493.054	576.08	513.317	0.00100789
	84	hsa-miR-361-3p	507.167	486.658	466.533	508.167	492.131	0.000966292
	85	hsa-miR-29b-3p	470.288	509.705	389.082	569.967	484.761	0.000951821
	86	hsa-miR-149-5p	521.292	455.7	430.283	520.117	481.848	0.000946102
	87	hsa-miR-20a-5p	379.25	569.667	398	561.667	477.146	0.000936869
	88	hsa-miR-330-3p	568.5	434.833	410.327	477.583	472.811	0.000928358
	89	hsa-miR-320a	479.838	429.147	403.23	540.498	463.179	0.000909445
	90	hsa-miR-185-5p	378.089	562.698	394.35	485.11	455.062	0.000893508
	91	hsa-miR-30b-5p	383.976	477.667	361.096	471.396	423.534	0.000831602
	92	hsa-miR-152-3p	458.844	454.125	363.296	403.25	419.879	0.000824426
	93	hsa-miR-186-5p	427.233	442.65	360.356	447.222	419.365	0.000823418
	94	hsa-miR-199a-3p	336.808	464.586	330.709	477.321	402.356	0.00079002
	95	hsa-miR-598-3p	339.5	458.45	326.033	452.75	394.183	0.000773973
	96	hsa-miR-23a-3p	367.43	417.248	305.931	426.387	379.249	0.00074465
	97	hsa-miR-30a-3p	394.444	410.458	356.426	312.167	368.374	0.000723297
	98	hsa-miR-125b-2-3p	409.275	319.583	328.45	375.5	358.202	0.000703325
	99	hsa-miR-145-5p	344.864	326.925	319.668	423.437	353.723	0.000694531
	100	hsa-miR-132-3p	343.333	408.083	292	357.167	350.146	0.000687506
	101	hsa-miR-504-5p	323.083	379.667	330.167	356.917	347.458	0.00068223
	102	hsa-miR-30e-3p	305.111	418.375	327.259	317	341.936	0.000671387
	103	hsa-miR-532-5p	406.511	298	296.5	315	329.003	0.000645992
	104	hsa-miR-495-3p	354.5	331	292	329	326.625	0.000641324
	105	hsa-miR-363-3p	314	336.25	281	340	317.812	0.00062402
	106	hsa-miR-329-3p	292.167	340.067	263.7	352.333	312.067	0.000612738
	107	hsa-miR-107	252.566	370.039	242.776	364.971	307.588	0.000603945
	108	hsa-miR-874-3p	304.4	317.3	236.3	361.2	304.8	0.00059847
	109	hsa-miR-409-3p	329.5	313.333	267.667	277.5	297	0.000583155
	110	hsa-miR-192-5p	314.333	303.283	293.292	276.667	296.894	0.000582947
	111	hsa-miR-486-5p	301.289	284.333	262.127	275.5	280.812	0.000551371
	112	hsa-miR-340-3p	299.833	252.5	240.5	309.083	275.479	0.000540899
	113	hsa-miR-138-5p	308.527	266.288	218.711	306.56	275.022	0.000540001
	114	hsa-miR-3184-3p	299.458	272.333	236	266.333	268.531	0.000527257
	115	hsa-miR-423-5p	299.458	272.333	236	266.333	268.531	0.000527257
	116	hsa-miR-543	285	255	243	288	267.75	0.000525723
	117	hsa-miR-499a-5p	258.5	283.643	227.667	290	264.952	0.00052023
	118	hsa-miR-487b-3p	254.444	264.5	231	300	262.486	0.000515388
	119	hsa-miR-499b-3p	256.5	280.643	226.667	285	262.202	0.000514831
	120	hsa-miR-1180-3p	279	264	231.5	240	253.625	0.000497989
	121	hsa-miR-199a-5p	300.221	255.867	201.667	249.333	251.772	0.00049435
	122	hsa-miR-378a-3p	291.231	256.755	202.36	245.623	248.992	0.000488892
	123	hsa-miR-181a-3p	245.5	245.833	220	263.5	243.708	0.000478518
	124	hsa-miR-222-3p	304.194	220.333	192.143	253.95	242.655	0.00047645
	125	hsa-miR-584-5p	246.011	270.4	211.043	236.829	241.071	0.000473339
	126	hsa-miR-577	178.833	278.625	195.825	250.25	225.883	0.000443519
	127	hsa-miR-342-3p	259	204.333	180.2	254	224.383	0.000440573
	128	hsa-miR-145-3p	219.556	212.893	207.2	243.444	220.773	0.000433485
	129	hsa-miR-93-5p	188	235.188	158.25	248	207.36	0.000407147
	130	hsa-miR-889-3p	211.306	246	155.833	208.5	205.41	0.000403319
	131	hsa-miR-361-5p	179.491	237.194	168.053	229.831	203.642	0.000399848
	132	hsa-miR-34c-5p	232.333	196.958	175	199.667	200.99	0.00039464
	133	hsa-miR-199b-3p	168.404	231.293	164.855	238.66	200.803	0.000394274
	134	hsa-miR-132-5p	209	218.195	156.5	211.833	198.882	0.000390502
	135	hsa-miR-708-5p	178.822	210.975	151.35	233.386	193.633	0.000380197
	136	hsa-miR-137	171.272	235	146.053	210.108	190.608	0.000374256
	137	hsa-miR-135a-5p	175.5	219.5	151.333	203.333	187.417	0.00036799
	138	hsa-miR-122-5p	130.976	310.476	143.5	160.5	186.363	0.000365921
	139	hsa-miR-3591-3p	130.976	310.476	143.5	159.5	186.113	0.00036543
	140	hsa-miR-323b-3p	211.667	168.556	179.917	174.056	183.549	0.000360395
	141	hsa-miR-539-3p	182	178.5	136	232.5	182.25	0.000357845
	142	hsa-miR-374a-5p	140.5	229.377	143.833	213.992	181.925	0.000357208
	143	hsa-miR-181d-5p	189.833	174.833	158.917	193.5	179.271	0.000351996
	144	hsa-miR-486-3p	185.956	182.333	168.127	177.5	178.479	0.000350441
	145	hsa-let-7d-3p	213.389	160.5	162	178	178.472	0.000350428
	146	hsa-miR-484	170.476	193.667	147.833	194.75	176.682	0.000346912
	147	hsa-miR-410-3p	163.625	203.667	137.833	200.833	176.49	0.000346535
	148	hsa-miR-129-2-3p	170.333	179.767	152.966	184.983	172.012	0.000337744
	149	hsa-miR-197-3p	198.064	152.63	140.259	155.559	161.628	0.000317354
	150	hsa-miR-1307-3p	181	173	132.053	152	159.513	0.000313202
	151	hsa-miR-654-3p	141.2	164.5	155	175.7	159.1	0.000312391
	152	hsa-miR-146a-5p	163.75	159.833	125.417	184.861	158.465	0.000311144
	153	hsa-miR-330-5p	151.276	164.142	135.23	175.312	156.49	0.000307266
	154	hsa-miR-195-5p	156.333	168.185	129	171.333	156.213	0.000306722
	155	hsa-miR-219a-5p	147.064	148.333	130.5	188.4	153.574	0.000301541
	156	hsa-miR-203a	146.35	177.143	125.9	164.267	153.415	0.000301228
	157	hsa-miR-203b-5p	145.35	177.143	125.9	163.267	152.915	0.000300246
	158	hsa-miR-17-5p	112.333	208.667	106.833	178.333	151.542	0.00029755
	159	hsa-miR-181c-5p	176.867	150.283	110.077	142.958	145.046	0.000284796
	160	hsa-miR-99b-3p	154.5	141.667	107.5	167.5	142.792	0.000280369
	161	hsa-miR-10b-5p	160.5	134	119.5	138	138	0.000270961
	162	hsa-miR-382-3p	119	155	132.25	144	137.562	0.000270102
	163	hsa-miR-656-3p	116.2	127.5	126	165.143	133.711	0.000262539
	164	hsa-miR-335-3p	141.5	132.833	124.083	134.278	133.174	0.000261485
	165	hsa-miR-628-5p	109.533	177.833	104.5	135.9	131.942	0.000259066
	166	hsa-miR-34a-5p	116.333	137.5	108.333	160.5	130.667	0.000256562
	167	hsa-miR-485-5p	134.5	141.5	124	112.5	128.125	0.000251572
	168	hsa-miR-129-1-3p	137	127.767	94.9659	141.983	125.429	0.000246278
	169	hsa-miR-409-5p	120	133	123	122	124.5	0.000244454
	170	hsa-miR-425-5p	115.5	157.75	96	125.5	123.688	0.000242859
	171	hsa-let-7a-3p	120.894	114.758	104.182	149.326	122.29	0.000240114
	172	hsa-miR-29c-3p	115.358	139.578	110.214	122.512	121.916	0.00023938
	173	hsa-miR-19b-3p	106.333	155.167	84.3333	118	115.958	0.000227683
	174	hsa-miR-181c-3p	117.591	110.667	106	127.5	115.439	0.000226664
	175	hsa-miR-335-5p	105	139	83.5	127	113.625	0.000223101
	176	hsa-miR-1296-5p	86.5	114.917	102.5	135.833	109.938	0.000215861
	177	hsa-miR-181a-2-3p	116	113.5	103.367	97.5	107.592	0.000211255
	178	hsa-miR-369-3p	92.125	119.417	85.8333	126.883	106.065	0.000208256
	179	hsa-miR-127-5p	101.833	113.933	99	108.633	105.85	0.000207835
	180	hsa-miR-652-3p	111	110.75	92.5	109	105.812	0.000207761
	181	hsa-miR-134-5p	104.75	124.05	92.5	98.5	104.95	0.000206068
	182	hsa-miR-485-3p	84.5	107.5	99.5	127.5	104.75	0.000205675
	183	hsa-miR-382-5p	79	136	95	103	103.25	0.00020273
	184	hsa-miR-28-3p	106.261	103.283	98.775	100.817	102.284	0.000200833
	185	hsa-miR-219b-3p	96.5318	102.167	85.75	121.7	101.537	0.000199367
	186	hsa-miR-144-3p	114.667	91.6	83.1429	110.833	100.061	0.000196468
	187	hsa-miR-194-5p	63.1333	134.333	75.1667	97.6667	92.575	0.00018177
	188	hsa-miR-133a-3p	76	116	85.5	80.3333	89.4583	0.00017565
	189	hsa-miR-432-5p	84	97.75	80.0333	90.75	88.1333	0.000173049
	190	hsa-miR-125b-1-3p	91	98	82	73	86	0.00016886
	191	hsa-miR-421	81.7	95.5	71.5	90.3333	84.7583	0.000166422
	192	hsa-miR-10a-5p	84.8333	86	85.25	78	83.5208	0.000163992
	193	hsa-miR-1301-3p	78.5909	77.5833	70.8333	106.848	83.464	0.00016388
	194	hsa-miR-497-5p	78.5909	79.2	71.75	99.45	82.2477	0.000161492
	195	hsa-miR-143-5p	70.5	97.25	64.5	95.6	81.9625	0.000160932
	196	hsa-miR-139-3p	82.0625	80.5	77	82	80.3906	0.000157846
	197	hsa-miR-425-3p	95	93	57	76.0556	80.2639	0.000157597
	198	hsa-miR-144-5p	66.3333	103.091	63	84.75	79.2936	0.000155692
	199	hsa-miR-582-3p	83.5769	93.0833	73.5	67	79.2901	0.000155685
	200	hsa-miR-106b-3p	81	80	73.0588	75.4583	77.3793	0.000151933
	201	hsa-miR-708-3p	69.8425	86.3598	61.0008	68.6369	71.46	0.000140311
	202	hsa-miR-32-5p	61	85.75	55.3333	83.5	71.3958	0.000140185
	203	hsa-miR-574-3p	74.9857	66	68.2857	75.8429	71.2786	0.000139954
	204	hsa-miR-411-3p	82	75	43.5	73	68.375	0.000134253
	205	hsa-miR-221-5p	67	75	52	78.5	68.125	0.000133762
	206	hsa-miR-369-5p	73	83.0556	49	64.0556	67.2778	0.000132099
	207	hsa-miR-660-5p	70	64	58	73	66.25	0.000130081
	208	hsa-miR-339-3p	62	68	41	92	65.75	0.000129099
	209	hsa-miR-28-5p	67.5531	68.5762	58.6667	67.35	65.5365	0.00012868
	210	hsa-let-7b-3p	69.2395	65.8833	52.3713	70.3678	64.4655	0.000126577
	211	hsa-miR-455-5p	70	64	68	54	64	0.000125663
	212	hsa-miR-153-3p	55	72.5	50	78	63.875	0.000125418
	213	hsa-miR-3200-3p	73	65	46	67	62.75	0.000123209
	214	hsa-miR-30c-2-3p	62	63.3333	63.8333	61.1429	62.5774	0.00012287
	215	hsa-miR-935	83	39	59	68	62.25	0.000122227
	216	hsa-miR-24-1-5p	53.5	67	52.5	75.1	62.025	0.000121785
	217	hsa-miR-345-5p	77	59.8958	52.0625	58.5	61.8646	0.00012147
	218	hsa-miR-1307-5p	60	71.5	57.5	54	60.75	0.000119282
	219	hsa-miR-494-3p	56	50	49	78.5	58.375	0.000114618
	220	hsa-miR-29c-5p	57.25	62.3333	52.1818	61.25	58.2538	0.00011438
	221	hsa-miR-3074-3p	49.5	59	49.5	71.1	57.275	0.000112459
	222	hsa-miR-331-3p	49.1111	82	37.2	59.5	56.9528	0.000111826
	223	hsa-miR-374a-3p	56.25	66.5095	48.4524	56.0417	56.8134	0.000111552
	224	hsa-miR-199b-5p	49	63.6667	45.5833	63	55.3125	0.000108605
	225	hsa-miR-124-5p	42	72	44	59.75	54.4375	0.000106887
	226	hsa-miR-106b-5p	45.0397	61.7857	49.619	59.5	53.9861	0.000106001
	227	hsa-miR-150-5p	36	58	47.1667	69.25	52.6042	0.000103288
	228	hsa-miR-1271-5p	37.3667	68.0667	50.3333	49.05	51.2042	0.000100539
	229	hsa-miR-3613-5p	43.4318	42.1667	47.5909	63.8902	49.2699	9.67407e-05
	230	hsa-miR-1249	63	34.6667	41.5	55.5333	48.675	9.55727e-05
	231	hsa-miR-454-3p	61.5	44	36	52	48.375	9.49836e-05
	232	hsa-miR-3615	45	45	47	55	48	9.42473e-05
	233	hsa-miR-490-3p	48	48.7	36.2	53.7	46.65	9.15966e-05
	234	hsa-miR-758-3p	48	43	45.25	49	46.3125	9.09339e-05
	235	hsa-miR-941	44.5	42.8571	48.5714	43.4011	44.8324	8.80278e-05
	236	hsa-miR-383-5p	43	45	42	47	44.25	8.68842e-05
	237	hsa-miR-142-5p	41.6667	43.25	40.6111	51.4	44.2319	8.68488e-05
	238	hsa-miR-365a-3p	41.9167	43.3333	35.5	52.8333	43.3958	8.52071e-05
	239	hsa-miR-365b-3p	41.9167	43.3333	35.5	52.8333	43.3958	8.52071e-05
	240	hsa-miR-155-5p	43	45.5	39	42.0714	42.3929	8.32378e-05
	241	hsa-miR-182-5p	46.1538	49	37	36.1667	42.0801	8.26237e-05
	242	hsa-miR-885-5p	52.5	35.3167	35.8944	38.8125	40.6309	7.97782e-05
	243	hsa-miR-873-5p	40.5833	40.45	36.2361	37.0833	38.5882	7.57674e-05
	244	hsa-miR-664a-3p	34	45.5	38	36	38.375	7.53488e-05
	245	hsa-miR-592	41	38	23	51	38.25	7.51033e-05
	246	hsa-miR-142-3p	40	44	24	41	37.25	7.31398e-05
	247	hsa-miR-212-5p	46	25	37.5	35	35.875	7.04401e-05
	248	hsa-miR-136-5p	29.0667	50.5	22.1381	41	35.6762	7.00497e-05
	249	hsa-miR-31-5p	37.2986	45.5625	31.8333	26.75	35.3611	6.9431e-05
	250	hsa-miR-320b	36.5937	34.7943	29.5079	38.7468	34.9107	6.85466e-05
	251	hsa-miR-760	36.6111	36.3333	26.75	38	34.4236	6.75903e-05
	252	hsa-miR-3607-3p	49.55	27.1	31.2429	28.9286	34.2054	6.71617e-05
	253	hsa-miR-22-5p	30.2	30	26.2	49	33.85	6.6464e-05
	254	hsa-miR-15a-5p	35.6	35.2	23.7833	39.0667	33.4125	6.5605e-05
	255	hsa-miR-20b-5p	30.8333	34.1667	24.6667	43.8333	33.375	6.55313e-05
	256	hsa-miR-1250-5p	34	31	29.4769	37.5	32.9942	6.47837e-05
	257	hsa-let-7i-3p	40	23	26	41	32.5	6.38133e-05
	258	hsa-miR-500a-3p	35	36.5	32.1667	25.6667	32.3333	6.3486e-05
	259	hsa-miR-148b-5p	32	32	30.3095	35	32.3274	6.34744e-05
	260	hsa-miR-488-3p	31.4103	40.625	20	35.6667	31.9255	6.26852e-05
	261	hsa-miR-15b-5p	26.5889	49.2588	22.6667	27.9333	31.6119	6.20696e-05
	262	hsa-miR-210-3p	29	33	26	37	31.25	6.13589e-05
	263	hsa-miR-346	34	28	26	34	30.5	5.98863e-05
	264	hsa-miR-625-3p	35.6806	28.9167	24.9762	29.25	29.7059	5.8327e-05
	265	hsa-miR-151a-5p	28.9295	37.4051	21.8247	30.3993	29.6397	5.81971e-05
	266	hsa-miR-29b-2-5p	22	40	26.3333	30	29.5833	5.80865e-05
	267	hsa-miR-200a-3p	31.5	29.5	21	34	29	5.69411e-05
	268	hsa-miR-184	46	21	25	24	29	5.69411e-05
	269	hsa-miR-33a-5p	22.7833	30.35	28.7	31.5769	28.3526	5.56699e-05
	270	hsa-miR-539-5p	25	35	20	32	28	5.49776e-05
	271	hsa-miR-379-3p	21.5	43	20.5	26.1667	27.7917	5.45685e-05
	272	hsa-miR-450a-5p	26	27	27.2857	30	27.5714	5.41361e-05
	273	hsa-miR-200b-3p	32	29	13	34	27	5.30141e-05
	274	hsa-miR-6842-3p	21	30.5	24.4167	29	26.2292	5.15006e-05
	275	hsa-miR-487a-3p	23.4444	32.75	20.3333	27.1667	25.9236	5.09006e-05
	276	hsa-miR-105-5p	26	22	20.6667	32	25.1667	4.94144e-05
	277	hsa-miR-19a-3p	23.3111	20	27	30.3333	25.1611	4.94035e-05
	278	hsa-miR-502-3p	18	22	22.6667	37.6667	25.0833	4.92508e-05
	279	hsa-miR-655-3p	24	24	24.5	27	24.875	4.88417e-05
	280	hsa-let-7e-3p	21	32	22	24.2	24.8	4.86944e-05
	281	hsa-miR-106a-5p	22.5	33.5	22.8333	19	24.4583	4.80236e-05
	282	hsa-miR-339-5p	26.3151	27.7228	19.964	22.7665	24.1921	4.75008e-05
	283	hsa-miR-542-3p	30.5	27.5	18	16	23	4.51602e-05
	284	hsa-miR-377-3p	18	40	17	16	22.75	4.46693e-05
	285	hsa-miR-590-3p	20.5	29.8333	22.3333	18	22.6667	4.45057e-05
	286	hsa-miR-1287-5p	29.5	22.5	18.5	19.5	22.5	4.41784e-05
	287	hsa-miR-130b-5p	27	22.8333	23	17.0833	22.4792	4.41375e-05
	288	hsa-miR-374b-3p	22.3333	24.75	18.0556	24.3333	22.3681	4.39194e-05
	289	hsa-miR-2682-5p	37	22	17	13	22.25	4.36876e-05
	290	hsa-miR-324-5p	26	21	20.25	19.5	21.6875	4.25831e-05
	291	hsa-miR-589-5p	17	33	23.125	13	21.5312	4.22763e-05
	292	hsa-miR-5010-3p	22.25	15.25	21.3611	25	20.9653	4.1165e-05
	293	hsa-miR-625-5p	22.1806	22.9167	16.9762	21.25	20.8309	4.09011e-05
	294	hsa-miR-183-5p	26	25	20	12	20.75	4.07423e-05
	295	hsa-miR-193b-3p	21	17	15.5	26	19.875	3.90243e-05
	296	hsa-miR-223-3p	17.3333	16.0625	22	24	19.849	3.89731e-05
	297	hsa-let-7f-2-3p	15.3333	18.3333	24.1667	21	19.7083	3.8697e-05
	298	hsa-miR-629-5p	20	18	21.5	16	18.875	3.70608e-05
	299	hsa-miR-299-3p	18	16	21	20	18.75	3.68154e-05
	300	hsa-miR-24-2-5p	22	18.5	11.5	22.1	18.525	3.63736e-05
	301	hsa-miR-128-1-5p	15	28	10	21	18.5	3.63245e-05
	302	hsa-miR-3912-3p	23	17	16	17.5	18.375	3.60791e-05
	303	hsa-miR-4443	15.777	28.0921	13.125	16.0978	18.273	3.58787e-05
	304	hsa-miR-501-3p	22.2	9.5	24.5	16	18.05	3.54409e-05
	305	hsa-miR-2110	21	14	15.1667	20	17.5417	3.44428e-05
	306	hsa-miR-671-3p	12.6667	21.75	15	20.1	17.3792	3.41237e-05
	307	hsa-miR-1185-1-3p	9	23	13.5	24	17.375	3.41156e-05
	308	hsa-miR-431-3p	20	18	17.5	14	17.375	3.41156e-05
	309	hsa-miR-195-3p	19.1667	16	20	14	17.2917	3.39519e-05
	310	hsa-miR-1197	14	15	20	20	17.25	3.38701e-05
	311	hsa-miR-582-5p	17.5769	11	14.3333	26	17.2276	3.38261e-05
	312	hsa-miR-146b-3p	18	16.2	19	15.5	17.175	3.37229e-05
	313	hsa-miR-505-3p	14.5	22	14.5	17.5	17.125	3.36247e-05
	314	hsa-miR-7704	20.0833	17.3095	13.0076	17.6167	17.0043	3.33877e-05
	315	hsa-miR-450b-5p	14	15.6429	19.25	19	16.9732	3.33267e-05
	316	hsa-miR-488-5p	13	16	14.3333	23.25	16.6458	3.26839e-05
	317	hsa-miR-190a-5p	18.5	12.3333	13.1429	21	16.244	3.1895e-05
	318	hsa-miR-326	14.5	11.8125	14.5833	23.0833	15.9948	3.14055e-05
	319	hsa-miR-16-2-3p	21	18	10	14.0588	15.7647	3.09538e-05
	320	hsa-miR-376c-3p	16	13	16	18	15.75	3.09249e-05
	321	hsa-miR-651-5p	17.5	21	11	13	15.625	3.06795e-05
	322	hsa-miR-628-3p	16	17.5	12	17	15.625	3.06795e-05
	323	hsa-miR-376a-5p	14	16	11.5	21	15.625	3.06795e-05
	324	hsa-miR-487a-5p	17	16	11	18.25	15.5625	3.05567e-05
	325	hsa-miR-668-3p	21	12.5	11	17	15.375	3.01886e-05
	326	hsa-miR-30d-3p	17.5	13.1667	15.3333	15	15.25	2.99432e-05
	327	hsa-miR-769-3p	17	21	13	10	15.25	2.99432e-05
	328	hsa-miR-7-1-3p	15	14.5	13.25	18	15.1875	2.98204e-05
	329	hsa-miR-671-5p	14	21	11	14	15	2.94523e-05
	330	hsa-miR-27b-5p	14	18.5	14	13.3333	14.9583	2.93705e-05
	331	hsa-miR-193a-5p	16	16	11	14	14.25	2.79797e-05
	332	hsa-miR-362-5p	13	20	9	15	14.25	2.79797e-05
	333	hsa-miR-154-3p	16	17	6	18	14.25	2.79797e-05
	334	hsa-miR-154-5p	12	15	18.5	10	13.875	2.72434e-05
	335	hsa-miR-378c	17.8191	14.0894	13.8843	8.96032	13.6883	2.68768e-05
	336	hsa-miR-299-5p	11	19	13	11.5	13.625	2.67525e-05
	337	hsa-miR-455-3p	13.0909	14.1818	8	17.5	13.1932	2.59046e-05
	338	hsa-miR-185-3p	18	14	10.8667	9.86111	13.1819	2.58826e-05
	339	hsa-miR-301a-5p	16	8	12	15.5	12.875	2.52799e-05
	340	hsa-miR-493-5p	10	19	7	15	12.75	2.50344e-05
	341	hsa-miR-654-5p	12	12	16	11	12.75	2.50344e-05
	342	hsa-miR-876-3p	15.8333	14.5	10	10.5	12.7083	2.49526e-05
	343	hsa-miR-342-5p	14	11	10	15.5	12.625	2.4789e-05
	344	hsa-miR-491-5p	12	14	9	15.1667	12.5417	2.46254e-05
	345	hsa-miR-375	10	18	5	17	12.5	2.45436e-05
	346	hsa-miR-130a-3p	11	11	18	10	12.5	2.45436e-05
	347	hsa-miR-99a-3p	13	14	8	15	12.5	2.45436e-05
	348	hsa-miR-1226-3p	11	11.5	12.1667	13.5	12.0417	2.36436e-05
	349	hsa-miR-1298-5p	13	16	9	10	12	2.35618e-05
	350	hsa-miR-452-5p	9.5	15	8	13	11.375	2.23347e-05
	351	hsa-miR-378i	12.2063	12.8071	9.46581	10.8782	11.3393	2.22646e-05
	352	hsa-miR-30c-1-3p	8.5	9.75	12.8333	13	11.0208	2.16393e-05
	353	hsa-miR-212-3p	16	8	10	10	11	2.15983e-05
	354	hsa-miR-380-5p	17	12	6	8	10.75	2.11075e-05
	355	hsa-miR-331-5p	13	9	4	16	10.5	2.06166e-05
	356	hsa-miR-187-3p	12	6	11	12	10.25	2.01257e-05
	357	hsa-miR-873-3p	10	9	7	15	10.25	2.01257e-05
	358	hsa-miR-511-5p	12	7	5.34722	15	9.83681	1.93144e-05
	359	hsa-miR-6511b-3p	10	9.66667	8	11.5	9.79167	1.92258e-05
	360	hsa-miR-380-3p	9	12	3	14	9.5	1.86531e-05
	361	hsa-miR-3117-3p	11	7	10.25	9	9.3125	1.8285e-05
	362	hsa-miR-618	5	10	12	10	9.25	1.81622e-05
	363	hsa-miR-377-5p	9.25	11	6.25	10.5	9.25	1.81622e-05
	364	hsa-miR-1224-3p	10	13.3333	3	10.5	9.20833	1.80804e-05
	365	hsa-miR-424-5p	11.1538	11.5	5	9	9.16346	1.79923e-05
	366	hsa-miR-766-3p	15.5	10.5	6	4.33333	9.08333	1.7835e-05
	367	hsa-miR-5683	12	7	10	7	9	1.76714e-05
	368	hsa-miR-1298-3p	11.5	7.5	3	14	9	1.76714e-05
	369	hsa-miR-767-5p	8	8	7	13	9	1.76714e-05
	370	hsa-miR-135b-5p	7	8	9	11.7	8.925	1.75241e-05
	371	hsa-miR-1343-3p	4	10	11.5	10	8.875	1.74259e-05
	372	hsa-miR-214-3p	11	10.5	6	6.75	8.5625	1.68123e-05
	373	hsa-miR-664a-5p	6.25	8	9	11	8.5625	1.68123e-05
	374	hsa-miR-15b-3p	9	7	10.5	7.5	8.5	1.66896e-05
	375	hsa-miR-3909	9	8	6	11	8.5	1.66896e-05
	376	hsa-miR-4705	8.375	5	6	14.5	8.46875	1.66283e-05
	377	hsa-miR-138-2-3p	10	8	9	5.16667	8.04167	1.57897e-05
	378	hsa-miR-744-3p	8	5	8	11	8	1.57079e-05
	379	hsa-miR-193b-5p	9	8	6	8	7.75	1.5217e-05
	380	hsa-miR-324-3p	7.03333	9.43333	6.16667	8.14286	7.69405	1.51072e-05
	381	hsa-miR-429	7	13	5	5	7.5	1.47261e-05
	382	hsa-miR-224-5p	7	10	6	7	7.5	1.47261e-05
	383	hsa-miR-424-3p	8	7	5	9	7.25	1.42353e-05
	384	hsa-miR-6868-3p	11	8	5	5	7.25	1.42353e-05
	385	hsa-miR-320c	5.46032	7.62761	8.31741	7.49683	7.22554	1.41872e-05
	386	hsa-miR-378d	8.27003	7.75504	5.73529	7.08023	7.21015	1.4157e-05
	387	hsa-miR-4662a-5p	5	12	4	7.5	7.125	1.39898e-05
	388	hsa-miR-133b	5.58333	7	6.25	9.58333	7.10417	1.39489e-05
	389	hsa-miR-217	6.14286	9	7	6	7.03571	1.38145e-05
	390	hsa-miR-885-3p	8	4	11	5	7	1.37444e-05
	391	hsa-miR-23b-5p	7	10	4	7	7	1.37444e-05
	392	hsa-miR-4662b	5	11	4	7.5	6.875	1.3499e-05
	393	hsa-miR-503-5p	8	7.5	3	8.61111	6.77778	1.33081e-05
	394	hsa-miR-26a-2-3p	7.5	2.33333	8.5	8.25	6.64583	1.3049e-05
	395	hsa-miR-26b-3p	3	7.5	7	9	6.625	1.30081e-05
	396	hsa-miR-433-5p	5	10	6	5	6.5	1.27627e-05
	397	hsa-miR-376a-3p	8.33333	8.5	4	5	6.45833	1.26808e-05
	398	hsa-miR-1224-5p	4.5	9	7.7	4.33333	6.38333	1.25336e-05
	399	hsa-let-7c-3p	7	5	7	6	6.25	1.22718e-05
	400	hsa-miR-2277-5p	12	4	4	5	6.25	1.22718e-05
	401	hsa-miR-6516-5p	3	8	7	7	6.25	1.22718e-05
	402	hsa-miR-1291	8.2	4.33333	4.2	8	6.18333	1.21409e-05
	403	hsa-miR-487b-5p	8	0.5	10	6	6.125	1.20264e-05
	404	hsa-miR-548k	8	2.55556	3	10.6667	6.05556	1.189e-05
	405	hsa-miR-2113	5.2	6	4	9	6.05	1.18791e-05
	406	hsa-miR-148a-5p	7	7	6	4	6	1.17809e-05
	407	hsa-miR-514a-3p	2	11	5	6	6	1.17809e-05
	408	hsa-miR-1185-5p	5	7	3	9	6	1.17809e-05
	409	hsa-miR-337-3p	5	6	5	7.5	5.875	1.15355e-05
	410	hsa-miR-454-5p	4	7	8.5	4	5.875	1.15355e-05
	411	hsa-miR-204-3p	3	4	7	9.5	5.875	1.15355e-05
	412	hsa-miR-1260a	9.02288	5.04902	5.34314	3.86274	5.81944	1.14264e-05
	413	hsa-miR-34c-3p	8	6	1	8	5.75	1.129e-05
	414	hsa-miR-21-3p	5	9	5	3	5.5	1.07992e-05
	415	hsa-miR-17-3p	3	8.83333	2.91667	7	5.4375	1.06765e-05
	416	hsa-miR-32-3p	6.75	2	5	8	5.4375	1.06765e-05
	417	hsa-miR-296-5p	3	7	2	9	5.25	1.03083e-05
	418	hsa-miR-490-5p	7.5	6.5	3	4	5.25	1.03083e-05
	419	hsa-miR-1264	4	7	5.5	4	5.125	1.00629e-05
	420	hsa-miR-532-3p	2	7	7	4	5	9.81743e-06
	421	hsa-miR-3943	3	4	7	6	5	9.81743e-06
	422	hsa-miR-18a-5p	2.5	3	9	5.09091	4.89773	9.61662e-06
	423	hsa-miR-874-5p	3	9	4	3.5	4.875	9.57199e-06
	424	hsa-miR-1252-5p	6	3	6	4.16667	4.79167	9.40837e-06
	425	hsa-miR-200c-3p	7	5	3	4	4.75	9.32656e-06
	426	hsa-miR-3605-3p	4	4	6	5	4.75	9.32656e-06
	427	hsa-miR-323a-5p	4	6	6	3	4.75	9.32656e-06
	428	hsa-miR-125a-3p	6.5	3	2	7	4.625	9.08112e-06
	429	hsa-miR-181b-3p	5.2	5.2	4	4	4.6	9.03203e-06
	430	hsa-miR-27a-5p	9	4	2	3	4.5	8.83569e-06
	431	hsa-miR-133a-5p	1	5	7	5	4.5	8.83569e-06
	432	hsa-miR-370-5p	5	8	4	1	4.5	8.83569e-06
	433	hsa-miR-516a-5p	6	7	1	4	4.5	8.83569e-06
	434	hsa-miR-877-5p	2	5.5	4.5	6	4.5	8.83569e-06
	435	hsa-miR-548o-3p	3.43333	6	4.83333	3.38889	4.41389	8.66661e-06
	436	hsa-miR-378a-5p	3.25	5	4	5	4.3125	8.46753e-06
	437	hsa-miR-5701	5.66667	2.80812	5.46667	3.25	4.29786	8.4388e-06
	438	hsa-miR-130b-3p	1	3.5	3	9.56667	4.26667	8.37754e-06
	439	hsa-miR-93-3p	4	7	3	3	4.25	8.34481e-06
	440	hsa-miR-6516-3p	2	7	6	2	4.25	8.34481e-06
	441	hsa-miR-6716-3p	6	1	6.5	3	4.125	8.09938e-06
	442	hsa-miR-6511a-3p	3.2	6.26667	1.6	5.2	4.06667	7.98484e-06
	443	hsa-miR-30b-3p	4	2	1	9	4	7.85394e-06
	444	hsa-miR-138-1-3p	5	2	2	7	4	7.85394e-06
	445	hsa-miR-92b-5p	5	4	2	5	4	7.85394e-06
	446	hsa-miR-191-3p	4	7	1	4	4	7.85394e-06
	447	hsa-miR-3653	5.58333	3	3.83333	3.5	3.97917	7.81304e-06
	448	hsa-miR-1306-5p	2	4	3	6.07692	3.76923	7.40083e-06
	449	hsa-miR-96-5p	3	3	4	5	3.75	7.36307e-06
	450	hsa-miR-522-3p	4	6.5	0	4.5	3.75	7.36307e-06
	451	hsa-miR-4787-3p	3	3	4	5	3.75	7.36307e-06
	452	hsa-miR-7978	3	2	4	6	3.75	7.36307e-06
	453	hsa-miR-1260b	5.01176	3.46639	2.57647	3.92941	3.74601	7.35524e-06
	454	hsa-miR-1248	3	2.5	4	4	3.375	6.62676e-06
	455	hsa-miR-2355-3p	3	4	1.5	5	3.375	6.62676e-06
	456	hsa-miR-552-3p	3	4.5	2	4	3.375	6.62676e-06
	457	hsa-miR-940	6	4	2	1	3.25	6.38133e-06
	458	hsa-miR-34b-3p	2	6	2	3	3.25	6.38133e-06
	459	hsa-miR-203b-3p	3	0	2	7.16667	3.04167	5.97227e-06
	460	hsa-miR-576-5p	3.5	5.33333	1.33333	2	3.04167	5.97227e-06
	461	hsa-let-7f-1-3p	2	4	3.14286	3	3.03571	5.96058e-06
	462	hsa-miR-1468-5p	0	2	3	7	3	5.89046e-06
	463	hsa-miR-641	8	1	1	2	3	5.89046e-06
	464	hsa-miR-365a-5p	6	2	2	2	3	5.89046e-06
	465	hsa-miR-216a-5p	1	2	2	7	3	5.89046e-06
	466	hsa-miR-6505-5p	0	6	3	3	3	5.89046e-06
	467	hsa-miR-3182	1.59091	1.5	3.33333	5.41667	2.96023	5.81236e-06
	468	hsa-miR-548e-3p	3	3.83333	1.83333	3.07143	2.93452	5.7619e-06
	469	hsa-miR-548ba	4	4	1.11111	2	2.77778	5.45413e-06
	470	hsa-miR-296-3p	2.5	3.5	3	2.09091	2.77273	5.44421e-06
	471	hsa-miR-208b-3p	3	5	2	1	2.75	5.39959e-06
	472	hsa-miR-128-2-5p	3	3	2	3	2.75	5.39959e-06
	473	hsa-miR-18a-3p	0	3	4	4	2.75	5.39959e-06
	474	hsa-miR-642a-5p	1	1	3	6	2.75	5.39959e-06
	475	hsa-miR-412-5p	4	3	2	2	2.75	5.39959e-06
	476	hsa-miR-493-3p	4	1	1.83333	4	2.70833	5.31777e-06
	477	hsa-miR-6843-3p	0.25	4.5	3	3	2.6875	5.27687e-06
	478	hsa-miR-7706	2	5	1	2.2	2.55	5.00689e-06
	479	hsa-miR-33a-3p	1	4	1	4.09091	2.52273	4.95334e-06
	480	hsa-miR-302a-5p	1	2	4	3	2.5	4.90871e-06
	481	hsa-miR-642b-3p	1	1	2	6	2.5	4.90871e-06
	482	hsa-miR-887-5p	5	1	2	2	2.5	4.90871e-06
	483	hsa-miR-4677-3p	3	2	4	1	2.5	4.90871e-06
	484	hsa-miR-770-5p	0.395833	2	1	6	2.34896	4.61215e-06
	485	hsa-miR-302b-3p	1	0	3.83333	4.5	2.33333	4.58147e-06
	486	hsa-miR-4510	3	2.1	1.5	2.69286	2.32321	4.5616e-06
	487	hsa-miR-501-5p	5.2	1	2	1	2.3	4.51602e-06
	488	hsa-miR-214-5p	3	1	2	3	2.25	4.41784e-06
	489	hsa-miR-3120-3p	3	1	2	3	2.25	4.41784e-06
	490	hsa-miR-1278	5	1	1	2	2.25	4.41784e-06
	491	hsa-miR-509-3-5p	3	3	2	1	2.25	4.41784e-06
	492	hsa-miR-1247-5p	1	0	3	5	2.25	4.41784e-06
	493	hsa-miR-6720-3p	3	1	2	3	2.25	4.41784e-06
	494	hsa-miR-6747-3p	3	1	2	3	2.25	4.41784e-06
	495	hsa-miR-1251-5p	1	4	2	2	2.25	4.41784e-06
	496	hsa-miR-1275	1.61429	3.00549	2.05714	2.24286	2.22995	4.37847e-06
	497	hsa-miR-483-5p	2.5	2	1	3	2.125	4.17241e-06
	498	hsa-miR-659-5p	3	1.5	1	3	2.125	4.17241e-06
	499	hsa-miR-3158-3p	1	2.5	3	2	2.125	4.17241e-06
	500	hsa-miR-3158-5p	1	2.5	3	2	2.125	4.17241e-06
	501	hsa-miR-3177-3p	3	0	2	3.5	2.125	4.17241e-06
	502	hsa-miR-664b-3p	1	2.5	2.33333	2.5	2.08333	4.0906e-06
	503	hsa-miR-223-5p	3	1	2	2	2	3.92697e-06
	504	hsa-miR-887-3p	4	1	1	2	2	3.92697e-06
	505	hsa-miR-556-5p	5	1	0	2	2	3.92697e-06
	506	hsa-miR-25-5p	2	2	2	2	2	3.92697e-06
	507	hsa-miR-1908-5p	1	1	4	2	2	3.92697e-06
	508	hsa-miR-2681-5p	2	2	1	3	2	3.92697e-06
	509	hsa-miR-153-5p	1	5	2	0	2	3.92697e-06
	510	hsa-miR-6866-5p	1	2	4	1	2	3.92697e-06
	511	hsa-miR-3605-5p	0	4	0	4	2	3.92697e-06
	512	hsa-miR-4324	1.12121	2.4697	2.59091	1.62626	1.95202	3.83276e-06
	513	hsa-miR-215-5p	2.83333	0.583333	3.16667	1.16667	1.9375	3.80425e-06
	514	hsa-miR-23c	1	1	3.5	2	1.875	3.68154e-06
	515	hsa-miR-449a	0.5	1	0	6	1.875	3.68154e-06
	516	hsa-miR-33b-5p	2.16667	3	0	2.14286	1.82738	3.58804e-06
	517	hsa-miR-216b-5p	1	2	2	2	1.75	3.4361e-06
	518	hsa-miR-652-5p	2	3	0	2	1.75	3.4361e-06
	519	hsa-miR-6883-3p	3	2	2	0	1.75	3.4361e-06
	520	hsa-miR-3622a-5p	1	1	5	0	1.75	3.4361e-06
	521	hsa-miR-3622b-3p	1	1	5	0	1.75	3.4361e-06
	522	hsa-miR-2682-3p	0	3	1	3	1.75	3.4361e-06
	523	hsa-miR-5680	0	4	2	1	1.75	3.4361e-06
	524	hsa-miR-889-5p	0	1	4	2	1.75	3.4361e-06
	525	hsa-miR-98-3p	3	0.439394	2.09091	1.27273	1.70076	3.33941e-06
	526	hsa-miR-548ag	3	1.5	0	2	1.625	3.19066e-06
	527	hsa-miR-766-5p	0	3	2	1.5	1.625	3.19066e-06
	528	hsa-miR-29b-1-5p	1	0	1	4.33333	1.58333	3.10885e-06
	529	hsa-miR-320d	0.722222	0.98951	1.84955	2.73611	1.57435	3.09121e-06
	530	hsa-miR-2355-5p	2	2	2	0.2	1.55	3.0434e-06
	531	hsa-miR-329-5p	3	3	0	0.181818	1.54545	3.03448e-06
	532	hsa-miR-4488	2.13025	1.5	1.60758	0.766667	1.50112	2.94744e-06
	533	hsa-miR-200a-5p	4	0	1	1	1.5	2.94523e-06
	534	hsa-miR-505-5p	4	1	1	0	1.5	2.94523e-06
	535	hsa-miR-5699-5p	2	0	2	2	1.5	2.94523e-06
	536	hsa-let-7g-3p	1	3	1	1	1.5	2.94523e-06
	537	hsa-miR-3124-5p	5	0	0	1	1.5	2.94523e-06
	538	hsa-miR-653-3p	3	1	0	2	1.5	2.94523e-06
	539	hsa-miR-1976	2	1	1	2	1.5	2.94523e-06
	540	hsa-miR-3928-3p	2	2	2	0	1.5	2.94523e-06
	541	hsa-miR-541-3p	2	3	1	0	1.5	2.94523e-06
	542	hsa-miR-134-3p	1	1	1	3	1.5	2.94523e-06
	543	hsa-miR-301a-3p	1	1	2	2	1.5	2.94523e-06
	544	hsa-miR-496	1	1	0	4	1.5	2.94523e-06
	545	hsa-miR-6733-3p	1	1	1	3	1.5	2.94523e-06
	546	hsa-miR-676-3p	1	3	1	1	1.5	2.94523e-06
	547	hsa-miR-365b-5p	0	0	3	3	1.5	2.94523e-06
	548	hsa-miR-1246	0.760504	2.25523	0.167832	2.76967	1.48831	2.92227e-06
	549	hsa-miR-548ab	2	1.59091	2.25	0.076923	1.47946	2.90489e-06
	550	hsa-miR-34b-5p	1	2	1	1.6	1.4	2.74888e-06
	551	hsa-miR-5100	1.6	1.8	0.6	1.34286	1.33571	2.62266e-06
	552	hsa-miR-4524a-3p	1	1	2	1.33333	1.33333	2.61798e-06
	553	hsa-miR-4524b-5p	1	1	2	1.33333	1.33333	2.61798e-06
	554	hsa-miR-337-5p	2.33333	1	0	2	1.33333	2.61798e-06
	555	hsa-miR-3613-3p	2.11111	1	1.2	1	1.32778	2.60707e-06
	556	hsa-miR-877-3p	0.083333	1.2	2	2	1.32083	2.59344e-06
	557	hsa-miR-3120-5p	1	0	3	1.25	1.3125	2.57708e-06
	558	hsa-miR-3149	0.25	3	2	0	1.3125	2.57708e-06
	559	hsa-miR-758-5p	2	1.11111	1	1	1.27778	2.5089e-06
	560	hsa-miR-101-5p	1.1	0	2	2	1.275	2.50344e-06
	561	hsa-miR-511-3p	0	1	1	3	1.25	2.45436e-06
	562	hsa-miR-450a-2-3p	1	1	2	1	1.25	2.45436e-06
	563	hsa-miR-3609	1	2	1	1	1.25	2.45436e-06
	564	hsa-miR-188-5p	2	1	0	2	1.25	2.45436e-06
	565	hsa-miR-6514-5p	2	0	0	3	1.25	2.45436e-06
	566	hsa-miR-1228-3p	1	1	1	2	1.25	2.45436e-06
	567	hsa-miR-4645-3p	1	1	3	0	1.25	2.45436e-06
	568	hsa-miR-210-5p	1	2	1	1	1.25	2.45436e-06
	569	hsa-miR-6505-3p	0	2.5	0.5	2	1.25	2.45436e-06
	570	hsa-miR-6746-3p	2	1	1	1	1.25	2.45436e-06
	571	hsa-miR-4742-3p	1	0	1	3	1.25	2.45436e-06
	572	hsa-miR-548ay-3p	1	1	1	2	1.25	2.45436e-06
	573	hsa-miR-4473	0	2	0	3	1.25	2.45436e-06
	574	hsa-miR-4640-3p	3	0	0	2	1.25	2.45436e-06
	575	hsa-miR-432-3p	2	3	0	0	1.25	2.45436e-06
	576	hsa-miR-449c-5p	2	2	1	0	1.25	2.45436e-06
	577	hsa-miR-491-3p	2	0	2	1	1.25	2.45436e-06
	578	hsa-miR-597-3p	2	1	1	1	1.25	2.45436e-06
	579	hsa-miR-942-5p	2	1	1	1	1.25	2.45436e-06
	580	hsa-let-7a-2-3p	1	1	2	1	1.25	2.45436e-06
	581	hsa-miR-3529-5p	1	1	1	2	1.25	2.45436e-06
	582	hsa-miR-3687	1	2	1	1	1.25	2.45436e-06
	583	hsa-miR-642a-3p	1	1	2	1	1.25	2.45436e-06
	584	hsa-miR-642b-5p	1	1	2	1	1.25	2.45436e-06
	585	hsa-miR-6810-3p	1	0	3	1	1.25	2.45436e-06
	586	hsa-miR-7-2-3p	1	1	1	2	1.25	2.45436e-06
	587	hsa-miR-190a-3p	0	2	2	1	1.25	2.45436e-06
	588	hsa-miR-483-3p	0.5	0	2.66667	1.5	1.16667	2.29073e-06
	589	hsa-miR-550a-5p	1	1.66667	2	0	1.16667	2.29073e-06
	590	hsa-miR-3180-3p	2	2	0	0.625	1.15625	2.27028e-06
	591	hsa-miR-1185-2-3p	1	1	0.5	2	1.125	2.20892e-06
	592	hsa-miR-1229-3p	1	2	0	1.125	1.03125	2.02484e-06
	593	hsa-miR-3064-5p	2.1	1	1	0	1.025	2.01257e-06
	594	hsa-miR-151b	0.603268	2.28799	0.444444	0.722316	1.0145	1.99197e-06
	595	hsa-miR-7977	0.546461	0.546218	0.862637	2.04879	1.00103	1.9655e-06
	596	hsa-miR-3913-3p	0	2	0	2	1	1.96349e-06
	597	hsa-miR-3913-5p	0	2	0	2	1	1.96349e-06
	598	hsa-miR-4639-5p	2	1	0	1	1	1.96349e-06
	599	hsa-miR-502-5p	1	1	0	2	1	1.96349e-06
	600	hsa-miR-6733-5p	3	0	1	0	1	1.96349e-06
	601	hsa-miR-6803-3p	2	0	2	0	1	1.96349e-06
	602	hsa-miR-7156-5p	2	1	0	1	1	1.96349e-06
	603	hsa-miR-549a	1.5	0.5	1	1	1	1.96349e-06
	604	hsa-miR-1179	1	2	1	0	1	1.96349e-06
	605	hsa-miR-1283	1	1	2	0	1	1.96349e-06
	606	hsa-miR-5196-3p	1	0	0	3	1	1.96349e-06
	607	hsa-miR-552-5p	1	1	0	2	1	1.96349e-06
	608	hsa-miR-627-5p	1	2	1	0	1	1.96349e-06
	609	hsa-miR-6514-3p	1	2	0	1	1	1.96349e-06
	610	hsa-miR-6879-3p	1	0	1	2	1	1.96349e-06
	611	hsa-miR-767-3p	1	1	1	1	1	1.96349e-06
	612	hsa-miR-4636	0	1	2	1	1	1.96349e-06
	613	hsa-miR-6770-3p	0	1	3	0	1	1.96349e-06
	614	hsa-miR-6818-3p	0	1	1	2	1	1.96349e-06
	615	hsa-miR-6882-5p	0	2	1	1	1	1.96349e-06
	616	hsa-miR-876-5p	0	2.5	0	1.5	1	1.96349e-06
	617	hsa-miR-550b-3p	1	1.66667	1	0	0.916667	1.79986e-06
	618	hsa-miR-500a-5p	2.5	1	0	0	0.875	1.71805e-06
	619	hsa-miR-1306-3p	2.5	1	0	0	0.875	1.71805e-06
	620	hsa-miR-374c-5p	1.83333	1.25	0.055556	0.333333	0.868056	1.70441e-06
	621	hsa-miR-548ar-3p	0.071429	1	1	1.33333	0.851191	1.6713e-06
	622	hsa-miR-194-3p	1	1	0	1	0.75	1.47261e-06
	623	hsa-miR-624-5p	0	2	0	1	0.75	1.47261e-06
	624	hsa-miR-589-3p	0	2	1	0	0.75	1.47261e-06
	625	hsa-miR-3173-5p	1	1	1	0	0.75	1.47261e-06
	626	hsa-miR-660-3p	0	1	1	1	0.75	1.47261e-06
	627	hsa-miR-3180-5p	0.6	1.8	0.6	0	0.75	1.47261e-06
	628	hsa-miR-6881-3p	2	1	0	0	0.75	1.47261e-06
	629	hsa-miR-6885-3p	2	1	0	0	0.75	1.47261e-06
	630	hsa-miR-1911-5p	1	1	1	0	0.75	1.47261e-06
	631	hsa-miR-431-5p	1	1	1	0	0.75	1.47261e-06
	632	hsa-miR-4671-3p	1	0	1	1	0.75	1.47261e-06
	633	hsa-miR-4780	1	1	0	1	0.75	1.47261e-06
	634	hsa-miR-5002-5p	1	1	1	0	0.75	1.47261e-06
	635	hsa-miR-513c-5p	1	1	1	0	0.75	1.47261e-06
	636	hsa-miR-597-5p	1	1	0	1	0.75	1.47261e-06
	637	hsa-miR-6726-3p	1	0	2	0	0.75	1.47261e-06
	638	hsa-miR-6742-3p	1	1	1	0	0.75	1.47261e-06
	639	hsa-miR-937-3p	1	0	1	1	0.75	1.47261e-06
	640	hsa-miR-6762-3p	0.5	1.5	0	1	0.75	1.47261e-06
	641	hsa-miR-1237-3p	0	0	2	1	0.75	1.47261e-06
	642	hsa-miR-1287-3p	0	1	0	2	0.75	1.47261e-06
	643	hsa-miR-301b	0	1	1	1	0.75	1.47261e-06
	644	hsa-miR-4446-3p	0	1	1	1	0.75	1.47261e-06
	645	hsa-miR-448	0	1	1	1	0.75	1.47261e-06
	646	hsa-miR-4665-5p	0	0	0	3	0.75	1.47261e-06
	647	hsa-miR-548v	0	1	2	0	0.75	1.47261e-06
	648	hsa-miR-590-5p	0	2	0	1	0.75	1.47261e-06
	649	hsa-miR-664b-5p	0	0	2	1	0.75	1.47261e-06
	650	hsa-miR-6735-3p	0	1	0	2	0.75	1.47261e-06
	651	hsa-miR-6841-5p	0	2	1	0	0.75	1.47261e-06
	652	hsa-miR-6874-3p	0	0	2	1	0.75	1.47261e-06
	653	hsa-miR-6895-3p	0	2	0	1	0.75	1.47261e-06
	654	hsa-miR-1277-3p	0.5	2	0.333333	0	0.708333	1.3908e-06
	655	hsa-miR-376b-5p	0	1	1	0.833333	0.708333	1.3908e-06
	656	hsa-miR-376c-5p	0	1	1	0.833333	0.708333	1.3908e-06
	657	hsa-miR-4999-5p	0	0.5	1	1.33333	0.708333	1.3908e-06
	658	hsa-miR-4492	1.08333	0.333333	1.33333	0.076923	0.706731	1.38766e-06
	659	hsa-miR-18b-5p	1.5	0	0	1.09091	0.647727	1.2718e-06
	660	hsa-miR-4485	0.5	0.75	0.5	0.75	0.625	1.22718e-06
	661	hsa-miR-7976	0	1	0	1.5	0.625	1.22718e-06
	662	hsa-miR-100-3p	1.5	1	0	0	0.625	1.22718e-06
	663	hsa-miR-888-5p	1	1	0	0.5	0.625	1.22718e-06
	664	hsa-miR-5187-5p	0.5	1	1	0	0.625	1.22718e-06
	665	hsa-miR-6794-3p	0	1	0.5	1	0.625	1.22718e-06
	666	hsa-miR-4749-5p	2.125	0	0.25	0	0.59375	1.16582e-06
	667	hsa-miR-5584-5p	1.33333	0	0	1	0.583333	1.14537e-06
	668	hsa-miR-943	1	0.333333	0	1	0.583333	1.14537e-06
	669	hsa-miR-1292-5p	0	0	0.333333	2	0.583333	1.14537e-06
	670	hsa-miR-550a-3-5p	0	1.33333	1	0	0.583333	1.14537e-06
	671	hsa-miR-3938	1	0	0.25	1	0.5625	1.10446e-06
	672	hsa-miR-2115-3p	1	1	0	0.2	0.55	1.07992e-06
	673	hsa-miR-519a-5p	2.16667	0	0	0	0.541667	1.06355e-06
	674	hsa-miR-106a-3p	1	0	1	0.142857	0.535714	1.05187e-06
	675	hsa-miR-494-5p	1	0	0.142857	1	0.535714	1.05187e-06
	676	hsa-miR-548n	1	0	0	1.07692	0.519231	1.0195e-06
	677	hsa-miR-6503-3p	1	0	0	1	0.5	9.81743e-07
	678	hsa-miR-152-5p	2	0	0	0	0.5	9.81743e-07
	679	hsa-miR-6087	2	0	0	0	0.5	9.81743e-07
	680	hsa-miR-556-3p	1	0	0	1	0.5	9.81743e-07
	681	hsa-miR-3157-3p	0	0	1	1	0.5	9.81743e-07
	682	hsa-miR-548ah-5p	0	1	0	1	0.5	9.81743e-07
	683	hsa-miR-422a	0.25	0.5	0.75	0.5	0.5	9.81743e-07
	684	hsa-miR-1304-3p	1	0	0	1	0.5	9.81743e-07
	685	hsa-miR-302a-3p	0	0	0.5	1.5	0.5	9.81743e-07
	686	hsa-miR-10b-3p	1	0	1	0	0.5	9.81743e-07
	687	hsa-miR-516b-5p	0	2	0	0	0.5	9.81743e-07
	688	hsa-miR-1227-3p	1	0	0	1	0.5	9.81743e-07
	689	hsa-miR-92a-1-5p	1	0	0	1	0.5	9.81743e-07
	690	hsa-miR-3143	0	0	2	0	0.5	9.81743e-07
	691	hsa-miR-4685-3p	2	0	0	0	0.5	9.81743e-07
	692	hsa-miR-6134	2	0	0	0	0.5	9.81743e-07
	693	hsa-miR-7155-3p	2	0	0	0	0.5	9.81743e-07
	694	hsa-miR-105-3p	1	0	1	0	0.5	9.81743e-07
	695	hsa-miR-1912	1	0	0	1	0.5	9.81743e-07
	696	hsa-miR-219a-1-3p	1	0	0	1	0.5	9.81743e-07
	697	hsa-miR-2276-3p	1	1	0	0	0.5	9.81743e-07
	698	hsa-miR-2467-5p	1	1	0	0	0.5	9.81743e-07
	699	hsa-miR-3121-3p	1	1	0	0	0.5	9.81743e-07
	700	hsa-miR-3620-3p	1	0	1	0	0.5	9.81743e-07
	701	hsa-miR-381-5p	1	1	0	0	0.5	9.81743e-07
	702	hsa-miR-450a-1-3p	1	1	0	0	0.5	9.81743e-07
	703	hsa-miR-4638-5p	1	1	0	0	0.5	9.81743e-07
	704	hsa-miR-4690-3p	1	1	0	0	0.5	9.81743e-07
	705	hsa-miR-4709-5p	1	1	0	0	0.5	9.81743e-07
	706	hsa-miR-4740-3p	1	1	0	0	0.5	9.81743e-07
	707	hsa-miR-4746-5p	1	1	0	0	0.5	9.81743e-07
	708	hsa-miR-5001-3p	1	0	1	0	0.5	9.81743e-07
	709	hsa-miR-506-3p	1	0	0	1	0.5	9.81743e-07
	710	hsa-miR-508-3p	1	0	0	1	0.5	9.81743e-07
	711	hsa-miR-5091	1	0	1	0	0.5	9.81743e-07
	712	hsa-miR-509-3p	1	1	0	0	0.5	9.81743e-07
	713	hsa-miR-548al	1	1	0	0	0.5	9.81743e-07
	714	hsa-miR-551b-5p	1	1	0	0	0.5	9.81743e-07
	715	hsa-miR-579-5p	1	1	0	0	0.5	9.81743e-07
	716	hsa-miR-6504-5p	1	0	0	1	0.5	9.81743e-07
	717	hsa-miR-6513-3p	1	0	0	1	0.5	9.81743e-07
	718	hsa-miR-6735-5p	1	0	1	0	0.5	9.81743e-07
	719	hsa-miR-6777-3p	1	0	0	1	0.5	9.81743e-07
	720	hsa-miR-6784-3p	1	1	0	0	0.5	9.81743e-07
	721	hsa-miR-6853-3p	1	0	1	0	0.5	9.81743e-07
	722	hsa-miR-6857-3p	1	1	0	0	0.5	9.81743e-07
	723	hsa-miR-6878-3p	1	0	1	0	0.5	9.81743e-07
	724	hsa-miR-7158-3p	1	0	1	0	0.5	9.81743e-07
	725	hsa-miR-1258	0.5	1	0	0.5	0.5	9.81743e-07
	726	hsa-miR-103a-2-5p	0	0	0	2	0.5	9.81743e-07
	727	hsa-miR-1243	0	1	0	1	0.5	9.81743e-07
	728	hsa-miR-1294	0	1	1	0	0.5	9.81743e-07
	729	hsa-miR-20a-3p	0	0	0	2	0.5	9.81743e-07
	730	hsa-miR-2116-3p	0	1	0	1	0.5	9.81743e-07
	731	hsa-miR-2681-3p	0	1	0	1	0.5	9.81743e-07
	732	hsa-miR-3139	0	1	1	0	0.5	9.81743e-07
	733	hsa-miR-3200-5p	0	1	0	1	0.5	9.81743e-07
	734	hsa-miR-3622a-3p	0	0	1	1	0.5	9.81743e-07
	735	hsa-miR-362-3p	0	1	0	1	0.5	9.81743e-07
	736	hsa-miR-3651	0	1	0	1	0.5	9.81743e-07
	737	hsa-miR-3679-3p	0	0	1	1	0.5	9.81743e-07
	738	hsa-miR-3688-3p	0	0	1	1	0.5	9.81743e-07
	739	hsa-miR-3688-5p	0	0	1	1	0.5	9.81743e-07
	740	hsa-miR-376a-2-5p	0	1	1	0	0.5	9.81743e-07
	741	hsa-miR-4423-5p	0	0	1	1	0.5	9.81743e-07
	742	hsa-miR-4460	0	1	1	0	0.5	9.81743e-07
	743	hsa-miR-451b	0	0	1	1	0.5	9.81743e-07
	744	hsa-miR-4521	0	1	0	1	0.5	9.81743e-07
	745	hsa-miR-4525	0	1	1	0	0.5	9.81743e-07
	746	hsa-miR-4528	0	0	0	2	0.5	9.81743e-07
	747	hsa-miR-4529-5p	0	1	0	1	0.5	9.81743e-07
	748	hsa-miR-4536-5p	0	1	0	1	0.5	9.81743e-07
	749	hsa-miR-4659a-3p	0	1	0	1	0.5	9.81743e-07
	750	hsa-miR-4659b-5p	0	1	0	1	0.5	9.81743e-07
	751	hsa-miR-4738-3p	0	0	2	0	0.5	9.81743e-07
	752	hsa-miR-4760-5p	0	1	0	1	0.5	9.81743e-07
	753	hsa-miR-4781-3p	0	2	0	0	0.5	9.81743e-07
	754	hsa-miR-4786-5p	0	0	1	1	0.5	9.81743e-07
	755	hsa-miR-4796-5p	0	0	1	1	0.5	9.81743e-07
	756	hsa-miR-4798-5p	0	1	0	1	0.5	9.81743e-07
	757	hsa-miR-5006-3p	0	1	0	1	0.5	9.81743e-07
	758	hsa-miR-5010-5p	0	1	0	1	0.5	9.81743e-07
	759	hsa-miR-509-5p	0	0	2	0	0.5	9.81743e-07
	760	hsa-miR-5188	0	1	0	1	0.5	9.81743e-07
	761	hsa-miR-5586-5p	0	0	1	1	0.5	9.81743e-07
	762	hsa-miR-605-3p	0	1	0	1	0.5	9.81743e-07
	763	hsa-miR-6501-5p	0	1	1	0	0.5	9.81743e-07
	764	hsa-miR-6513-5p	0	0	2	0	0.5	9.81743e-07
	765	hsa-miR-670-3p	0	0	1	1	0.5	9.81743e-07
	766	hsa-miR-6721-5p	0	0	0	2	0.5	9.81743e-07
	767	hsa-miR-6755-5p	0	0	1	1	0.5	9.81743e-07
	768	hsa-miR-6766-5p	0	1	0	1	0.5	9.81743e-07
	769	hsa-miR-6794-5p	0	1	1	0	0.5	9.81743e-07
	770	hsa-miR-6802-3p	0	2	0	0	0.5	9.81743e-07
	771	hsa-miR-6882-3p	0	0	1	1	0.5	9.81743e-07
	772	hsa-miR-6888-3p	0	0	1	1	0.5	9.81743e-07
	773	hsa-miR-576-3p	0.4	0.679167	0	0.85	0.482292	9.46973e-07
	774	hsa-miR-4421	0	1	0	0.833333	0.458333	8.99931e-07
	775	hsa-miR-1286	0.833333	0	1	0	0.458333	8.99931e-07
	776	hsa-miR-4791	0.214286	0.428571	0.071429	1.07936	0.448413	8.80452e-07
	777	hsa-miR-1277-5p	0.335256	0.855556	0.4	0.166667	0.43937	8.62696e-07
	778	hsa-miR-6511b-5p	0.571429	0	0.285714	0.857143	0.428571	8.41494e-07
	779	hsa-miR-6734-3p	1.09091	0.5	0	0	0.397727	7.80932e-07
	780	hsa-miR-95-5p	0.854701	0.132479	0.209402	0.376412	0.393249	7.72138e-07
	781	hsa-miR-4792	0.5	0	0	1	0.375	7.36307e-07
	782	hsa-miR-548l	0.5	0	1	0	0.375	7.36307e-07
	783	hsa-miR-6775-3p	1	0	0.5	0	0.375	7.36307e-07
	784	hsa-miR-5187-3p	0.5	0	0	1	0.375	7.36307e-07
	785	hsa-miR-4520a-3p	0	1.5	0	0	0.375	7.36307e-07
	786	hsa-miR-4520a-5p	0	0.5	1	0	0.375	7.36307e-07
	787	hsa-miR-4520b-3p	0	0.5	1	0	0.375	7.36307e-07
	788	hsa-miR-4520b-5p	0	1.5	0	0	0.375	7.36307e-07
	789	hsa-miR-4723-3p	0	0	1.5	0	0.375	7.36307e-07
	790	hsa-miR-4732-3p	0	0.5	1	0	0.375	7.36307e-07
	791	hsa-miR-4783-3p	0	0	1	0.5	0.375	7.36307e-07
	792	hsa-miR-4797-3p	0	0	0.5	1	0.375	7.36307e-07
	793	hsa-miR-5581-3p	0	1.5	0	0	0.375	7.36307e-07
	794	hsa-miR-3168	0	0.833333	0.066667	0.5	0.35	6.8722e-07
	795	hsa-miR-6723-5p	0.5	0	0.5	0.333333	0.333333	6.54495e-07
	796	hsa-miR-4516	0.833333	0	0	0.5	0.333333	6.54495e-07
	797	hsa-miR-499a-3p	1	0	0.333333	0	0.333333	6.54495e-07
	798	hsa-miR-585-3p	0	0	1.33333	0	0.333333	6.54495e-07
	799	hsa-miR-3115	0	0.333333	1	0	0.333333	6.54495e-07
	800	hsa-miR-378g	0.736111	0.125	0.291667	0.125	0.319445	6.27225e-07
	801	hsa-miR-26a-1-3p	0	1	0	0.25	0.3125	6.13589e-07
	802	hsa-miR-2277-3p	0	1.2	0	0	0.3	5.89046e-07
	803	hsa-miR-6130	0.157576	0.465909	0.299242	0.215909	0.284659	5.58924e-07
	804	hsa-miR-548i	0	0.432749	0	0.666667	0.274854	5.39672e-07
	805	hsa-miR-20b-3p	0	0.083333	0	1	0.270833	5.31777e-07
	806	hsa-miR-1268b	0	1.07692	0	0	0.269231	5.28631e-07
	807	hsa-miR-6833-3p	0	0	0.666667	0.4	0.266667	5.23596e-07
	808	hsa-miR-4646-5p	1.06667	0	0	0	0.266667	5.23596e-07
	809	hsa-miR-4508	0.333333	0.5	0.125	0.076923	0.258814	5.08178e-07
	810	hsa-miR-122-3p	1	0	0	0	0.25	4.90871e-07
	811	hsa-miR-3591-5p	1	0	0	0	0.25	4.90871e-07
	812	hsa-miR-141-3p	0.5	0.5	0	0	0.25	4.90871e-07
	813	hsa-miR-6715a-3p	1	0	0	0	0.25	4.90871e-07
	814	hsa-miR-675-3p	0	0	0	1	0.25	4.90871e-07
	815	hsa-miR-6715b-5p	1	0	0	0	0.25	4.90871e-07
	816	hsa-miR-190b	1	0	0	0	0.25	4.90871e-07
	817	hsa-miR-23a-5p	0	0	0	1	0.25	4.90871e-07
	818	hsa-miR-4775	0	0	1	0	0.25	4.90871e-07
	819	hsa-miR-216a-3p	0	0	1	0	0.25	4.90871e-07
	820	hsa-miR-3157-5p	0	0	0	1	0.25	4.90871e-07
	821	hsa-miR-3179	0	0	0	1	0.25	4.90871e-07
	822	hsa-miR-3188	0	0	0	1	0.25	4.90871e-07
	823	hsa-miR-33b-3p	0	0	0	1	0.25	4.90871e-07
	824	hsa-miR-3611	0	1	0	0	0.25	4.90871e-07
	825	hsa-miR-3616-5p	0	1	0	0	0.25	4.90871e-07
	826	hsa-miR-4796-3p	0	1	0	0	0.25	4.90871e-07
	827	hsa-miR-495-5p	0	0	0	1	0.25	4.90871e-07
	828	hsa-miR-616-5p	0	0.5	0.5	0	0.25	4.90871e-07
	829	hsa-miR-7845-5p	0	0	1	0	0.25	4.90871e-07
	830	hsa-miR-206	0	0.416667	0	0.583333	0.25	4.90871e-07
	831	hsa-miR-3607-5p	1	0	0	0	0.25	4.90871e-07
	832	hsa-miR-302d-3p	0	1	0	0	0.25	4.90871e-07
	833	hsa-miR-512-3p	0	0	0	1	0.25	4.90871e-07
	834	hsa-miR-3127-3p	1	0	0	0	0.25	4.90871e-07
	835	hsa-miR-6515-5p	1	0	0	0	0.25	4.90871e-07
	836	hsa-miR-7151-5p	1	0	0	0	0.25	4.90871e-07
	837	hsa-miR-1255a	0	0	0	1	0.25	4.90871e-07
	838	hsa-miR-147b	0	0	0	1	0.25	4.90871e-07
	839	hsa-miR-16-1-3p	0	1	0	0	0.25	4.90871e-07
	840	hsa-miR-1914-5p	0	0	0	1	0.25	4.90871e-07
	841	hsa-miR-3190-3p	0	0	1	0	0.25	4.90871e-07
	842	hsa-miR-3191-5p	0	0	1	0	0.25	4.90871e-07
	843	hsa-miR-518c-3p	0	1	0	0	0.25	4.90871e-07
	844	hsa-miR-653-5p	0	1	0	0	0.25	4.90871e-07
	845	hsa-miR-6812-3p	0	0	0	1	0.25	4.90871e-07
	846	hsa-miR-517a-3p	0	1	0	0	0.25	4.90871e-07
	847	hsa-miR-517b-3p	0	1	0	0	0.25	4.90871e-07
	848	hsa-miR-1297	1	0	0	0	0.25	4.90871e-07
	849	hsa-miR-1538	1	0	0	0	0.25	4.90871e-07
	850	hsa-miR-196b-5p	1	0	0	0	0.25	4.90871e-07
	851	hsa-miR-3064-3p	1	0	0	0	0.25	4.90871e-07
	852	hsa-miR-3677-5p	1	0	0	0	0.25	4.90871e-07
	853	hsa-miR-3679-5p	1	0	0	0	0.25	4.90871e-07
	854	hsa-miR-376b-3p	1	0	0	0	0.25	4.90871e-07
	855	hsa-miR-4667-3p	1	0	0	0	0.25	4.90871e-07
	856	hsa-miR-4687-5p	1	0	0	0	0.25	4.90871e-07
	857	hsa-miR-4697-3p	1	0	0	0	0.25	4.90871e-07
	858	hsa-miR-4709-3p	1	0	0	0	0.25	4.90871e-07
	859	hsa-miR-4714-3p	1	0	0	0	0.25	4.90871e-07
	860	hsa-miR-4731-5p	1	0	0	0	0.25	4.90871e-07
	861	hsa-miR-4803	1	0	0	0	0.25	4.90871e-07
	862	hsa-miR-4804-5p	1	0	0	0	0.25	4.90871e-07
	863	hsa-miR-5000-3p	1	0	0	0	0.25	4.90871e-07
	864	hsa-miR-5004-3p	1	0	0	0	0.25	4.90871e-07
	865	hsa-miR-520d-5p	1	0	0	0	0.25	4.90871e-07
	866	hsa-miR-525-5p	1	0	0	0	0.25	4.90871e-07
	867	hsa-miR-526b-5p	1	0	0	0	0.25	4.90871e-07
	868	hsa-miR-550a-3p	1	0	0	0	0.25	4.90871e-07
	869	hsa-miR-5695	1	0	0	0	0.25	4.90871e-07
	870	hsa-miR-585-5p	1	0	0	0	0.25	4.90871e-07
	871	hsa-miR-605-5p	1	0	0	0	0.25	4.90871e-07
	872	hsa-miR-636	1	0	0	0	0.25	4.90871e-07
	873	hsa-miR-6749-3p	1	0	0	0	0.25	4.90871e-07
	874	hsa-miR-6757-5p	1	0	0	0	0.25	4.90871e-07
	875	hsa-miR-6761-3p	1	0	0	0	0.25	4.90871e-07
	876	hsa-miR-6764-5p	1	0	0	0	0.25	4.90871e-07
	877	hsa-miR-6765-3p	1	0	0	0	0.25	4.90871e-07
	878	hsa-miR-6769b-3p	1	0	0	0	0.25	4.90871e-07
	879	hsa-miR-6786-3p	1	0	0	0	0.25	4.90871e-07
	880	hsa-miR-6871-5p	1	0	0	0	0.25	4.90871e-07
	881	hsa-miR-6872-5p	1	0	0	0	0.25	4.90871e-07
	882	hsa-miR-6880-3p	1	0	0	0	0.25	4.90871e-07
	883	hsa-miR-7843-3p	1	0	0	0	0.25	4.90871e-07
	884	hsa-miR-1178-3p	0	0	1	0	0.25	4.90871e-07
	885	hsa-miR-1180-5p	0	0	0	1	0.25	4.90871e-07
	886	hsa-miR-1225-3p	0	0	0	1	0.25	4.90871e-07
	887	hsa-miR-1226-5p	0	0	0	1	0.25	4.90871e-07
	888	hsa-miR-1231	0	0	0	1	0.25	4.90871e-07
	889	hsa-miR-1236-3p	0	0	1	0	0.25	4.90871e-07
	890	hsa-miR-1270	0	0	0	1	0.25	4.90871e-07
	891	hsa-miR-1284	0	1	0	0	0.25	4.90871e-07
	892	hsa-miR-1305	0	1	0	0	0.25	4.90871e-07
	893	hsa-miR-135a-3p	0	0	0	1	0.25	4.90871e-07
	894	hsa-miR-181d-3p	0	0	0	1	0.25	4.90871e-07
	895	hsa-miR-183-3p	0	1	0	0	0.25	4.90871e-07
	896	hsa-miR-1909-5p	0	0	0	1	0.25	4.90871e-07
	897	hsa-miR-196a-5p	0	1	0	0	0.25	4.90871e-07
	898	hsa-miR-205-5p	0	0	1	0	0.25	4.90871e-07
	899	hsa-miR-218-1-3p	0	0	0	1	0.25	4.90871e-07
	900	hsa-miR-218-2-3p	0	0	0	1	0.25	4.90871e-07
	901	hsa-miR-2278	0	1	0	0	0.25	4.90871e-07
	902	hsa-miR-2467-3p	0	0	0	1	0.25	4.90871e-07
	903	hsa-miR-29a-5p	0	0	1	0	0.25	4.90871e-07
	904	hsa-miR-302c-3p	0	0	0	1	0.25	4.90871e-07
	905	hsa-miR-3117-5p	0	0	0	1	0.25	4.90871e-07
	906	hsa-miR-3125	0	1	0	0	0.25	4.90871e-07
	907	hsa-miR-3127-5p	0	0	1	0	0.25	4.90871e-07
	908	hsa-miR-3128	0	0	0	1	0.25	4.90871e-07
	909	hsa-miR-3135a	0	0	0	1	0.25	4.90871e-07
	910	hsa-miR-31-3p	0	0	1	0	0.25	4.90871e-07
	911	hsa-miR-3145-3p	0	0	0	1	0.25	4.90871e-07
	912	hsa-miR-3150a-3p	0	0	0	1	0.25	4.90871e-07
	913	hsa-miR-3150b-5p	0	0	0	1	0.25	4.90871e-07
	914	hsa-miR-3167	0	1	0	0	0.25	4.90871e-07
	915	hsa-miR-3176	0	0	1	0	0.25	4.90871e-07
	916	hsa-miR-3183	0	0	1	0	0.25	4.90871e-07
	917	hsa-miR-34a-3p	0	1	0	0	0.25	4.90871e-07
	918	hsa-miR-3663-3p	0	0	0	1	0.25	4.90871e-07
	919	hsa-miR-3667-3p	0	0	0	1	0.25	4.90871e-07
	920	hsa-miR-3691-5p	0	0	1	0	0.25	4.90871e-07
	921	hsa-miR-383-3p	0	0	1	0	0.25	4.90871e-07
	922	hsa-miR-3937	0	0	1	0	0.25	4.90871e-07
	923	hsa-miR-3940-3p	0	0	0	1	0.25	4.90871e-07
	924	hsa-miR-4429	0	0	0	1	0.25	4.90871e-07
	925	hsa-miR-4470	0	0	0	1	0.25	4.90871e-07
	926	hsa-miR-4474-3p	0	0	1	0	0.25	4.90871e-07
	927	hsa-miR-4482-3p	0	0	0	1	0.25	4.90871e-07
	928	hsa-miR-4484	0	0	1	0	0.25	4.90871e-07
	929	hsa-miR-4501	0	0	1	0	0.25	4.90871e-07
	930	hsa-miR-4504	0	1	0	0	0.25	4.90871e-07
	931	hsa-miR-4527	0	1	0	0	0.25	4.90871e-07
	932	hsa-miR-4536-3p	0	1	0	0	0.25	4.90871e-07
	933	hsa-miR-4637	0	0	0	1	0.25	4.90871e-07
	934	hsa-miR-4654	0	0	0	1	0.25	4.90871e-07
	935	hsa-miR-4667-5p	0	0	0	1	0.25	4.90871e-07
	936	hsa-miR-4688	0	1	0	0	0.25	4.90871e-07
	937	hsa-miR-4691-3p	0	1	0	0	0.25	4.90871e-07
	938	hsa-miR-4693-3p	0	0	0	1	0.25	4.90871e-07
	939	hsa-miR-4696	0	1	0	0	0.25	4.90871e-07
	940	hsa-miR-4706	0	0	0	1	0.25	4.90871e-07
	941	hsa-miR-4711-5p	0	0	0	1	0.25	4.90871e-07
	942	hsa-miR-4727-3p	0	0	1	0	0.25	4.90871e-07
	943	hsa-miR-4732-5p	0	1	0	0	0.25	4.90871e-07
	944	hsa-miR-4741	0	1	0	0	0.25	4.90871e-07
	945	hsa-miR-4742-5p	0	0	0	1	0.25	4.90871e-07
	946	hsa-miR-4745-3p	0	0	1	0	0.25	4.90871e-07
	947	hsa-miR-4747-3p	0	1	0	0	0.25	4.90871e-07
	948	hsa-miR-4750-5p	0	0	0	1	0.25	4.90871e-07
	949	hsa-miR-4755-3p	0	0	0.5	0.5	0.25	4.90871e-07
	950	hsa-miR-4755-5p	0	0	0.5	0.5	0.25	4.90871e-07
	951	hsa-miR-4757-5p	0	0	1	0	0.25	4.90871e-07
	952	hsa-miR-4773	0	1	0	0	0.25	4.90871e-07
	953	hsa-miR-517c-3p	0	0	0	1	0.25	4.90871e-07
	954	hsa-miR-519a-3p	0	0	0	1	0.25	4.90871e-07
	955	hsa-miR-551a	0	0	0	1	0.25	4.90871e-07
	956	hsa-miR-551b-3p	0	0	0	1	0.25	4.90871e-07
	957	hsa-miR-5581-5p	0	0	1	0	0.25	4.90871e-07
	958	hsa-miR-5584-3p	0	1	0	0	0.25	4.90871e-07
	959	hsa-miR-5688	0	0	1	0	0.25	4.90871e-07
	960	hsa-miR-5699-3p	0	0	0	1	0.25	4.90871e-07
	961	hsa-miR-578	0	0	0	1	0.25	4.90871e-07
	962	hsa-miR-598-5p	0	0	0	1	0.25	4.90871e-07
	963	hsa-miR-607	0	0	0	1	0.25	4.90871e-07
	964	hsa-miR-6132	0	0	1	0	0.25	4.90871e-07
	965	hsa-miR-6502-5p	0	1	0	0	0.25	4.90871e-07
	966	hsa-miR-6507-5p	0	1	0	0	0.25	4.90871e-07
	967	hsa-miR-6508-3p	0	0	1	0	0.25	4.90871e-07
	968	hsa-miR-651-3p	0	1	0	0	0.25	4.90871e-07
	969	hsa-miR-656-5p	0	0	1	0	0.25	4.90871e-07
	970	hsa-miR-6718-5p	0	0	0	1	0.25	4.90871e-07
	971	hsa-miR-6729-5p	0	0	1	0	0.25	4.90871e-07
	972	hsa-miR-6730-5p	0	1	0	0	0.25	4.90871e-07
	973	hsa-miR-6736-3p	0	0	0	1	0.25	4.90871e-07
	974	hsa-miR-6737-3p	0	0	1	0	0.25	4.90871e-07
	975	hsa-miR-6739-3p	0	1	0	0	0.25	4.90871e-07
	976	hsa-miR-6741-3p	0	0	0	1	0.25	4.90871e-07
	977	hsa-miR-6743-3p	0	0	0	1	0.25	4.90871e-07
	978	hsa-miR-6748-5p	0	1	0	0	0.25	4.90871e-07
	979	hsa-miR-6750-3p	0	0	0	1	0.25	4.90871e-07
	980	hsa-miR-6751-3p	0	0	1	0	0.25	4.90871e-07
	981	hsa-miR-6751-5p	0	0	1	0	0.25	4.90871e-07
	982	hsa-miR-6758-3p	0	0.5	0	0.5	0.25	4.90871e-07
	983	hsa-miR-6762-5p	0	0	1	0	0.25	4.90871e-07
	984	hsa-miR-6772-3p	0	0	1	0	0.25	4.90871e-07
	985	hsa-miR-6780a-3p	0	0	0	1	0.25	4.90871e-07
	986	hsa-miR-6780b-3p	0	0	0	1	0.25	4.90871e-07
	987	hsa-miR-6783-5p	0	1	0	0	0.25	4.90871e-07
	988	hsa-miR-6788-3p	0	1	0	0	0.25	4.90871e-07
	989	hsa-miR-6789-3p	0	0	0	1	0.25	4.90871e-07
	990	hsa-miR-6793-5p	0	0	0	1	0.25	4.90871e-07
	991	hsa-miR-6796-3p	0	0	1	0	0.25	4.90871e-07
	992	hsa-miR-6796-5p	0	0	0	1	0.25	4.90871e-07
	993	hsa-miR-6799-3p	0	0	1	0	0.25	4.90871e-07
	994	hsa-miR-6810-5p	0	0	1	0	0.25	4.90871e-07
	995	hsa-miR-6825-5p	0	0	0	1	0.25	4.90871e-07
	996	hsa-miR-6826-5p	0	1	0	0	0.25	4.90871e-07
	997	hsa-miR-6837-3p	0	0	0	1	0.25	4.90871e-07
	998	hsa-miR-6842-5p	0	1	0	0	0.25	4.90871e-07
	999	hsa-miR-6854-5p	0	0	1	0	0.25	4.90871e-07
	1000	hsa-miR-6855-5p	0	0	1	0	0.25	4.90871e-07
	1001	hsa-miR-6858-5p	0	0	1	0	0.25	4.90871e-07
	1002	hsa-miR-6860	0	0	1	0	0.25	4.90871e-07
	1003	hsa-miR-6866-3p	0	0	1	0	0.25	4.90871e-07
	1004	hsa-miR-6876-5p	0	0	1	0	0.25	4.90871e-07
	1005	hsa-miR-6887-3p	0	0	1	0	0.25	4.90871e-07
	1006	hsa-miR-6894-3p	0	0	1	0	0.25	4.90871e-07
	1007	hsa-miR-7111-3p	0	0	1	0	0.25	4.90871e-07
	1008	hsa-miR-7156-3p	0	1	0	0	0.25	4.90871e-07
	1009	hsa-miR-7157-5p	0	0	1	0	0.25	4.90871e-07
	1010	hsa-miR-7158-5p	0	0	1	0	0.25	4.90871e-07
	1011	hsa-miR-765	0	0	1	0	0.25	4.90871e-07
	1012	hsa-miR-890	0	1	0	0	0.25	4.90871e-07
	1013	hsa-miR-891a-3p	0	0	0	1	0.25	4.90871e-07
	1014	hsa-miR-891a-5p	0	0	0	1	0.25	4.90871e-07
	1015	hsa-miR-4497	0.571429	0	0.333333	0.071429	0.244048	4.79184e-07
	1016	hsa-miR-6500-3p	0.480303	0.090909	0.157576	0.181818	0.227652	4.4699e-07
	1017	hsa-miR-4797-5p	0.333333	0	0.5	0	0.208333	4.09059e-07
	1018	hsa-miR-4646-3p	0	0	0.5	0.333333	0.208333	4.09059e-07
	1019	hsa-miR-320e	0.236111	0	0.299145	0.236111	0.192842	3.78642e-07
	1020	hsa-miR-378e	0.058824	0.5	0.117647	0.055556	0.183007	3.59331e-07
	1021	hsa-miR-665	0.5	0.166667	0	0	0.166667	3.27248e-07
	1022	hsa-miR-1273c	0	0	0	0.666667	0.166667	3.27248e-07
	1023	hsa-miR-1273h-3p	0.090909	0.240642	0.117647	0.190909	0.160027	3.1421e-07
	1024	hsa-miR-3133	0.375	0	0.25	0	0.15625	3.06795e-07
	1025	hsa-miR-548am-3p	0.333333	0.25	0	0	0.145833	2.86342e-07
	1026	hsa-miR-211-5p	0.083333	0.5	0	0	0.145833	2.86342e-07
	1027	hsa-miR-6511a-5p	0	0	0	0.571429	0.142857	2.80498e-07
	1028	hsa-miR-1299	0.266667	0	0.266667	0	0.133333	2.61798e-07
	1029	hsa-miR-3141	0.157895	0.052632	0	0.315789	0.131579	2.58354e-07
	1030	hsa-miR-581	0	0	0.5	0	0.125	2.45436e-07
	1031	hsa-miR-629-3p	0	0	0.5	0	0.125	2.45436e-07
	1032	hsa-miR-4461	0.25	0	0	0.25	0.125	2.45436e-07
	1033	hsa-miR-3923	0.5	0	0	0	0.125	2.45436e-07
	1034	hsa-miR-4442	0.5	0	0	0	0.125	2.45436e-07
	1035	hsa-miR-449b-5p	0.5	0	0	0	0.125	2.45436e-07
	1036	hsa-miR-5582-3p	0.5	0	0	0	0.125	2.45436e-07
	1037	hsa-miR-6800-3p	0.5	0	0	0	0.125	2.45436e-07
	1038	hsa-miR-6873-3p	0.166667	0.333333	0	0	0.125	2.45436e-07
	1039	hsa-miR-1322	0	0	0.5	0	0.125	2.45436e-07
	1040	hsa-miR-1910-3p	0	0	0	0.5	0.125	2.45436e-07
	1041	hsa-miR-215-3p	0	0	0	0.5	0.125	2.45436e-07
	1042	hsa-miR-3616-3p	0	0	0.5	0	0.125	2.45436e-07
	1043	hsa-miR-3917	0	0.5	0	0	0.125	2.45436e-07
	1044	hsa-miR-4524a-5p	0	0	0	0.5	0.125	2.45436e-07
	1045	hsa-miR-4749-3p	0	0	0.5	0	0.125	2.45436e-07
	1046	hsa-miR-4790-3p	0	0.5	0	0	0.125	2.45436e-07
	1047	hsa-miR-4795-5p	0	0	0.5	0	0.125	2.45436e-07
	1048	hsa-miR-544a	0	0.5	0	0	0.125	2.45436e-07
	1049	hsa-miR-548av-5p	0	0	0	0.5	0.125	2.45436e-07
	1050	hsa-miR-658	0	0.5	0	0	0.125	2.45436e-07
	1051	hsa-miR-6756-3p	0	0	0.5	0	0.125	2.45436e-07
	1052	hsa-miR-933	0	0	0.5	0	0.125	2.45436e-07
	1053	hsa-miR-1302	0.473684	0	0	0	0.118421	2.32518e-07
	1054	hsa-miR-6859-5p	0	0.375	0	0	0.09375	1.84077e-07
	1055	hsa-miR-4532	0	0.111111	0.25	0	0.0902778	1.77259e-07
	1056	hsa-miR-6818-5p	0.333333	0	0	0	0.0833332	1.63624e-07
	1057	hsa-miR-378f	0	0	0.333333	0	0.0833332	1.63624e-07
	1058	hsa-miR-548ah-3p	0.333333	0	0	0	0.0833332	1.63624e-07
	1059	hsa-miR-499b-5p	0	0	0.333333	0	0.0833332	1.63624e-07
	1060	hsa-miR-4454	0	0.222222	0	0.111111	0.0833332	1.63624e-07
	1061	hsa-miR-550b-2-5p	0.333333	0	0	0	0.0833332	1.63624e-07
	1062	hsa-miR-2392	0	0.333333	0	0	0.0833332	1.63624e-07
	1063	hsa-miR-3195	0	0	0.333333	0	0.0833332	1.63624e-07
	1064	hsa-miR-6728-3p	0	0.333333	0	0	0.0833332	1.63624e-07
	1065	hsa-miR-942-3p	0	0	0.333333	0	0.0833332	1.63624e-07
	1066	hsa-miR-3180	0	0.2	0	0.125	0.08125	1.59533e-07
	1067	hsa-miR-4306	0.076923	0.153846	0	0.076923	0.076923	1.51037e-07
	1068	hsa-miR-3656	0	0.125	0.125	0	0.0625	1.22718e-07
	1069	hsa-miR-1296-3p	0	0	0	0.25	0.0625	1.22718e-07
	1070	hsa-miR-3116	0	0	0	0.25	0.0625	1.22718e-07
	1071	hsa-miR-548an	0	0.25	0	0	0.0625	1.22718e-07
	1072	hsa-miR-6129	0	0	0	0.25	0.0625	1.22718e-07
	1073	hsa-miR-7152-3p	0	0.25	0	0	0.0625	1.22718e-07
	1074	hsa-miR-1973	0	0.225	0	0	0.05625	1.10446e-07
	1075	hsa-miR-3134	0	0	0.2	0	0.05	9.81743e-08
	1076	hsa-miR-627-3p	0	0	0	0.2	0.05	9.81743e-08
	1077	hsa-miR-1285-3p	0.166667	0	0	0	0.0416668	8.18121e-08
	1078	hsa-miR-5089-5p	0.166667	0	0	0	0.0416668	8.18121e-08
	1079	hsa-miR-518e-5p	0.166667	0	0	0	0.0416668	8.18121e-08
	1080	hsa-miR-519b-5p	0.166667	0	0	0	0.0416668	8.18121e-08
	1081	hsa-miR-519c-5p	0.166667	0	0	0	0.0416668	8.18121e-08
	1082	hsa-miR-522-5p	0.166667	0	0	0	0.0416668	8.18121e-08
	1083	hsa-miR-523-5p	0.166667	0	0	0	0.0416668	8.18121e-08
	1084	hsa-miR-663b	0.166667	0	0	0	0.0416668	8.18121e-08
	1085	hsa-miR-574-5p	0.052632	0.052632	0.052632	0	0.039474	7.75066e-08
	1086	hsa-miR-1827	0	0.142857	0	0	0.0357143	7.01244e-08
	1087	hsa-miR-3196	0.066667	0.066667	0	0	0.0333335	6.54499e-08
	1088	hsa-miR-3620-5p	0	0.066667	0	0.058824	0.0313728	6.16e-08
	1089	hsa-miR-548x-3p	0	0	0	0.125	0.03125	6.13589e-08
	1090	hsa-miR-4290	0	0	0	0.111111	0.0277778	5.45412e-08
	1091	hsa-miR-7109-5p	0	0.111111	0	0	0.0277778	5.45412e-08
	1092	hsa-miR-1233-3p	0	0.105263	0	0	0.0263157	5.16706e-08
	1093	hsa-miR-378b	0	0	0	0.090909	0.0227273	4.46246e-08
	1094	hsa-miR-548q	0	0	0.076923	0	0.0192308	3.77593e-08
	1095	hsa-miR-623	0	0	0	0.076923	0.0192308	3.77593e-08
	1096	hsa-miR-6752-3p	0	0	0	0.076923	0.0192308	3.77593e-08
	1097	hsa-miR-7110-3p	0	0	0	0.0625	0.015625	3.06795e-08
	1098	hsa-miR-548u	0	0.058824	0	0	0.014706	2.8875e-08
	1099	hsa-miR-1273h-5p	0.052632	0	0	0	0.013158	2.58355e-08
	1100	hsa-miR-1302-10	0.052632	0	0	0	0.013158	2.58355e-08
	1101	hsa-miR-548av-3p	0.05	0	0	0	0.0125	2.45436e-08
	1102	hsa-miR-10a-3p	0	0	0	0	0	0
	1103	hsa-miR-4686	0	0	0	0	0	0
	1104	hsa-miR-675-5p	0	0	0	0	0	0
	1105	hsa-miR-192-3p	0	0	0	0	0	0
	1106	hsa-miR-193a-3p	0	0	0	0	0	0
	1107	hsa-miR-1295a	0	0	0	0	0	0
	1108	hsa-miR-1295b-5p	0	0	0	0	0	0
	1109	hsa-miR-200b-5p	0	0	0	0	0	0
	1110	hsa-miR-3614-5p	0	0	0	0	0	0
	1111	hsa-miR-5589-5p	0	0	0	0	0	0
	1112	hsa-miR-378h	0	0	0	0	0	0
	1113	hsa-miR-1295b-3p	0	0	0	0	0	0
	1114	hsa-miR-372-3p	0	0	0	0	0	0
	1115	hsa-miR-1254	0	0	0	0	0	0
	1116	hsa-miR-1276	0	0	0	0	0	0
	1117	hsa-miR-3152-5p	0	0	0	0	0	0
	1118	hsa-miR-3614-3p	0	0	0	0	0	0
	1119	hsa-miR-3664-3p	0	0	0	0	0	0
	1120	hsa-miR-4657	0	0	0	0	0	0
	1121	hsa-miR-4676-3p	0	0	0	0	0	0
	1122	hsa-miR-4683	0	0	0	0	0	0
	1123	hsa-miR-4707-3p	0	0	0	0	0	0
	1124	hsa-miR-4802-3p	0	0	0	0	0	0
	1125	hsa-miR-5588-5p	0	0	0	0	0	0
	1126	hsa-miR-5589-3p	0	0	0	0	0	0
	1127	hsa-miR-5590-5p	0	0	0	0	0	0
	1128	hsa-miR-6761-5p	0	0	0	0	0	0
	1129	hsa-miR-6840-5p	0	0	0	0	0	0
	1130	hsa-miR-892a	0	0	0	0	0	0
	1131	hsa-miR-944	0	0	0	0	0	0
	1132	hsa-miR-4634	0	0	0	0	0	0
	1133	hsa-miR-5708	0	0	0	0	0	0
	1134	hsa-miR-4703-3p	0	0	0	0	0	0
	1135	hsa-miR-4800-3p	0	0	0	0	0	0
	1136	hsa-miR-6131	0	0	0	0	0	0
	1137	hsa-miR-208a-3p	0	0	0	0	0	0
	1138	hsa-miR-208b-5p	0	0	0	0	0	0
	1139	hsa-miR-208a-5p	0	0	0	0	0	0
	1140	hsa-miR-4699-3p	0	0	0	0	0	0
	1141	hsa-miR-7151-3p	0	0	0	0	0	0
	1142	hsa-miR-524-5p	0	0	0	0	0	0
	1143	hsa-miR-186-3p	0	0	0	0	0	0
	1144	hsa-miR-224-3p	0	0	0	0	0	0
	1145	hsa-miR-3165	0	0	0	0	0	0
	1146	hsa-miR-3194-3p	0	0	0	0	0	0
	1147	hsa-miR-367-3p	0	0	0	0	0	0
	1148	hsa-miR-4428	0	0	0	0	0	0
	1149	hsa-miR-4449	0	0	0	0	0	0
	1150	hsa-miR-4673	0	0	0	0	0	0
	1151	hsa-miR-519d-3p	0	0	0	0	0	0
	1152	hsa-miR-520a-5p	0	0	0	0	0	0
	1153	hsa-miR-542-5p	0	0	0	0	0	0
	1154	hsa-miR-548ao-3p	0	0	0	0	0	0
	1155	hsa-miR-5697	0	0	0	0	0	0
	1156	hsa-miR-6503-5p	0	0	0	0	0	0
	1157	hsa-miR-6515-3p	0	0	0	0	0	0
	1158	hsa-miR-6798-3p	0	0	0	0	0	0
	1159	hsa-miR-6827-3p	0	0	0	0	0	0
	1160	hsa-miR-7846-3p	0	0	0	0	0	0
	1161	hsa-miR-4291	0	0	0	0	0	0
	1162	hsa-miR-1208	0	0	0	0	0	0
	1163	hsa-miR-1234-3p	0	0	0	0	0	0
	1164	hsa-miR-1244	0	0	0	0	0	0
	1165	hsa-miR-1245b-3p	0	0	0	0	0	0
	1166	hsa-miR-1247-3p	0	0	0	0	0	0
	1167	hsa-miR-1261	0	0	0	0	0	0
	1168	hsa-miR-1262	0	0	0	0	0	0
	1169	hsa-miR-1289	0	0	0	0	0	0
	1170	hsa-miR-1323	0	0	0	0	0	0
	1171	hsa-miR-135b-3p	0	0	0	0	0	0
	1172	hsa-miR-146a-3p	0	0	0	0	0	0
	1173	hsa-miR-150-3p	0	0	0	0	0	0
	1174	hsa-miR-188-3p	0	0	0	0	0	0
	1175	hsa-miR-197-5p	0	0	0	0	0	0
	1176	hsa-miR-202-5p	0	0	0	0	0	0
	1177	hsa-miR-300	0	0	0	0	0	0
	1178	hsa-miR-3130-3p	0	0	0	0	0	0
	1179	hsa-miR-3130-5p	0	0	0	0	0	0
	1180	hsa-miR-3132	0	0	0	0	0	0
	1181	hsa-miR-3136-5p	0	0	0	0	0	0
	1182	hsa-miR-3144-3p	0	0	0	0	0	0
	1183	hsa-miR-3145-5p	0	0	0	0	0	0
	1184	hsa-miR-3154	0	0	0	0	0	0
	1185	hsa-miR-3163	0	0	0	0	0	0
	1186	hsa-miR-3164	0	0	0	0	0	0
	1187	hsa-miR-3170	0	0	0	0	0	0
	1188	hsa-miR-3174	0	0	0	0	0	0
	1189	hsa-miR-3177-5p	0	0	0	0	0	0
	1190	hsa-miR-3178	0	0	0	0	0	0
	1191	hsa-miR-3187-3p	0	0	0	0	0	0
	1192	hsa-miR-3193	0	0	0	0	0	0
	1193	hsa-miR-3199	0	0	0	0	0	0
	1194	hsa-miR-363-5p	0	0	0	0	0	0
	1195	hsa-miR-3661	0	0	0	0	0	0
	1196	hsa-miR-3664-5p	0	0	0	0	0	0
	1197	hsa-miR-3681-5p	0	0	0	0	0	0
	1198	hsa-miR-3690	0	0	0	0	0	0
	1199	hsa-miR-371a-5p	0	0	0	0	0	0
	1200	hsa-miR-371b-3p	0	0	0	0	0	0
	1201	hsa-miR-3914	0	0	0	0	0	0
	1202	hsa-miR-3916	0	0	0	0	0	0
	1203	hsa-miR-3934-5p	0	0	0	0	0	0
	1204	hsa-miR-3944-3p	0	0	0	0	0	0
	1205	hsa-miR-4284	0	0	0	0	0	0
	1206	hsa-miR-4286	0	0	0	0	0	0
	1207	hsa-miR-4458	0	0	0	0	0	0
	1208	hsa-miR-4519	0	0	0	0	0	0
	1209	hsa-miR-4522	0	0	0	0	0	0
	1210	hsa-miR-4632-3p	0	0	0	0	0	0
	1211	hsa-miR-4661-5p	0	0	0	0	0	0
	1212	hsa-miR-4670-3p	0	0	0	0	0	0
	1213	hsa-miR-4670-5p	0	0	0	0	0	0
	1214	hsa-miR-4677-5p	0	0	0	0	0	0
	1215	hsa-miR-4679	0	0	0	0	0	0
	1216	hsa-miR-4682	0	0	0	0	0	0
	1217	hsa-miR-4699-5p	0	0	0	0	0	0
	1218	hsa-miR-4723-5p	0	0	0	0	0	0
	1219	hsa-miR-4728-3p	0	0	0	0	0	0
	1220	hsa-miR-4733-3p	0	0	0	0	0	0
	1221	hsa-miR-4734	0	0	0	0	0	0
	1222	hsa-miR-4748	0	0	0	0	0	0
	1223	hsa-miR-4762-5p	0	0	0	0	0	0
	1224	hsa-miR-4764-5p	0	0	0	0	0	0
	1225	hsa-miR-4772-3p	0	0	0	0	0	0
	1226	hsa-miR-4795-3p	0	0	0	0	0	0
	1227	hsa-miR-4800-5p	0	0	0	0	0	0
	1228	hsa-miR-4999-3p	0	0	0	0	0	0
	1229	hsa-miR-5000-5p	0	0	0	0	0	0
	1230	hsa-miR-5193	0	0	0	0	0	0
	1231	hsa-miR-520a-3p	0	0	0	0	0	0
	1232	hsa-miR-520b	0	0	0	0	0	0
	1233	hsa-miR-520c-3p	0	0	0	0	0	0
	1234	hsa-miR-520d-3p	0	0	0	0	0	0
	1235	hsa-miR-520f-3p	0	0	0	0	0	0
	1236	hsa-miR-520g-3p	0	0	0	0	0	0
	1237	hsa-miR-523-3p	0	0	0	0	0	0
	1238	hsa-miR-544b	0	0	0	0	0	0
	1239	hsa-miR-545-5p	0	0	0	0	0	0
	1240	hsa-miR-548a-3p	0	0	0	0	0	0
	1241	hsa-miR-548j-3p	0	0	0	0	0	0
	1242	hsa-miR-548j-5p	0	0	0	0	0	0
	1243	hsa-miR-548s	0	0	0	0	0	0
	1244	hsa-miR-548y	0	0	0	0	0	0
	1245	hsa-miR-5588-3p	0	0	0	0	0	0
	1246	hsa-miR-5590-3p	0	0	0	0	0	0
	1247	hsa-miR-5685	0	0	0	0	0	0
	1248	hsa-miR-5690	0	0	0	0	0	0
	1249	hsa-miR-5696	0	0	0	0	0	0
	1250	hsa-miR-570-3p	0	0	0	0	0	0
	1251	hsa-miR-580-3p	0	0	0	0	0	0
	1252	hsa-miR-584-3p	0	0	0	0	0	0
	1253	hsa-miR-615-3p	0	0	0	0	0	0
	1254	hsa-miR-616-3p	0	0	0	0	0	0
	1255	hsa-miR-624-3p	0	0	0	0	0	0
	1256	hsa-miR-643	0	0	0	0	0	0
	1257	hsa-miR-6715b-3p	0	0	0	0	0	0
	1258	hsa-miR-6717-5p	0	0	0	0	0	0
	1259	hsa-miR-6730-3p	0	0	0	0	0	0
	1260	hsa-miR-6732-3p	0	0	0	0	0	0
	1261	hsa-miR-6741-5p	0	0	0	0	0	0
	1262	hsa-miR-6748-3p	0	0	0	0	0	0
	1263	hsa-miR-6764-3p	0	0	0	0	0	0
	1264	hsa-miR-676-5p	0	0	0	0	0	0
	1265	hsa-miR-6782-3p	0	0	0	0	0	0
	1266	hsa-miR-6806-3p	0	0	0	0	0	0
	1267	hsa-miR-6809-3p	0	0	0	0	0	0
	1268	hsa-miR-6811-5p	0	0	0	0	0	0
	1269	hsa-miR-6821-3p	0	0	0	0	0	0
	1270	hsa-miR-6827-5p	0	0	0	0	0	0
	1271	hsa-miR-6845-3p	0	0	0	0	0	0
	1272	hsa-miR-6849-3p	0	0	0	0	0	0
	1273	hsa-miR-6858-3p	0	0	0	0	0	0
	1274	hsa-miR-6877-5p	0	0	0	0	0	0
	1275	hsa-miR-6892-5p	0	0	0	0	0	0
	1276	hsa-miR-7160-3p	0	0	0	0	0	0
	1277	hsa-miR-7160-5p	0	0	0	0	0	0
	1278	hsa-miR-7641	0	0	0	0	0	0
	1279	hsa-miR-7703	0	0	0	0	0	0
	1280	hsa-miR-7844-5p	0	0	0	0	0	0
	1281	hsa-miR-7850-5p	0	0	0	0	0	0
		miRNA	E5	E6	E7	E8	Avg - Brain (E1-E4)
		Total	538684	524628	449255	524626	509298

## Sheet: Supplementary Table 3
	Supplementary Table 3. MicroRNA expression in human heart.
	Rank #	miRNA	E9	E10	E11	E12	Avg - Heart (E9-E12)	%
	1	hsa-miR-1	124538	172976	156446	108872	140708	0.267264
	2	hsa-miR-143-3p	60153.9	71278.1	86690.5	61986	70027.1	0.133011
	3	hsa-miR-126-3p	15888.8	31199.1	24185.4	21626.5	23224.9	0.0441139
	4	hsa-miR-27b-3p	15327	25559.6	21024.4	16286.2	19549.3	0.0371323
	5	hsa-miR-499a-5p	13354.1	20212.8	20272.1	16981.1	17705	0.0336293
	6	hsa-miR-499b-3p	13201.1	19987.8	20054.1	16779.1	17505.5	0.0332503
	7	hsa-miR-26a-5p	13089.1	20002.3	20364.7	14559.1	17003.8	0.0322973
	8	hsa-miR-30d-5p	11810.6	17266.1	17253.4	12251.7	14645.5	0.0278179
	9	hsa-miR-22-3p	9895.39	15675.8	16604.8	14169.2	14086.3	0.0267557
	10	hsa-miR-21-5p	9600.59	13989.1	14237	11035.1	12215.5	0.0232023
	11	hsa-miR-99a-5p	8255.88	14775.8	12920.7	11684.6	11909.2	0.0226206
	12	hsa-miR-133a-3p	9249.45	12973.4	13961.7	9679.19	11465.9	0.0217786
	13	hsa-let-7f-5p	9013.83	12540	13047.5	9535.5	11034.2	0.0209586
	14	hsa-miR-30a-5p	8385.72	13216.6	12712.4	8749.49	10766	0.0204492
	15	hsa-miR-378a-3p	7769.66	11562.8	11645.8	9855.76	10208.5	0.0193903
	16	hsa-miR-24-3p	5397.31	10058.1	9459.12	7602.69	8129.3	0.015441
	17	hsa-let-7g-5p	5492.83	8522.3	7982.14	6453.98	7112.81	0.0135102
	18	hsa-miR-30c-5p	5819.79	9031.49	6989.99	5603.32	6861.15	0.0130322
	19	hsa-miR-27a-3p	3791.59	6708.59	6267.66	5590.5	5589.59	0.010617
	20	hsa-let-7a-5p	4259.14	5997.52	5579.69	5027.46	5215.96	0.00990729
	21	hsa-miR-125b-5p	3633.96	6622.55	5788.32	4802.84	5211.92	0.00989961
	22	hsa-miR-148a-3p	4015.39	6472.72	6090.83	3912.5	5122.86	0.00973046
	23	hsa-miR-101-3p	2859.95	6048.1	5002.11	3765.92	4419.02	0.00839357
	24	hsa-miR-125a-5p	2989.64	4160.29	4178.17	3438.66	3691.69	0.00701207
	25	hsa-miR-100-5p	2817.02	3603.17	4620.35	3098.62	3534.79	0.00671405
	26	hsa-miR-3074-5p	2042.32	3934.84	3621.14	2953.06	3137.84	0.00596008
	27	hsa-miR-30e-5p	2230.56	3841.4	3147.27	2849.42	3017.16	0.00573086
	28	hsa-miR-99b-5p	2283.5	3040.92	3387.33	2542.2	2813.49	0.00534399
	29	hsa-miR-199a-3p	1961.7	3314.46	2632.25	2411.5	2579.98	0.00490046
	30	hsa-let-7i-5p	1950.42	2785.15	2629.32	1998.28	2340.79	0.00444615
	31	hsa-miR-10b-5p	1878.5	1939.5	2753.98	1683	2063.75	0.00391992
	32	hsa-miR-26b-5p	1396.25	2342.38	2009.73	1583.96	1833.08	0.00348179
	33	hsa-miR-221-3p	1218.25	2046.6	1787.64	1394.42	1611.73	0.00306135
	34	hsa-let-7b-5p	1160.39	1730.82	1720.41	1428.35	1509.99	0.00286811
	35	hsa-miR-181a-5p	936.667	1785.68	1590.63	1381.05	1423.51	0.00270384
	36	hsa-miR-29a-3p	948.254	1648.28	1715.11	1372.44	1421.02	0.00269912
	37	hsa-miR-23b-3p	1100.12	1694.48	1439.31	1246.24	1370.04	0.00260228
	38	hsa-miR-199a-5p	1022.17	1734.39	1456.77	1240.87	1363.55	0.00258995
	39	hsa-miR-423-3p	1130.83	1057.25	1764.45	1344.61	1324.29	0.00251538
	40	hsa-miR-451a	906.35	1795.62	1463.69	1127.64	1323.33	0.00251355
	41	hsa-miR-103a-3p	915.35	1963.74	1186.42	1159.05	1306.14	0.00248091
	42	hsa-miR-103b	915.35	1963.74	1186.42	1159.05	1306.14	0.00248091
	43	hsa-miR-199b-3p	976.85	1645.23	1311.13	1201	1283.55	0.002438
	44	hsa-miR-191-5p	900.583	1546.04	1365.51	1144.01	1239.04	0.00235345
	45	hsa-miR-30b-5p	1122.78	1396.24	1385.04	1020.14	1231.05	0.00233828
	46	hsa-miR-10a-5p	1017.5	1299.33	1572	1032.2	1230.26	0.00233678
	47	hsa-miR-3184-5p	993.833	935.25	1569.45	1198.61	1174.29	0.00223046
	48	hsa-miR-486-5p	947.911	1204.17	1302.58	932.289	1096.74	0.00208317
	49	hsa-miR-92a-3p	1043.96	1012.83	1281.35	1029.25	1091.85	0.00207388
	50	hsa-miR-23a-3p	864.96	1313.6	1163.65	952.787	1073.75	0.0020395
	51	hsa-miR-30e-3p	838.382	1362.83	1018.26	805.021	1006.12	0.00191105
	52	hsa-miR-126-5p	576.567	1215.63	1027.78	813.955	908.483	0.00172559
	53	hsa-let-7c-5p	684.599	968.75	907.182	859.437	854.992	0.00162399
	54	hsa-miR-133b	652.429	863.491	1126.98	703.274	836.545	0.00158895
	55	hsa-miR-128-3p	673.9	978.5	848.167	782	820.642	0.00155874
	56	hsa-miR-145-5p	671.296	845.105	1022.84	738.245	819.371	0.00155633
	57	hsa-miR-140-3p	509.833	920.667	938.234	657.803	756.634	0.00143717
	58	hsa-miR-152-3p	587.917	878.917	858.322	580.674	726.457	0.00137985
	59	hsa-miR-145-3p	531.486	782.103	820.108	660.033	698.433	0.00132662
	60	hsa-miR-199b-5p	480.103	849.369	869.894	556.694	689.015	0.00130873
	61	hsa-miR-208b-3p	437.792	874.198	777.645	629.148	679.696	0.00129103
	62	hsa-miR-148b-3p	504.234	849.767	712.762	523.711	647.618	0.0012301
	63	hsa-miR-378c	403.627	859.13	668.86	634.687	641.576	0.00121862
	64	hsa-miR-151a-3p	509.886	748.631	660.171	504.975	605.916	0.00115089
	65	hsa-miR-30a-3p	519.025	674	600.672	541.125	583.705	0.0011087
	66	hsa-miR-340-5p	409.233	649.583	575.068	477.21	527.774	0.00100246
	67	hsa-miR-186-5p	381	572.7	604.178	449.861	501.935	0.000953385
	68	hsa-let-7e-5p	411.475	542.826	568.751	443.431	491.621	0.000933794
	69	hsa-miR-378i	406.212	516.913	545.395	466.78	483.825	0.000918987
	70	hsa-miR-486-3p	371.911	464.175	540.378	378.789	438.813	0.00083349
	71	hsa-miR-374b-5p	270.667	462.624	431.833	374.924	385.012	0.0007313
	72	hsa-miR-374c-3p	270.667	462.624	431.833	374.924	385.012	0.0007313
	73	hsa-miR-133a-5p	222.5	494.199	371.716	308.224	349.16	0.000663201
	74	hsa-miR-25-3p	269.5	395.25	316	273.5	313.562	0.000595587
	75	hsa-miR-143-5p	259	336.7	365.083	281.75	310.633	0.000590023
	76	hsa-let-7d-5p	215.5	360.35	356.778	300.343	308.243	0.000585482
	77	hsa-miR-378d	167.889	386.987	327.633	322.443	301.238	0.000572177
	78	hsa-miR-490-3p	236.105	383.736	328.603	248.2	299.161	0.000568232
	79	hsa-miR-29b-3p	170.358	338.568	329.053	261.556	274.884	0.000522119
	80	hsa-miR-16-5p	210.667	351	289.5	247.333	274.625	0.000521628
	81	hsa-miR-532-5p	239.333	280.111	322.643	214.5	264.147	0.000501726
	82	hsa-miR-9-5p	117.75	418.779	227.993	284.231	262.188	0.000498005
	83	hsa-miR-146b-5p	227.083	279.667	347	187.583	260.333	0.000494482
	84	hsa-miR-1307-3p	204	260	300	214.5	244.625	0.000464646
	85	hsa-miR-139-5p	192	301	241.067	202.667	234.183	0.000444812
	86	hsa-miR-140-5p	158.5	273	273	210	228.625	0.000434255
	87	hsa-miR-28-3p	191.054	252.883	240.875	178.111	215.731	0.000409763
	88	hsa-miR-20a-5p	138.553	225.333	226.75	208.5	199.784	0.000379474
	89	hsa-miR-320a	154.208	238.879	204.563	180.519	194.543	0.000369518
	90	hsa-miR-95-3p	113.05	247.958	151.108	149.396	165.378	0.000314123
	91	hsa-miR-652-3p	135.5	168	214.25	141	164.688	0.000312811
	92	hsa-miR-181b-5p	120.25	193.4	168.751	174.733	164.284	0.000312043
	93	hsa-miR-222-3p	112.494	180.417	178.31	163.5	158.68	0.0003014
	94	hsa-miR-122-5p	83.1944	245.563	135.333	167.533	157.906	0.00029993
	95	hsa-miR-3591-3p	83.1944	243.563	135.333	166.533	157.156	0.000298505
	96	hsa-miR-218-5p	110	217.667	157	130	153.667	0.000291877
	97	hsa-miR-195-5p	118.125	193.1	179.386	118.167	152.194	0.000289081
	98	hsa-miR-28-5p	97.7538	189.679	151.51	162.832	150.443	0.000285755
	99	hsa-miR-127-3p	117.5	172.7	179.328	116.7	146.557	0.000278373
	100	hsa-miR-452-5p	100.75	172.75	170	133.2	144.175	0.000273849
	101	hsa-miR-185-5p	123.827	161.212	147.559	137.333	142.483	0.000270635
	102	hsa-miR-197-3p	125.994	144	168.577	125.694	141.066	0.000267944
	103	hsa-miR-98-5p	90.7833	164.942	160.6	138.478	138.701	0.000263451
	104	hsa-miR-181a-2-3p	124	148	165.833	112	137.458	0.000261091
	105	hsa-miR-378a-5p	93.5	159.65	166.667	108.5	132.079	0.000250874
	106	hsa-miR-361-3p	117.333	151	144.111	108	130.111	0.000247136
	107	hsa-miR-484	104.25	148	128.2	135.5	128.988	0.000245001
	108	hsa-miR-328-3p	95.9	127	128.35	134	121.312	0.000230423
	109	hsa-miR-3184-3p	113	135.25	124.833	106.042	119.781	0.000227515
	110	hsa-miR-423-5p	113	135.25	124.833	106.042	119.781	0.000227515
	111	hsa-let-7a-3p	98.4697	115.765	121.712	120.389	114.084	0.000216693
	112	hsa-miR-381-3p	73	160.5	118.2	104.333	114.008	0.00021655
	113	hsa-miR-455-5p	82	131	149.625	91	113.406	0.000215406
	114	hsa-miR-24-2-5p	68.075	128.625	130.184	102.192	107.269	0.000203749
	115	hsa-miR-374a-5p	55.5	150	122	98	106.375	0.000202051
	116	hsa-miR-192-5p	79.5	125	101.833	95.25	100.396	0.000190694
	117	hsa-let-7d-3p	84.0909	108	96.75	95	95.9602	0.000182269
	118	hsa-miR-874-3p	66	102	98	80	86.5	0.0001643
	119	hsa-miR-17-5p	46.5526	130.333	95.125	68.2193	85.0576	0.00016156
	120	hsa-miR-22-5p	64	114.5	85	71.5	83.75	0.000159076
	121	hsa-miR-150-5p	54	101.393	104.875	73	83.317	0.000158254
	122	hsa-miR-107	56.9833	117.15	87.0528	71.0667	83.0633	0.000157772
	123	hsa-miR-7-5p	59.6	99	86	86	82.65	0.000156987
	124	hsa-miR-125b-2-3p	62.5	97.5	91.5769	76.5	82.0192	0.000155789
	125	hsa-miR-24-1-5p	53.125	102.958	95.125	76.0393	81.8119	0.000155395
	126	hsa-miR-93-5p	56	97.3125	101	59	78.3281	0.000148778
	127	hsa-miR-744-5p	51.5	82.5	88.5	89	77.875	0.000147917
	128	hsa-miR-29c-3p	42	79.6429	89.1147	77.9242	72.1705	0.000137082
	129	hsa-miR-361-5p	59.5	84.8505	75.0588	69.0588	72.117	0.000136981
	130	hsa-miR-450a-5p	72.5	64.3333	90.3333	57.6667	71.2083	0.000135255
	131	hsa-miR-3074-3p	48.125	82.9583	80.125	65.0393	69.0619	0.000131178
	132	hsa-miR-146a-5p	44.75	89.8333	82.5	56.5833	68.4167	0.000129952
	133	hsa-miR-411-5p	38.1667	94	65	58	63.7917	0.000121167
	134	hsa-miR-221-5p	50	73	73	54	62.5	0.000118714
	135	hsa-miR-574-3p	46.9762	81.7793	70.2	50.9436	62.4748	0.000118666
	136	hsa-miR-30c-2-3p	49	51.3333	84.3333	51	58.9167	0.000111907
	137	hsa-miR-99b-3p	51	64.7	73	45	58.425	0.000110974
	138	hsa-miR-497-5p	29	78.75	58.15	49.8409	53.9352	0.000102446
	139	hsa-miR-214-3p	42.7857	57.4524	60.0769	53.9167	53.5579	0.000101729
	140	hsa-miR-1307-5p	44	57	58	53.3333	53.0833	0.000100828
	141	hsa-miR-27b-5p	46	59	69.1667	35	52.2917	9.93238e-05
	142	hsa-miR-365a-3p	49.1667	56.8333	58.6667	44.0833	52.1875	9.9126e-05
	143	hsa-miR-365b-3p	49.1667	56.8333	58.6667	44.0833	52.1875	9.9126e-05
	144	hsa-miR-379-5p	40	48.5	60	51	49.875	9.47336e-05
	145	hsa-miR-19b-3p	35.6667	56	59	45.6667	49.0833	9.32298e-05
	146	hsa-miR-340-3p	31	67	54	44	49	9.30716e-05
	147	hsa-miR-450b-5p	44.0625	59.3333	43	40.6667	46.7656	8.88275e-05
	148	hsa-miR-224-5p	43.25	49	51	40	45.8125	8.70172e-05
	149	hsa-miR-29c-5p	37	58.25	44.75	42	45.5	8.64236e-05
	150	hsa-miR-542-3p	36	46.5	54.8095	39.6667	44.244	8.4038e-05
	151	hsa-miR-342-3p	40	50	46.5	39.2	43.925	8.3432e-05
	152	hsa-miR-335-3p	28.5	59.5	42.0833	45.5	43.8958	8.33766e-05
	153	hsa-miR-769-5p	28	39.75	52	41.2	40.2375	7.64279e-05
	154	hsa-miR-374a-3p	28.7083	54.1667	41.6667	35.6667	40.0521	7.60757e-05
	155	hsa-miR-660-5p	29	52	42	35	39.5	7.50271e-05
	156	hsa-miR-34a-5p	37.125	45	38.1667	36	39.0729	7.42159e-05
	157	hsa-miR-302b-3p	33.725	42.3333	52.125	28	39.0458	7.41644e-05
	158	hsa-miR-302a-5p	22	32	55	45	38.5	7.31277e-05
	159	hsa-miR-135a-5p	24.3333	55.6667	42.1429	31.8333	38.494	7.31164e-05
	160	hsa-miR-1271-5p	22.45	48.9333	37.7667	37.3167	36.6167	6.95504e-05
	161	hsa-miR-106b-3p	31	39	39	36	36.25	6.8854e-05
	162	hsa-miR-339-3p	22	51	37	35	36.25	6.8854e-05
	163	hsa-miR-195-3p	31	52	34	27	36	6.83791e-05
	164	hsa-miR-32-5p	17.5	44	44	37	35.625	6.76668e-05
	165	hsa-miR-30d-3p	25.6429	50	37.5	29	35.5357	6.74972e-05
	166	hsa-miR-92b-3p	35	46	32.6667	25.6667	34.8333	6.61631e-05
	167	hsa-miR-142-5p	24.45	53.5111	28.7	30.2	34.2153	6.49892e-05
	168	hsa-miR-654-3p	22.2	41.3333	33.3922	39.8333	34.1897	6.49406e-05
	169	hsa-miR-664a-3p	21	50	36	27.5	33.625	6.3868e-05
	170	hsa-miR-651-5p	23	42.5	35.1667	33.4333	33.525	6.3678e-05
	171	hsa-miR-125b-1-3p	29	36	33	35	33.25	6.31557e-05
	172	hsa-miR-409-3p	24.3333	33	32	42.2	32.8833	6.24592e-05
	173	hsa-miR-208a-3p	13.1429	55.8779	32.785	27.1429	32.2371	6.12319e-05
	174	hsa-miR-149-5p	28	26.5833	40.5	33.5	32.1458	6.10584e-05
	175	hsa-miR-363-3p	25	32	38	31	31.5	5.98317e-05
	176	hsa-miR-455-3p	17	42.5	32.0909	31	30.6477	5.82129e-05
	177	hsa-miR-941	29.7143	38.2857	28.5714	25.1429	30.4286	5.77966e-05
	178	hsa-miR-194-5p	23	37	33	28	30.25	5.74574e-05
	179	hsa-miR-136-3p	19.5	35.5	34	31	30	5.69826e-05
	180	hsa-miR-144-3p	11	45.5	30.519	26.5	28.3798	5.39051e-05
	181	hsa-miR-16-2-3p	26	30	27.3333	28.5588	27.973	5.31325e-05
	182	hsa-miR-3529-3p	19.8667	32.3333	30	29.6667	27.9667	5.31204e-05
	183	hsa-miR-210-3p	21	27	35.5	28	27.875	5.29463e-05
	184	hsa-miR-3613-5p	19.3409	37.3929	27	27.75	27.8709	5.29386e-05
	185	hsa-miR-3607-3p	29	33	33.9333	14.5	27.6083	5.24398e-05
	186	hsa-miR-181a-3p	19.5	30	36	24	27.375	5.19966e-05
	187	hsa-miR-454-3p	25	31	28	23	26.75	5.08095e-05
	188	hsa-miR-370-3p	15	28	37.5	24	26.125	4.96223e-05
	189	hsa-miR-193a-5p	15	34	35	20	26	4.93849e-05
	190	hsa-miR-1287-5p	15	29	24	36	26	4.93849e-05
	191	hsa-miR-193b-3p	19	33.6	28	23	25.9	4.9195e-05
	192	hsa-miR-144-5p	23.5	28	24	26.5909	25.5227	4.84784e-05
	193	hsa-miR-331-3p	15	36	26.3333	23	25.0833	4.76438e-05
	194	hsa-miR-190a-5p	20	27.25	24	28	24.8125	4.71294e-05
	195	hsa-miR-1180-3p	15	23	30	31	24.75	4.70106e-05
	196	hsa-let-7b-3p	23.5088	20.6	36.35	17.5136	24.4931	4.65227e-05
	197	hsa-miR-618	19	30.3333	28.0667	20	24.35	4.62509e-05
	198	hsa-miR-142-3p	8	37.5	35	16	24.125	4.58235e-05
	199	hsa-miR-335-5p	17	27.5	24	28	24.125	4.58235e-05
	200	hsa-miR-3065-3p	13	40.5	23	20	24.125	4.58235e-05
	201	hsa-miR-338-5p	13	40.5	23	20	24.125	4.58235e-05
	202	hsa-miR-500a-3p	21.5	30	30	13.8333	23.8333	4.52695e-05
	203	hsa-miR-493-5p	22	31	26.6818	15.0909	23.6932	4.50033e-05
	204	hsa-miR-219a-2-3p	8.5	35.5	19	30.5333	23.3833	4.44148e-05
	205	hsa-miR-206	17.2522	25.869	32.1254	17.35	23.1492	4.397e-05
	206	hsa-miR-424-5p	11.3333	34	23.0769	22.0769	22.6218	4.29683e-05
	207	hsa-miR-15b-5p	11	35.5333	24.1111	19.5333	22.5444	4.28214e-05
	208	hsa-miR-219b-5p	8.5	33.5	18	29.5333	22.3833	4.25153e-05
	209	hsa-miR-425-5p	15	30	31	13	22.25	4.22621e-05
	210	hsa-miR-424-3p	15	23	28	23	22.25	4.22621e-05
	211	hsa-let-7i-3p	18	24	25	22	22.25	4.22621e-05
	212	hsa-miR-584-5p	15.7262	28.8333	23	20	21.8899	4.15781e-05
	213	hsa-miR-425-3p	16	29	22	20	21.75	4.13124e-05
	214	hsa-miR-628-5p	15	31	25	15	21.5	4.08375e-05
	215	hsa-miR-421	17	23	23.5	22	21.375	4.06001e-05
	216	hsa-miR-345-5p	12	26.8333	26.75	17.3333	20.7292	3.93734e-05
	217	hsa-miR-106b-5p	8.28571	22.9524	25.9107	25.5433	20.673	3.92667e-05
	218	hsa-miR-598-3p	14	25	24.5	17	20.125	3.82258e-05
	219	hsa-miR-148a-5p	17	30	16	17	20	3.79884e-05
	220	hsa-miR-362-5p	21	11	28	19	19.75	3.75135e-05
	221	hsa-miR-181d-5p	12	27	16.5	21.3333	19.2083	3.64847e-05
	222	hsa-miR-543	17	20	19	18	18.5	3.51393e-05
	223	hsa-miR-502-3p	11	25	17	18.8333	17.9583	3.41104e-05
	224	hsa-miR-7706	15	20	17	19	17.75	3.37147e-05
	225	hsa-miR-223-3p	14	28.25	15	12	17.3125	3.28837e-05
	226	hsa-miR-15a-5p	6.5	26.125	20.2	16	17.2063	3.26819e-05
	227	hsa-miR-181c-5p	8.08333	23.25	22	15.25	17.1458	3.25671e-05
	228	hsa-miR-511-5p	8	22.1222	18.65	19	16.9431	3.2182e-05
	229	hsa-miR-29b-2-5p	10.3333	19	23.8333	12	16.2917	3.09447e-05
	230	hsa-miR-214-5p	18	18.8333	15.25	13	16.2708	3.09051e-05
	231	hsa-miR-3120-3p	18	18.8333	15.25	13	16.2708	3.09051e-05
	232	hsa-miR-185-3p	12.1429	20	18.05	12.25	15.6107	2.96513e-05
	233	hsa-miR-501-3p	16.5	16	13	15	15.125	2.87287e-05
	234	hsa-miR-148b-5p	8	19.5	16	16.5	15	2.84913e-05
	235	hsa-miR-204-5p	9	20	21	10	15	2.84913e-05
	236	hsa-miR-155-5p	8	18	21	11	14.5	2.75416e-05
	237	hsa-miR-3615	13	13	15	17	14.5	2.75416e-05
	238	hsa-miR-132-3p	16	12	19	10	14.25	2.70667e-05
	239	hsa-miR-495-3p	13.5	17	14	12	14.125	2.68293e-05
	240	hsa-miR-130a-3p	10	16.5	14	14.8429	13.8357	2.62798e-05
	241	hsa-miR-2110	13	17	14	11	13.75	2.6117e-05
	242	hsa-miR-422a	11.4333	18.1694	10.5167	13.2944	13.3535	2.53638e-05
	243	hsa-miR-503-5p	6	11.5	19.1111	14.6111	12.8056	2.43231e-05
	244	hsa-let-7e-3p	5	14	18	12	12.25	2.32679e-05
	245	hsa-miR-30c-1-3p	7	14	15	12	12	2.2793e-05
	246	hsa-miR-590-3p	9	15	13.8333	8.5	11.5833	2.20016e-05
	247	hsa-miR-7704	6.66667	11.7436	16.1816	11.1667	11.4396	2.17287e-05
	248	hsa-miR-182-5p	9	14	10	12	11.25	2.13685e-05
	249	hsa-miR-504-5p	13	9.25	8	14.3333	11.1458	2.11706e-05
	250	hsa-miR-124-3p	4	22	9	9	11	2.08936e-05
	251	hsa-miR-203a	9.58333	15.1667	11	8	10.9375	2.07749e-05
	252	hsa-miR-203b-5p	9.58333	15.1667	11	8	10.9375	2.07749e-05
	253	hsa-miR-181c-3p	11.5	15	11	6	10.875	2.06562e-05
	254	hsa-miR-374b-3p	7.5	17.0909	10	8.59091	10.7955	2.05051e-05
	255	hsa-miR-1301-3p	10	8	11.0909	13.0909	10.5455	2.00302e-05
	256	hsa-miR-130b-5p	5.5	13.1667	14	9.5	10.5417	2.0023e-05
	257	hsa-miR-132-5p	5	21	13.5	2	10.375	1.97065e-05
	258	hsa-miR-378e	5.61055	17.1523	11.9385	6.54016	10.3104	1.95837e-05
	259	hsa-miR-3120-5p	10.7857	10.2857	13.5769	6.25	10.2246	1.94208e-05
	260	hsa-miR-708-5p	7	8.58333	11.5	12.0833	9.79167	1.85985e-05
	261	hsa-miR-151a-5p	6.62751	11.0227	11.915	8.91154	9.61918	1.82709e-05
	262	hsa-miR-330-3p	8	10.5	11	7.5	9.25	1.75696e-05
	263	hsa-miR-19a-3p	8.33333	11	11	6	9.08333	1.72531e-05
	264	hsa-miR-378g	6.67778	11.9767	10.7806	6.75678	9.04795	1.71859e-05
	265	hsa-miR-369-3p	5	13	10	8	9	1.70948e-05
	266	hsa-miR-505-3p	7	10	12	6.5	8.875	1.68573e-05
	267	hsa-miR-499a-3p	7.6	14	5.69444	7.83333	8.78194	1.66806e-05
	268	hsa-miR-99a-3p	4	17	6	8	8.75	1.66199e-05
	269	hsa-miR-30b-3p	6.5	10.5	11	6.66667	8.66667	1.64616e-05
	270	hsa-miR-320b	8.08333	6.25794	9.62698	10.5389	8.62679	1.63859e-05
	271	hsa-miR-493-3p	5.14286	12.7	8.93333	6.79167	8.39196	1.59399e-05
	272	hsa-miR-433-3p	9	10	7	7	8.25	1.56702e-05
	273	hsa-miR-671-3p	7	8.5	11	6	8.125	1.54328e-05
	274	hsa-miR-339-5p	7.71978	5.61026	11.9252	7.0873	8.08564	1.5358e-05
	275	hsa-miR-129-5p	1	13	10	8	8	1.51954e-05
	276	hsa-miR-302d-3p	11	5	7.5	8	7.875	1.49579e-05
	277	hsa-miR-483-3p	8.5	7.28333	12.3333	3.33333	7.8625	1.49342e-05
	278	hsa-let-7f-2-3p	6	10	7.33333	8	7.83333	1.48788e-05
	279	hsa-miR-3909	8	10	5	7	7.5	1.42456e-05
	280	hsa-miR-10a-3p	3	16.5	3.5	6	7.25	1.37708e-05
	281	hsa-miR-487b-3p	5	8	8	8	7.25	1.37708e-05
	282	hsa-miR-664a-5p	12	8	4	5	7.25	1.37708e-05
	283	hsa-miR-1296-5p	5.5	9.5	7.75	5	6.9375	1.31772e-05
	284	hsa-miR-329-3p	7	7.66667	5	8	6.91667	1.31377e-05
	285	hsa-miR-3065-5p	3.2	12	6	6	6.8	1.29161e-05
	286	hsa-miR-338-3p	3.2	12	6	6	6.8	1.29161e-05
	287	hsa-miR-4443	8.55117	3.70833	7.68162	7.25	6.79778	1.29118e-05
	288	hsa-miR-21-3p	10	1	10	5	6.5	1.23462e-05
	289	hsa-miR-494-3p	6	12	3	5	6.5	1.23462e-05
	290	hsa-miR-139-3p	2	5	11	7.5	6.375	1.21088e-05
	291	hsa-miR-490-5p	6	5	8.5	5	6.125	1.16339e-05
	292	hsa-miR-499b-5p	5.6	10	2.69444	5.83333	6.03194	1.14572e-05
	293	hsa-miR-23b-5p	8	4	9	3	6	1.13965e-05
	294	hsa-miR-548e-3p	6.33333	7	5	5.66667	6	1.13965e-05
	295	hsa-miR-369-5p	2	10	4	8	6	1.13965e-05
	296	hsa-miR-629-5p	2	6.5	11	4	5.875	1.11591e-05
	297	hsa-miR-372-3p	7	12	1	3	5.75	1.09217e-05
	298	hsa-miR-1260a	1.82353	7.71418	8.23529	4.79412	5.64178	1.07161e-05
	299	hsa-miR-9-3p	1	7	7	7	5.5	1.04468e-05
	300	hsa-miR-33a-5p	4.5	5.58333	6	5.5	5.39583	1.0249e-05
	301	hsa-miR-134-5p	1	6.5	9	5	5.375	1.02094e-05
	302	hsa-miR-411-3p	2	6.5	9	4	5.375	1.02094e-05
	303	hsa-miR-656-3p	3	6.5	7	5	5.375	1.02094e-05
	304	hsa-miR-589-5p	3	4.125	8	6	5.28125	1.00313e-05
	305	hsa-miR-26b-3p	2	11.0909	6	2	5.27273	1.00151e-05
	306	hsa-miR-1248	3	8	4	6	5.25	9.97195e-06
	307	hsa-miR-491-5p	1	8	7.5	4	5.125	9.73453e-06
	308	hsa-miR-302a-3p	4.83333	3	9.5	3	5.08333	9.65538e-06
	309	hsa-miR-200b-3p	4	7	3	6	5	9.4971e-06
	310	hsa-miR-17-3p	1	7	8	4	5	9.4971e-06
	311	hsa-miR-26a-2-3p	1	8	3	8	5	9.4971e-06
	312	hsa-miR-1260b	4.36639	6.71345	5.10196	3.73698	4.97969	9.45852e-06
	313	hsa-miR-1226-3p	4	4	6	5.5	4.875	9.25967e-06
	314	hsa-miR-483-5p	1.5	8	7.5	2	4.75	9.02224e-06
	315	hsa-miR-6505-5p	3	9	2	5	4.75	9.02224e-06
	316	hsa-miR-15b-3p	2	4	5	6.5	4.375	8.30996e-06
	317	hsa-miR-34c-5p	2.5	6	4	5	4.375	8.30996e-06
	318	hsa-miR-208b-5p	4	7.5	4	2	4.375	8.30996e-06
	319	hsa-let-7f-1-3p	2	8.33333	5	2.09091	4.35606	8.27399e-06
	320	hsa-miR-642a-5p	7	2.33333	4	4	4.33333	8.23082e-06
	321	hsa-miR-337-3p	2	8	4	3.2	4.3	8.1675e-06
	322	hsa-miR-215-5p	3.5	3.5	7.83333	2.25	4.27083	8.1121e-06
	323	hsa-miR-3591-5p	5	2	4	6	4.25	8.07253e-06
	324	hsa-miR-3200-3p	5	6	5	1	4.25	8.07253e-06
	325	hsa-miR-3912-3p	5	4	5	3	4.25	8.07253e-06
	326	hsa-miR-301a-5p	5	4	4	4	4.25	8.07253e-06
	327	hsa-miR-652-5p	4	5	4	4	4.25	8.07253e-06
	328	hsa-miR-378f	1.55952	4.27262	4.96954	5.75504	4.13918	7.86204e-06
	329	hsa-miR-324-5p	2	4	8.25	2	4.0625	7.71639e-06
	330	hsa-miR-889-3p	5	4	4	3	4	7.59768e-06
	331	hsa-miR-296-5p	4	5	3	4	4	7.59768e-06
	332	hsa-miR-106a-5p	2.5	6	3.29167	4.16667	3.98958	7.57789e-06
	333	hsa-miR-675-3p	2	5.33333	3	5.5	3.95833	7.51854e-06
	334	hsa-miR-409-5p	3	7	3	2.5	3.875	7.36025e-06
	335	hsa-miR-127-5p	4.1	6	2	3	3.775	7.17031e-06
	336	hsa-miR-576-5p	3.33333	6.5	1	4.2	3.75833	7.13865e-06
	337	hsa-miR-217	1	3	5	6	3.75	7.12282e-06
	338	hsa-miR-376c-3p	4	4	6	1	3.75	7.12282e-06
	339	hsa-miR-382-3p	1	6	5	3	3.75	7.12282e-06
	340	hsa-miR-212-5p	4	2	7	2	3.75	7.12282e-06
	341	hsa-miR-1306-5p	4	3	4	4	3.75	7.12282e-06
	342	hsa-miR-224-3p	1	7.5	5	1.5	3.75	7.12282e-06
	343	hsa-miR-122-3p	3	2	4	5	3.5	6.64797e-06
	344	hsa-miR-1291	2	6	3	3	3.5	6.64797e-06
	345	hsa-miR-32-3p	1	3	7	3	3.5	6.64797e-06
	346	hsa-miR-5100	2.8	4.8	3.8	2.4	3.45	6.553e-06
	347	hsa-miR-4662a-5p	3	5	3	2.5	3.375	6.41054e-06
	348	hsa-miR-4662b	3	5	3	2.5	3.375	6.41054e-06
	349	hsa-miR-5701	1.66667	1.8	5.81905	3.83333	3.27976	6.22964e-06
	350	hsa-miR-323a-3p	1	3	7	2	3.25	6.17311e-06
	351	hsa-miR-193b-5p	3	4	3	3	3.25	6.17311e-06
	352	hsa-miR-382-5p	1	4	6	2	3.25	6.17311e-06
	353	hsa-miR-628-3p	5	3	2	3	3.25	6.17311e-06
	354	hsa-miR-1278	3	1	7	2	3.25	6.17311e-06
	355	hsa-miR-10b-3p	4	2	4	3	3.25	6.17311e-06
	356	hsa-miR-125a-3p	1	4	4	4	3.25	6.17311e-06
	357	hsa-miR-3605-3p	3.83333	2	3	4	3.20833	6.09397e-06
	358	hsa-miR-548o-3p	2.66667	5.61905	1.66667	2.66667	3.15476	5.99222e-06
	359	hsa-let-7c-3p	4	2	2.33333	4	3.08333	5.85654e-06
	360	hsa-miR-365a-5p	1	6	2.33333	3	3.08333	5.85654e-06
	361	hsa-miR-27a-5p	3	4	2	3	3	5.69826e-06
	362	hsa-miR-136-5p	1	5	6	0	3	5.69826e-06
	363	hsa-miR-377-3p	3	4	2	3	3	5.69826e-06
	364	hsa-miR-516b-5p	4	3	4	1	3	5.69826e-06
	365	hsa-miR-331-5p	1.5	1	3	6	2.875	5.46083e-06
	366	hsa-miR-7160-3p	0	7	1.5	3	2.875	5.46083e-06
	367	hsa-miR-642b-3p	6	1.33333	2	2	2.83333	5.38169e-06
	368	hsa-miR-183-5p	1	3	3	4	2.75	5.2234e-06
	369	hsa-miR-625-3p	2.5	2	4	2.5	2.75	5.2234e-06
	370	hsa-miR-7151-5p	2	3	3	3	2.75	5.2234e-06
	371	hsa-miR-708-3p	3	3.78168	2.16111	2	2.7357	5.19624e-06
	372	hsa-miR-548k	1.38596	4.05556	3	2.5	2.73538	5.19564e-06
	373	hsa-miR-410-3p	2.5	2	2.5	3.5	2.625	4.98598e-06
	374	hsa-miR-152-5p	4	3	3.5	0	2.625	4.98598e-06
	375	hsa-miR-532-3p	2	2	3.33333	3	2.58333	4.90683e-06
	376	hsa-miR-187-3p	1	2	4.06667	3	2.51667	4.78021e-06
	377	hsa-miR-582-3p	2	4	1	3	2.5	4.74855e-06
	378	hsa-miR-514a-3p	1	5	2	2	2.5	4.74855e-06
	379	hsa-miR-671-5p	3	1	4	2	2.5	4.74855e-06
	380	hsa-miR-485-3p	1	5	3	1	2.5	4.74855e-06
	381	hsa-miR-2355-3p	0	2	5	2.5	2.375	4.51112e-06
	382	hsa-miR-200c-3p	2	4	2	1	2.25	4.27369e-06
	383	hsa-miR-1185-1-3p	2	2.5	2.5	2	2.25	4.27369e-06
	384	hsa-miR-675-5p	3	2	2	2	2.25	4.27369e-06
	385	hsa-miR-23c	3	2	2	2	2.25	4.27369e-06
	386	hsa-miR-501-5p	1	2	1	5	2.25	4.27369e-06
	387	hsa-miR-6511b-3p	2	3	3	1	2.25	4.27369e-06
	388	hsa-miR-7151-3p	2	4	2	1	2.25	4.27369e-06
	389	hsa-miR-3158-3p	1	2	2	4	2.25	4.27369e-06
	390	hsa-miR-6505-3p	1.5	2	1	4.25	2.1875	4.15498e-06
	391	hsa-miR-485-5p	3.5	1	1	3	2.125	4.03627e-06
	392	hsa-miR-625-5p	1.5	1.5	3.5	2	2.125	4.03627e-06
	393	hsa-miR-6868-3p	2	2.16667	3.33333	1	2.125	4.03627e-06
	394	hsa-miR-320c	1.25	0.757937	2.79365	3.37222	2.04345	3.88137e-06
	395	hsa-miR-296-3p	1.1	2	1	4	2.025	3.84632e-06
	396	hsa-miR-432-5p	1	2	4	1	2	3.79884e-06
	397	hsa-miR-450a-2-3p	0	3	3	2	2	3.79884e-06
	398	hsa-miR-887-5p	2	3	2	1	2	3.79884e-06
	399	hsa-miR-3158-5p	1	1	2	4	2	3.79884e-06
	400	hsa-miR-454-5p	0	2	1	5	2	3.79884e-06
	401	hsa-miR-874-5p	0	3	1	4	2	3.79884e-06
	402	hsa-miR-539-3p	1	1	3	2	1.75	3.32398e-06
	403	hsa-miR-93-3p	3	2	0	2	1.75	3.32398e-06
	404	hsa-miR-223-5p	2	1	3	1	1.75	3.32398e-06
	405	hsa-miR-3913-3p	3	2	1	1	1.75	3.32398e-06
	406	hsa-miR-3913-5p	3	2	1	1	1.75	3.32398e-06
	407	hsa-miR-299-3p	2	0	3	2	1.75	3.32398e-06
	408	hsa-miR-512-3p	3	2	1	1	1.75	3.32398e-06
	409	hsa-miR-210-5p	2	2	1	2	1.75	3.32398e-06
	410	hsa-miR-760	1	2	1	3	1.75	3.32398e-06
	411	hsa-miR-302c-3p	0	4	2	1	1.75	3.32398e-06
	412	hsa-miR-7977	0.528361	2.17671	2.89835	1.36789	1.74283	3.31036e-06
	413	hsa-miR-20b-5p	1.5	4.33333	0	1	1.70833	3.24484e-06
	414	hsa-miR-378h	0.922222	1.8	1.54359	2.32222	1.64701	3.12836e-06
	415	hsa-miR-146b-3p	1	1.5	3.5	0.5	1.625	3.08656e-06
	416	hsa-miR-4699-3p	2	0	1	3.5	1.625	3.08656e-06
	417	hsa-miR-758-3p	0	4	2	0.333333	1.58333	3.00741e-06
	418	hsa-miR-200a-3p	0	5	0	1	1.5	2.84913e-06
	419	hsa-miR-1468-5p	1	2	2	1	1.5	2.84913e-06
	420	hsa-miR-641	1	4	0	1	1.5	2.84913e-06
	421	hsa-miR-887-3p	1	2	2	1	1.5	2.84913e-06
	422	hsa-miR-655-3p	0	4	1	1	1.5	2.84913e-06
	423	hsa-miR-18a-5p	1	0	3	2	1.5	2.84913e-06
	424	hsa-miR-299-5p	0	0	4	2	1.5	2.84913e-06
	425	hsa-miR-5699-5p	0	4	2	0	1.5	2.84913e-06
	426	hsa-miR-18a-3p	0	0	1	5	1.5	2.84913e-06
	427	hsa-miR-1343-3p	2	3	1	0	1.5	2.84913e-06
	428	hsa-miR-3127-3p	2	2	1	1	1.5	2.84913e-06
	429	hsa-miR-539-5p	1	3	0	2	1.5	2.84913e-06
	430	hsa-miR-147b	1	2	2	1	1.5	2.84913e-06
	431	hsa-miR-137	0	3	2	1	1.5	2.84913e-06
	432	hsa-miR-138-5p	1.66667	0	1.66667	2	1.33333	2.53256e-06
	433	hsa-miR-330-5p	0	2	2	1.25	1.3125	2.49299e-06
	434	hsa-miR-154-5p	2	0	2	1.25	1.3125	2.49299e-06
	435	hsa-miR-3653	0.625	0.392157	2.5	1.5	1.25429	2.38242e-06
	436	hsa-miR-375	0	2	1	2	1.25	2.37427e-06
	437	hsa-miR-511-3p	1	3	0	1	1.25	2.37427e-06
	438	hsa-miR-4775	1	2	0	2	1.25	2.37427e-06
	439	hsa-miR-7-1-3p	0	1	3	1	1.25	2.37427e-06
	440	hsa-miR-2355-5p	0	2	1	2	1.25	2.37427e-06
	441	hsa-miR-500a-5p	1	1	2	1	1.25	2.37427e-06
	442	hsa-miR-3173-5p	3	1	1	0	1.25	2.37427e-06
	443	hsa-miR-3124-5p	1	1	1	2	1.25	2.37427e-06
	444	hsa-miR-6716-3p	0	1	2	2	1.25	2.37427e-06
	445	hsa-miR-4677-3p	0	2	3	0	1.25	2.37427e-06
	446	hsa-miR-3605-5p	0	0	3	2	1.25	2.37427e-06
	447	hsa-miR-3182	0.5	0	1.5	2.91667	1.22917	2.3347e-06
	448	hsa-miR-3116	0	2.5	1	1.33333	1.20833	2.29513e-06
	449	hsa-miR-129-2-3p	0	2.5	0	2	1.125	2.13685e-06
	450	hsa-miR-379-3p	1	3.5	0	0	1.125	2.13685e-06
	451	hsa-miR-550a-5p	1	1	1	1.5	1.125	2.13685e-06
	452	hsa-miR-676-3p	0	2.5	0	2	1.125	2.13685e-06
	453	hsa-miR-326	0	1.33333	2	1	1.08333	2.0577e-06
	454	hsa-miR-376a-3p	1	0	2	1	1	1.89942e-06
	455	hsa-miR-6503-3p	1	1	2	0	1	1.89942e-06
	456	hsa-miR-3609	1	1	1	1	1	1.89942e-06
	457	hsa-miR-337-5p	1	1	2	0	1	1.89942e-06
	458	hsa-miR-2277-5p	0	3	0	1	1	1.89942e-06
	459	hsa-miR-3117-3p	3	1	0	0	1	1.89942e-06
	460	hsa-miR-101-5p	3	1	0	0	1	1.89942e-06
	461	hsa-miR-181b-3p	2	0	0	2	1	1.89942e-06
	462	hsa-miR-184	1	1	1	1	1	1.89942e-06
	463	hsa-miR-128-1-5p	1	2	1	0	1	1.89942e-06
	464	hsa-miR-376a-5p	1	1	2	0	1	1.89942e-06
	465	hsa-miR-548ay-3p	1	0	2	1	1	1.89942e-06
	466	hsa-miR-1255a	1	1	1	1	1	1.89942e-06
	467	hsa-miR-517a-3p	0.5	2	1.5	0	1	1.89942e-06
	468	hsa-miR-517b-3p	0.5	2	1.5	0	1	1.89942e-06
	469	hsa-miR-346	0	0	4	0	1	1.89942e-06
	470	hsa-miR-6866-5p	0	1	2	1	1	1.89942e-06
	471	hsa-miR-3914	0	1	1	2	1	1.89942e-06
	472	hsa-miR-605-3p	0	3	0	1	1	1.89942e-06
	473	hsa-miR-6501-5p	0	1	2	1	1	1.89942e-06
	474	hsa-miR-374c-5p	0.5	1.09091	2.25	0.090909	0.982954	1.86704e-06
	475	hsa-miR-4485	0.5	1.5	1.41667	0.5	0.979167	1.85985e-06
	476	hsa-miR-548a-3p	0	2.25	1.5	0	0.9375	1.78071e-06
	477	hsa-miR-4510	1.14286	1	0.625	0.833333	0.900298	1.71004e-06
	478	hsa-miR-4532	1	0.116667	0	2.45263	0.892325	1.6949e-06
	479	hsa-miR-129-1-3p	0	2.5	0	1	0.875	1.66199e-06
	480	hsa-miR-1323	0	1.5	1	1	0.875	1.66199e-06
	481	hsa-miR-378b	0.681818	1.40454	0.542929	0.765152	0.848611	1.61187e-06
	482	hsa-miR-130b-3p	1.33333	0	0	2	0.833333	1.58285e-06
	483	hsa-miR-98-3p	1	2	0.090909	0	0.772727	1.46773e-06
	484	hsa-miR-96-5p	0	2	0	1	0.75	1.42456e-06
	485	hsa-miR-624-5p	0	1	1	1	0.75	1.42456e-06
	486	hsa-miR-124-5p	1	2	0	0	0.75	1.42456e-06
	487	hsa-miR-188-5p	1	0	0	2	0.75	1.42456e-06
	488	hsa-miR-4639-5p	1	0	2	0	0.75	1.42456e-06
	489	hsa-miR-23a-5p	1	2	0	0	0.75	1.42456e-06
	490	hsa-miR-323b-3p	0	2	0	1	0.75	1.42456e-06
	491	hsa-miR-342-5p	0	2	0	1	0.75	1.42456e-06
	492	hsa-miR-654-5p	0	3	0	0	0.75	1.42456e-06
	493	hsa-miR-25-5p	0	0	1	2	0.75	1.42456e-06
	494	hsa-miR-6515-5p	2	0	1	0	0.75	1.42456e-06
	495	hsa-miR-208a-5p	2	0	1	0	0.75	1.42456e-06
	496	hsa-miR-585-3p	2	0	0	1	0.75	1.42456e-06
	497	hsa-miR-1250-5p	1	0	1	1	0.75	1.42456e-06
	498	hsa-miR-744-3p	1	1	1	0	0.75	1.42456e-06
	499	hsa-miR-370-5p	1	1	1	0	0.75	1.42456e-06
	500	hsa-miR-4473	1	1	1	0	0.75	1.42456e-06
	501	hsa-miR-518c-3p	1	0	1	1	0.75	1.42456e-06
	502	hsa-miR-935	0	1	2	0	0.75	1.42456e-06
	503	hsa-miR-516a-5p	0	0	2	1	0.75	1.42456e-06
	504	hsa-miR-412-5p	0	1	0	2	0.75	1.42456e-06
	505	hsa-miR-3177-3p	0	0	1	2	0.75	1.42456e-06
	506	hsa-miR-653-3p	0	1	0	2	0.75	1.42456e-06
	507	hsa-miR-491-3p	0	1	2	0	0.75	1.42456e-06
	508	hsa-miR-877-5p	0	2	0	1	0.75	1.42456e-06
	509	hsa-miR-579-5p	0	1	0	2	0.75	1.42456e-06
	510	hsa-miR-6513-3p	0	1	0	2	0.75	1.42456e-06
	511	hsa-miR-1243	0	2	0	1	0.75	1.42456e-06
	512	hsa-miR-202-5p	0	0	3	0	0.75	1.42456e-06
	513	hsa-miR-29a-5p	0	2	1	0	0.75	1.42456e-06
	514	hsa-miR-3127-5p	0	2	0	1	0.75	1.42456e-06
	515	hsa-miR-4636	0	0	1	2	0.75	1.42456e-06
	516	hsa-miR-4728-3p	0	1	1	1	0.75	1.42456e-06
	517	hsa-miR-5006-3p	0	0	3	0	0.75	1.42456e-06
	518	hsa-miR-3180-3p	1	1.83333	0	0	0.708333	1.34542e-06
	519	hsa-miR-659-5p	0	1.5	0	1	0.625	1.18714e-06
	520	hsa-miR-190b	1.5	1	0	0	0.625	1.18714e-06
	521	hsa-miR-550b-3p	0	1	0	1.5	0.625	1.18714e-06
	522	hsa-miR-324-3p	0.333333	0.333333	0.5	1.33333	0.625	1.18714e-06
	523	hsa-miR-320d	0.75	0.472222	0.222222	0.972222	0.604166	1.14757e-06
	524	hsa-miR-766-3p	1.33333	1	0	0	0.583333	1.10799e-06
	525	hsa-miR-1246	0.753968	0.111111	1.35874	0.076923	0.575186	1.09252e-06
	526	hsa-miR-556-5p	0	1.25	1	0	0.5625	1.06842e-06
	527	hsa-miR-4497	1	0.066667	0.076923	1.07143	0.553755	1.05181e-06
	528	hsa-miR-576-3p	0.25	0.392857	1.5	0.0625	0.551339	1.04722e-06
	529	hsa-miR-4524a-3p	0	0.181818	1	1	0.545454	1.03605e-06
	530	hsa-miR-4524b-5p	0	0.181818	1	1	0.545454	1.03605e-06
	531	hsa-miR-6130	0	0.090909	1	1.09091	0.545454	1.03605e-06
	532	hsa-miR-4324	0.090909	0.515152	1.19697	0.333333	0.534091	1.01446e-06
	533	hsa-miR-1304-3p	0	0	1.11111	1	0.527778	1.00247e-06
	534	hsa-miR-429	0	1	1	0	0.5	9.4971e-07
	535	hsa-miR-592	1	1	0	0	0.5	9.4971e-07
	536	hsa-miR-216b-5p	0	1	0	1	0.5	9.4971e-07
	537	hsa-miR-505-5p	0	1	1	0	0.5	9.4971e-07
	538	hsa-miR-769-3p	0	2	0	0	0.5	9.4971e-07
	539	hsa-miR-33a-3p	0	1	0	1	0.5	9.4971e-07
	540	hsa-miR-5010-3p	0	1	1	0	0.5	9.4971e-07
	541	hsa-miR-509-3-5p	2	0	0	0	0.5	9.4971e-07
	542	hsa-miR-212-3p	1	1	0	0	0.5	9.4971e-07
	543	hsa-miR-577	0	2	0	0	0.5	9.4971e-07
	544	hsa-miR-1249	0	1	0	1	0.5	9.4971e-07
	545	hsa-miR-154-3p	0	0	1	1	0.5	9.4971e-07
	546	hsa-let-7g-3p	0	1	0	1	0.5	9.4971e-07
	547	hsa-miR-1229-3p	0	2	0	0	0.5	9.4971e-07
	548	hsa-miR-4645-3p	0	1	0	1	0.5	9.4971e-07
	549	hsa-miR-1254	0	0	2	0	0.5	9.4971e-07
	550	hsa-miR-4683	0	2	0	0	0.5	9.4971e-07
	551	hsa-miR-664b-3p	0	0.5	0	1.5	0.5	9.4971e-07
	552	hsa-miR-31-5p	0	1	1	0	0.5	9.4971e-07
	553	hsa-miR-4705	1	1	0	0	0.5	9.4971e-07
	554	hsa-miR-1227-3p	1	0	1	0	0.5	9.4971e-07
	555	hsa-miR-4742-3p	1	1	0	0	0.5	9.4971e-07
	556	hsa-miR-16-1-3p	1	0	0	1	0.5	9.4971e-07
	557	hsa-miR-1914-5p	1	0	1	0	0.5	9.4971e-07
	558	hsa-miR-3190-3p	1	0	1	0	0.5	9.4971e-07
	559	hsa-miR-3191-5p	1	0	1	0	0.5	9.4971e-07
	560	hsa-miR-519d-3p	1	0	1	0	0.5	9.4971e-07
	561	hsa-miR-520a-5p	1	0	1	0	0.5	9.4971e-07
	562	hsa-miR-548ao-3p	1	0	1	0	0.5	9.4971e-07
	563	hsa-miR-5697	1	0	0	1	0.5	9.4971e-07
	564	hsa-miR-6515-3p	1	1	0	0	0.5	9.4971e-07
	565	hsa-miR-653-5p	1	0	0	1	0.5	9.4971e-07
	566	hsa-miR-660-3p	1	0	1	0	0.5	9.4971e-07
	567	hsa-miR-383-5p	0	1	0	1	0.5	9.4971e-07
	568	hsa-miR-488-3p	0	1	0	1	0.5	9.4971e-07
	569	hsa-miR-5683	0	2	0	0	0.5	9.4971e-07
	570	hsa-miR-191-3p	0	1	1	0	0.5	9.4971e-07
	571	hsa-miR-6733-5p	0	0	2	0	0.5	9.4971e-07
	572	hsa-miR-3928-3p	0	0	1	1	0.5	9.4971e-07
	573	hsa-miR-301a-3p	0	1	0	1	0.5	9.4971e-07
	574	hsa-miR-3529-5p	0	1	1	0	0.5	9.4971e-07
	575	hsa-miR-450a-1-3p	0	0	1	1	0.5	9.4971e-07
	576	hsa-miR-4709-5p	0	1	1	0	0.5	9.4971e-07
	577	hsa-miR-5000-3p	0	1	1	0	0.5	9.4971e-07
	578	hsa-miR-548al	0	0	0	2	0.5	9.4971e-07
	579	hsa-miR-642a-3p	0	1	1	0	0.5	9.4971e-07
	580	hsa-miR-642b-5p	0	1	1	0	0.5	9.4971e-07
	581	hsa-miR-7-2-3p	0	1	1	0	0.5	9.4971e-07
	582	hsa-miR-5187-5p	0	2	0	0	0.5	9.4971e-07
	583	hsa-miR-877-3p	0	1	0	1	0.5	9.4971e-07
	584	hsa-miR-548ar-3p	0	1	0	1	0.5	9.4971e-07
	585	hsa-miR-1262	0	1	0	1	0.5	9.4971e-07
	586	hsa-miR-1292-5p	0	0	0	2	0.5	9.4971e-07
	587	hsa-miR-3164	0	1	1	0	0.5	9.4971e-07
	588	hsa-miR-371a-5p	0	1	0	1	0.5	9.4971e-07
	589	hsa-miR-371b-3p	0	1	0	1	0.5	9.4971e-07
	590	hsa-miR-451b	0	1	1	0	0.5	9.4971e-07
	591	hsa-miR-4699-5p	0	2	0	0	0.5	9.4971e-07
	592	hsa-miR-4796-5p	0	0	0	2	0.5	9.4971e-07
	593	hsa-miR-520f-3p	0	1	1	0	0.5	9.4971e-07
	594	hsa-miR-584-3p	0	1	0	1	0.5	9.4971e-07
	595	hsa-miR-676-5p	0	2	0	0	0.5	9.4971e-07
	596	hsa-miR-6770-3p	0	0	2	0	0.5	9.4971e-07
	597	hsa-miR-766-5p	0	0	0	2	0.5	9.4971e-07
	598	hsa-miR-4461	0.583333	0.783333	0.0625	0.333333	0.440625	8.36931e-07
	599	hsa-miR-6833-3p	1.66667	0	0	0	0.416667	7.91425e-07
	600	hsa-miR-6511a-3p	0	0.8	0.8	0	0.4	7.59768e-07
	601	hsa-miR-193a-3p	1	0	0.533333	0	0.383333	7.28111e-07
	602	hsa-miR-6516-5p	1.5	0	0	0	0.375	7.12282e-07
	603	hsa-miR-29b-1-5p	0	1	0.5	0	0.375	7.12282e-07
	604	hsa-miR-3679-5p	0	0.5	1	0	0.375	7.12282e-07
	605	hsa-miR-3934-5p	0	1	0.5	0	0.375	7.12282e-07
	606	hsa-miR-3168	0	0.2	0.133333	1.13333	0.366667	6.96454e-07
	607	hsa-miR-6500-3p	0.253247	0.339394	0.181818	0.668831	0.360822	6.85353e-07
	608	hsa-miR-582-5p	0	0	1.33333	0	0.333333	6.3314e-07
	609	hsa-miR-524-5p	1.33333	0	0	0	0.333333	6.3314e-07
	610	hsa-miR-7976	0.333333	0	0	1	0.333333	6.3314e-07
	611	hsa-miR-4709-3p	0	0	0	1.33333	0.333333	6.3314e-07
	612	hsa-miR-151b	0.336601	0.166667	0.506944	0.277778	0.321998	6.11608e-07
	613	hsa-miR-550a-3-5p	0	0	0	1.25	0.3125	5.93569e-07
	614	hsa-miR-3180-5p	0.6	0.6	0	0	0.3	5.69826e-07
	615	hsa-miR-1299	0.433333	0.666667	0	0	0.275	5.2234e-07
	616	hsa-miR-548n	0	0	0	1.08333	0.270833	5.14426e-07
	617	hsa-miR-4791	0.361111	0.414286	0.214286	0.071429	0.265278	5.03874e-07
	618	hsa-miR-548j-5p	0	0	1.05263	0	0.263158	4.99847e-07
	619	hsa-miR-885-5p	0	1	0	0	0.25	4.74855e-07
	620	hsa-miR-135b-5p	1	0	0	0	0.25	4.74855e-07
	621	hsa-miR-487a-3p	0	1	0	0	0.25	4.74855e-07
	622	hsa-miR-1295a	0	0	1	0	0.25	4.74855e-07
	623	hsa-miR-1295b-5p	0	0	1	0	0.25	4.74855e-07
	624	hsa-miR-219a-5p	0	0	1	0	0.25	4.74855e-07
	625	hsa-miR-1247-5p	1	0	0	0	0.25	4.74855e-07
	626	hsa-miR-216a-5p	1	0	0	0	0.25	4.74855e-07
	627	hsa-miR-581	1	0	0	0	0.25	4.74855e-07
	628	hsa-miR-380-5p	0	0	1	0	0.25	4.74855e-07
	629	hsa-miR-380-3p	0	1	0	0	0.25	4.74855e-07
	630	hsa-miR-1908-5p	0	0	0	1	0.25	4.74855e-07
	631	hsa-miR-502-5p	0	1	0	0	0.25	4.74855e-07
	632	hsa-miR-6818-5p	0	1	0	0	0.25	4.74855e-07
	633	hsa-miR-6843-3p	0	0	0	1	0.25	4.74855e-07
	634	hsa-miR-3157-5p	0	0	0	1	0.25	4.74855e-07
	635	hsa-miR-944	0	0	0	1	0.25	4.74855e-07
	636	hsa-miR-873-5p	0	1	0	0	0.25	4.74855e-07
	637	hsa-miR-616-5p	0	0	0.5	0.5	0.25	4.74855e-07
	638	hsa-miR-6842-3p	1	0	0	0	0.25	4.74855e-07
	639	hsa-miR-1298-5p	1	0	0	0	0.25	4.74855e-07
	640	hsa-miR-488-5p	1	0	0	0	0.25	4.74855e-07
	641	hsa-miR-6746-3p	1	0	0	0	0.25	4.74855e-07
	642	hsa-miR-92a-1-5p	1	0	0	0	0.25	4.74855e-07
	643	hsa-miR-548l	1	0	0	0	0.25	4.74855e-07
	644	hsa-miR-186-3p	1	0	0	0	0.25	4.74855e-07
	645	hsa-miR-3143	1	0	0	0	0.25	4.74855e-07
	646	hsa-miR-3165	1	0	0	0	0.25	4.74855e-07
	647	hsa-miR-3194-3p	1	0	0	0	0.25	4.74855e-07
	648	hsa-miR-367-3p	1	0	0	0	0.25	4.74855e-07
	649	hsa-miR-4428	1	0	0	0	0.25	4.74855e-07
	650	hsa-miR-4449	1	0	0	0	0.25	4.74855e-07
	651	hsa-miR-4673	1	0	0	0	0.25	4.74855e-07
	652	hsa-miR-542-5p	1	0	0	0	0.25	4.74855e-07
	653	hsa-miR-6503-5p	1	0	0	0	0.25	4.74855e-07
	654	hsa-miR-6798-3p	1	0	0	0	0.25	4.74855e-07
	655	hsa-miR-6812-3p	1	0	0	0	0.25	4.74855e-07
	656	hsa-miR-4421	0.5	0.5	0	0	0.25	4.74855e-07
	657	hsa-miR-153-3p	0	1	0	0	0.25	4.74855e-07
	658	hsa-miR-2682-5p	0	1	0	0	0.25	4.74855e-07
	659	hsa-miR-668-3p	0	0	0	1	0.25	4.74855e-07
	660	hsa-miR-34c-3p	0	1	0	0	0.25	4.74855e-07
	661	hsa-miR-1185-5p	0	1	0	0	0.25	4.74855e-07
	662	hsa-miR-92b-5p	0	0	1	0	0.25	4.74855e-07
	663	hsa-miR-552-3p	0	1	0	0	0.25	4.74855e-07
	664	hsa-miR-6720-3p	0	0	1	0	0.25	4.74855e-07
	665	hsa-miR-6747-3p	0	0	1	0	0.25	4.74855e-07
	666	hsa-miR-6883-3p	0	1	0	0	0.25	4.74855e-07
	667	hsa-miR-1306-3p	0	0	0	1	0.25	4.74855e-07
	668	hsa-miR-1185-2-3p	0	0.5	0.5	0	0.25	4.74855e-07
	669	hsa-miR-153-5p	0	0	0	1	0.25	4.74855e-07
	670	hsa-miR-196b-5p	0	0	1	0	0.25	4.74855e-07
	671	hsa-miR-219a-1-3p	0	1	0	0	0.25	4.74855e-07
	672	hsa-miR-3620-3p	0	0	1	0	0.25	4.74855e-07
	673	hsa-miR-431-5p	0	1	0	0	0.25	4.74855e-07
	674	hsa-miR-4697-3p	0	1	0	0	0.25	4.74855e-07
	675	hsa-miR-5002-5p	0	1	0	0	0.25	4.74855e-07
	676	hsa-miR-508-3p	0	1	0	0	0.25	4.74855e-07
	677	hsa-miR-525-5p	0	1	0	0	0.25	4.74855e-07
	678	hsa-miR-597-5p	0	1	0	0	0.25	4.74855e-07
	679	hsa-miR-627-5p	0	1	0	0	0.25	4.74855e-07
	680	hsa-miR-6761-3p	0	0	1	0	0.25	4.74855e-07
	681	hsa-miR-6784-3p	0	0	0	1	0.25	4.74855e-07
	682	hsa-miR-6853-3p	0	0	0	1	0.25	4.74855e-07
	683	hsa-miR-6879-3p	0	0	0	1	0.25	4.74855e-07
	684	hsa-miR-6880-3p	0	0	0	1	0.25	4.74855e-07
	685	hsa-miR-937-3p	0	1	0	0	0.25	4.74855e-07
	686	hsa-miR-1277-3p	0	1	0	0	0.25	4.74855e-07
	687	hsa-miR-5582-3p	0	0	1	0	0.25	4.74855e-07
	688	hsa-miR-770-5p	0	0	1	0	0.25	4.74855e-07
	689	hsa-miR-211-5p	0	0	1	0	0.25	4.74855e-07
	690	hsa-miR-1237-3p	0	0	0	1	0.25	4.74855e-07
	691	hsa-miR-1284	0	0	1	0	0.25	4.74855e-07
	692	hsa-miR-1287-3p	0	0	0	1	0.25	4.74855e-07
	693	hsa-miR-1294	0	0	0	1	0.25	4.74855e-07
	694	hsa-miR-150-3p	0	1	0	0	0.25	4.74855e-07
	695	hsa-miR-188-3p	0	0	1	0	0.25	4.74855e-07
	696	hsa-miR-20a-3p	0	1	0	0	0.25	4.74855e-07
	697	hsa-miR-2116-3p	0	1	0	0	0.25	4.74855e-07
	698	hsa-miR-215-3p	0	1	0	0	0.25	4.74855e-07
	699	hsa-miR-2278	0	0	1	0	0.25	4.74855e-07
	700	hsa-miR-2681-3p	0	1	0	0	0.25	4.74855e-07
	701	hsa-miR-3128	0	0	1	0	0.25	4.74855e-07
	702	hsa-miR-3130-3p	0	0	1	0	0.25	4.74855e-07
	703	hsa-miR-3130-5p	0	0	1	0	0.25	4.74855e-07
	704	hsa-miR-3144-3p	0	1	0	0	0.25	4.74855e-07
	705	hsa-miR-3145-5p	0	0	0	1	0.25	4.74855e-07
	706	hsa-miR-3154	0	1	0	0	0.25	4.74855e-07
	707	hsa-miR-3177-5p	0	0	0	1	0.25	4.74855e-07
	708	hsa-miR-3187-3p	0	0	1	0	0.25	4.74855e-07
	709	hsa-miR-3193	0	0	1	0	0.25	4.74855e-07
	710	hsa-miR-3199	0	0	1	0	0.25	4.74855e-07
	711	hsa-miR-362-3p	0	1	0	0	0.25	4.74855e-07
	712	hsa-miR-363-5p	0	0	0	1	0.25	4.74855e-07
	713	hsa-miR-3651	0	0	1	0	0.25	4.74855e-07
	714	hsa-miR-365b-5p	0	0	1	0	0.25	4.74855e-07
	715	hsa-miR-3688-3p	0	0	1	0	0.25	4.74855e-07
	716	hsa-miR-3688-5p	0	0	1	0	0.25	4.74855e-07
	717	hsa-miR-3940-3p	0	0	1	0	0.25	4.74855e-07
	718	hsa-miR-4521	0	1	0	0	0.25	4.74855e-07
	719	hsa-miR-4536-3p	0	1	0	0	0.25	4.74855e-07
	720	hsa-miR-4536-5p	0	1	0	0	0.25	4.74855e-07
	721	hsa-miR-4646-3p	0	0	0	1	0.25	4.74855e-07
	722	hsa-miR-4659a-3p	0	1	0	0	0.25	4.74855e-07
	723	hsa-miR-4659b-5p	0	1	0	0	0.25	4.74855e-07
	724	hsa-miR-4661-5p	0	1	0	0	0.25	4.74855e-07
	725	hsa-miR-4670-3p	0	0.5	0.5	0	0.25	4.74855e-07
	726	hsa-miR-4670-5p	0	0.5	0.5	0	0.25	4.74855e-07
	727	hsa-miR-4677-5p	0	1	0	0	0.25	4.74855e-07
	728	hsa-miR-4679	0	0	1	0	0.25	4.74855e-07
	729	hsa-miR-4727-3p	0	0	1	0	0.25	4.74855e-07
	730	hsa-miR-4733-3p	0	0	0	1	0.25	4.74855e-07
	731	hsa-miR-4734	0	0	0	1	0.25	4.74855e-07
	732	hsa-miR-4738-3p	0	1	0	0	0.25	4.74855e-07
	733	hsa-miR-4748	0	0	1	0	0.25	4.74855e-07
	734	hsa-miR-4800-5p	0	0	1	0	0.25	4.74855e-07
	735	hsa-miR-5000-5p	0	1	0	0	0.25	4.74855e-07
	736	hsa-miR-517c-3p	0	1	0	0	0.25	4.74855e-07
	737	hsa-miR-5188	0	0	1	0	0.25	4.74855e-07
	738	hsa-miR-520a-3p	0	0	1	0	0.25	4.74855e-07
	739	hsa-miR-520d-3p	0	0	1	0	0.25	4.74855e-07
	740	hsa-miR-520g-3p	0	1	0	0	0.25	4.74855e-07
	741	hsa-miR-523-3p	0	0	1	0	0.25	4.74855e-07
	742	hsa-miR-548an	0	0	1	0	0.25	4.74855e-07
	743	hsa-miR-5696	0	1	0	0	0.25	4.74855e-07
	744	hsa-miR-570-3p	0	1	0	0	0.25	4.74855e-07
	745	hsa-miR-580-3p	0	0	0	1	0.25	4.74855e-07
	746	hsa-miR-590-5p	0	0	1	0	0.25	4.74855e-07
	747	hsa-miR-643	0	0	1	0	0.25	4.74855e-07
	748	hsa-miR-6508-3p	0	0	1	0	0.25	4.74855e-07
	749	hsa-miR-664b-5p	0	0	1	0	0.25	4.74855e-07
	750	hsa-miR-6717-5p	0	1	0	0	0.25	4.74855e-07
	751	hsa-miR-6721-5p	0	0	1	0	0.25	4.74855e-07
	752	hsa-miR-6737-3p	0	0	1	0	0.25	4.74855e-07
	753	hsa-miR-6739-3p	0	1	0	0	0.25	4.74855e-07
	754	hsa-miR-6748-3p	0	0	1	0	0.25	4.74855e-07
	755	hsa-miR-6756-3p	0	0	1	0	0.25	4.74855e-07
	756	hsa-miR-6764-3p	0	1	0	0	0.25	4.74855e-07
	757	hsa-miR-6780a-3p	0	0	1	0	0.25	4.74855e-07
	758	hsa-miR-6780b-3p	0	1	0	0	0.25	4.74855e-07
	759	hsa-miR-6782-3p	0	1	0	0	0.25	4.74855e-07
	760	hsa-miR-6811-5p	0	0	0	1	0.25	4.74855e-07
	761	hsa-miR-6821-3p	0	0	0	1	0.25	4.74855e-07
	762	hsa-miR-6827-5p	0	1	0	0	0.25	4.74855e-07
	763	hsa-miR-6855-5p	0	1	0	0	0.25	4.74855e-07
	764	hsa-miR-6858-3p	0	0	1	0	0.25	4.74855e-07
	765	hsa-miR-6877-5p	0	0	1	0	0.25	4.74855e-07
	766	hsa-miR-6888-3p	0	0	0	1	0.25	4.74855e-07
	767	hsa-miR-6894-3p	0	1	0	0	0.25	4.74855e-07
	768	hsa-miR-7160-5p	0	0	0	1	0.25	4.74855e-07
	769	hsa-miR-7641	0	0	1	0	0.25	4.74855e-07
	770	hsa-miR-933	0	1	0	0	0.25	4.74855e-07
	771	hsa-miR-1275	0	0.142857	0.5	0.2	0.210714	4.00235e-07
	772	hsa-miR-6723-5p	0	0	0.75	0	0.1875	3.56141e-07
	773	hsa-miR-4685-3p	0	0	0.75	0	0.1875	3.56141e-07
	774	hsa-miR-3656	0.333333	0.125	0.267857	0	0.181548	3.44835e-07
	775	hsa-miR-1289	0	0	0.666667	0	0.166667	3.1657e-07
	776	hsa-miR-1277-5p	0	0.233333	0.066667	0.3	0.15	2.84913e-07
	777	hsa-miR-4792	0.5	0	0.071429	0	0.142857	2.71346e-07
	778	hsa-miR-4516	0	0.5	0	0	0.125	2.37427e-07
	779	hsa-miR-629-3p	0	0.5	0	0	0.125	2.37427e-07
	780	hsa-miR-6827-3p	0.5	0	0	0	0.125	2.37427e-07
	781	hsa-miR-431-3p	0	0	0	0.5	0.125	2.37427e-07
	782	hsa-miR-1976	0	0	0.5	0	0.125	2.37427e-07
	783	hsa-miR-6514-3p	0	0	0.5	0	0.125	2.37427e-07
	784	hsa-miR-6733-3p	0	0	0.5	0	0.125	2.37427e-07
	785	hsa-miR-3132	0	0.5	0	0	0.125	2.37427e-07
	786	hsa-miR-376b-5p	0	0	0.5	0	0.125	2.37427e-07
	787	hsa-miR-376c-5p	0	0	0.5	0	0.125	2.37427e-07
	788	hsa-miR-4286	0	0.25	0	0.25	0.125	2.37427e-07
	789	hsa-miR-4755-3p	0	0.5	0	0	0.125	2.37427e-07
	790	hsa-miR-4755-5p	0	0.5	0	0	0.125	2.37427e-07
	791	hsa-miR-4795-3p	0	0	0.5	0	0.125	2.37427e-07
	792	hsa-miR-520b	0	0.5	0	0	0.125	2.37427e-07
	793	hsa-miR-520c-3p	0	0.5	0	0	0.125	2.37427e-07
	794	hsa-miR-545-5p	0	0	0	0.5	0.125	2.37427e-07
	795	hsa-miR-616-3p	0	0.5	0	0	0.125	2.37427e-07
	796	hsa-miR-1273c	0	0	0.142857	0.333333	0.119048	2.26121e-07
	797	hsa-miR-665	0.111111	0	0.333333	0	0.111111	2.11046e-07
	798	hsa-miR-548i	0.210526	0.222222	0	0	0.108187	2.05493e-07
	799	hsa-miR-3195	0	0.252632	0.052632	0.105263	0.102632	1.94941e-07
	800	hsa-miR-1297	0	0.125	0.125	0.125	0.09375	1.78071e-07
	801	hsa-miR-3180	0.2	0.166667	0	0	0.0916668	1.74114e-07
	802	hsa-miR-320e	0.071429	0	0.18254	0.111111	0.09127	1.7336e-07
	803	hsa-miR-95-5p	0.052632	0.25	0.058824	0	0.090364	1.71639e-07
	804	hsa-miR-4634	0	0.142857	0	0.191667	0.083631	1.5885e-07
	805	hsa-miR-6087	0	0	0.333333	0	0.0833332	1.58285e-07
	806	hsa-miR-4454	0.111111	0	0.111111	0.111111	0.0833332	1.58285e-07
	807	hsa-miR-519a-5p	0	0.333333	0	0	0.0833332	1.58285e-07
	808	hsa-miR-518e-5p	0	0.333333	0	0	0.0833332	1.58285e-07
	809	hsa-miR-519b-5p	0	0.333333	0	0	0.0833332	1.58285e-07
	810	hsa-miR-519c-5p	0	0.333333	0	0	0.0833332	1.58285e-07
	811	hsa-miR-522-5p	0	0.333333	0	0	0.0833332	1.58285e-07
	812	hsa-miR-523-5p	0	0.333333	0	0	0.0833332	1.58285e-07
	813	hsa-miR-663b	0	0	0	0.333333	0.0833332	1.58285e-07
	814	hsa-miR-3163	0	0	0	0.333333	0.0833332	1.58285e-07
	815	hsa-miR-3178	0	0.333333	0	0	0.0833332	1.58285e-07
	816	hsa-miR-4762-5p	0	0.333333	0	0	0.0833332	1.58285e-07
	817	hsa-miR-548j-3p	0	0.333333	0	0	0.0833332	1.58285e-07
	818	hsa-miR-548y	0	0	0.333333	0	0.0833332	1.58285e-07
	819	hsa-miR-4484	0	0.076923	0.214286	0	0.0728022	1.38282e-07
	820	hsa-miR-7845-5p	0.25	0	0	0	0.0625	1.18714e-07
	821	hsa-miR-2392	0	0	0.25	0	0.0625	1.18714e-07
	822	hsa-miR-4764-5p	0	0	0.25	0	0.0625	1.18714e-07
	823	hsa-miR-6809-3p	0	0	0.25	0	0.0625	1.18714e-07
	824	hsa-miR-7152-3p	0	0	0	0.25	0.0625	1.18714e-07
	825	hsa-miR-7846-3p	0.2	0	0	0	0.05	9.4971e-08
	826	hsa-miR-548ab	0	0	0	0.174242	0.0435605	8.27397e-08
	827	hsa-miR-4284	0	0	0.166667	0	0.0416668	7.91426e-08
	828	hsa-miR-574-5p	0.052632	0.052632	0.052632	0	0.039474	7.49777e-08
	829	hsa-miR-3134	0	0	0	0.142857	0.0357143	6.78363e-08
	830	hsa-miR-1973	0	0	0.125	0	0.03125	5.93569e-08
	831	hsa-miR-3607-5p	0	0	0	0.111111	0.0277778	5.27616e-08
	832	hsa-miR-1285-3p	0	0.111111	0	0	0.0277778	5.27616e-08
	833	hsa-miR-4291	0.1	0	0	0	0.025	4.74855e-08
	834	hsa-miR-1208	0.090909	0	0	0	0.0227273	4.31686e-08
	835	hsa-miR-4306	0.076923	0	0	0	0.0192308	3.65273e-08
	836	hsa-miR-194-3p	0	0	0	0	0	0
	837	hsa-miR-885-3p	0	0	0	0	0	0
	838	hsa-miR-200a-5p	0	0	0	0	0	0
	839	hsa-miR-4686	0	0	0	0	0	0
	840	hsa-miR-141-3p	0	0	0	0	0	0
	841	hsa-miR-6715a-3p	0	0	0	0	0	0
	842	hsa-miR-192-3p	0	0	0	0	0	0
	843	hsa-miR-6715b-5p	0	0	0	0	0	0
	844	hsa-miR-200b-5p	0	0	0	0	0	0
	845	hsa-miR-3614-5p	0	0	0	0	0	0
	846	hsa-miR-5589-5p	0	0	0	0	0	0
	847	hsa-miR-1295b-3p	0	0	0	0	0	0
	848	hsa-miR-876-3p	0	0	0	0	0	0
	849	hsa-miR-128-2-5p	0	0	0	0	0	0
	850	hsa-miR-6514-5p	0	0	0	0	0	0
	851	hsa-miR-6516-3p	0	0	0	0	0	0
	852	hsa-miR-106a-3p	0	0	0	0	0	0
	853	hsa-miR-1228-3p	0	0	0	0	0	0
	854	hsa-miR-556-3p	0	0	0	0	0	0
	855	hsa-miR-1276	0	0	0	0	0	0
	856	hsa-miR-216a-3p	0	0	0	0	0	0
	857	hsa-miR-3152-5p	0	0	0	0	0	0
	858	hsa-miR-3157-3p	0	0	0	0	0	0
	859	hsa-miR-3179	0	0	0	0	0	0
	860	hsa-miR-3188	0	0	0	0	0	0
	861	hsa-miR-33b-3p	0	0	0	0	0	0
	862	hsa-miR-3611	0	0	0	0	0	0
	863	hsa-miR-3614-3p	0	0	0	0	0	0
	864	hsa-miR-3616-5p	0	0	0	0	0	0
	865	hsa-miR-3664-3p	0	0	0	0	0	0
	866	hsa-miR-4657	0	0	0	0	0	0
	867	hsa-miR-4676-3p	0	0	0	0	0	0
	868	hsa-miR-4707-3p	0	0	0	0	0	0
	869	hsa-miR-4796-3p	0	0	0	0	0	0
	870	hsa-miR-4802-3p	0	0	0	0	0	0
	871	hsa-miR-495-5p	0	0	0	0	0	0
	872	hsa-miR-548ah-5p	0	0	0	0	0	0
	873	hsa-miR-5588-5p	0	0	0	0	0	0
	874	hsa-miR-5589-3p	0	0	0	0	0	0
	875	hsa-miR-5590-5p	0	0	0	0	0	0
	876	hsa-miR-589-3p	0	0	0	0	0	0
	877	hsa-miR-6761-5p	0	0	0	0	0	0
	878	hsa-miR-6840-5p	0	0	0	0	0	0
	879	hsa-miR-892a	0	0	0	0	0	0
	880	hsa-miR-219b-3p	0	0	0	0	0	0
	881	hsa-miR-5708	0	0	0	0	0	0
	882	hsa-miR-4703-3p	0	0	0	0	0	0
	883	hsa-miR-105-5p	0	0	0	0	0	0
	884	hsa-miR-548ah-3p	0	0	0	0	0	0
	885	hsa-miR-1268b	0	0	0	0	0	0
	886	hsa-miR-4508	0	0	0	0	0	0
	887	hsa-miR-3133	0	0	0	0	0	0
	888	hsa-miR-4800-3p	0	0	0	0	0	0
	889	hsa-miR-6131	0	0	0	0	0	0
	890	hsa-miR-487a-5p	0	0	0	0	0	0
	891	hsa-miR-1197	0	0	0	0	0	0
	892	hsa-miR-1298-3p	0	0	0	0	0	0
	893	hsa-miR-1224-3p	0	0	0	0	0	0
	894	hsa-miR-138-2-3p	0	0	0	0	0	0
	895	hsa-miR-873-3p	0	0	0	0	0	0
	896	hsa-miR-377-5p	0	0	0	0	0	0
	897	hsa-miR-487b-5p	0	0	0	0	0	0
	898	hsa-miR-767-5p	0	0	0	0	0	0
	899	hsa-miR-1252-5p	0	0	0	0	0	0
	900	hsa-miR-940	0	0	0	0	0	0
	901	hsa-miR-2113	0	0	0	0	0	0
	902	hsa-miR-138-1-3p	0	0	0	0	0	0
	903	hsa-miR-433-5p	0	0	0	0	0	0
	904	hsa-miR-1224-5p	0	0	0	0	0	0
	905	hsa-miR-1264	0	0	0	0	0	0
	906	hsa-miR-323a-5p	0	0	0	0	0	0
	907	hsa-miR-522-3p	0	0	0	0	0	0
	908	hsa-miR-548ba	0	0	0	0	0	0
	909	hsa-miR-203b-3p	0	0	0	0	0	0
	910	hsa-miR-204-3p	0	0	0	0	0	0
	911	hsa-miR-329-5p	0	0	0	0	0	0
	912	hsa-miR-3943	0	0	0	0	0	0
	913	hsa-miR-4640-3p	0	0	0	0	0	0
	914	hsa-miR-4787-3p	0	0	0	0	0	0
	915	hsa-miR-548ag	0	0	0	0	0	0
	916	hsa-miR-7978	0	0	0	0	0	0
	917	hsa-miR-33b-5p	0	0	0	0	0	0
	918	hsa-miR-4488	0	0	0	0	0	0
	919	hsa-miR-4749-5p	0	0	0	0	0	0
	920	hsa-miR-3613-3p	0	0	0	0	0	0
	921	hsa-miR-3064-5p	0	0	0	0	0	0
	922	hsa-miR-2681-5p	0	0	0	0	0	0
	923	hsa-miR-34b-3p	0	0	0	0	0	0
	924	hsa-miR-432-3p	0	0	0	0	0	0
	925	hsa-miR-449c-5p	0	0	0	0	0	0
	926	hsa-miR-541-3p	0	0	0	0	0	0
	927	hsa-miR-597-3p	0	0	0	0	0	0
	928	hsa-miR-6134	0	0	0	0	0	0
	929	hsa-miR-6803-3p	0	0	0	0	0	0
	930	hsa-miR-6881-3p	0	0	0	0	0	0
	931	hsa-miR-6885-3p	0	0	0	0	0	0
	932	hsa-miR-7155-3p	0	0	0	0	0	0
	933	hsa-miR-7156-5p	0	0	0	0	0	0
	934	hsa-miR-758-5p	0	0	0	0	0	0
	935	hsa-miR-942-5p	0	0	0	0	0	0
	936	hsa-miR-100-3p	0	0	0	0	0	0
	937	hsa-miR-18b-5p	0	0	0	0	0	0
	938	hsa-miR-549a	0	0	0	0	0	0
	939	hsa-miR-5584-5p	0	0	0	0	0	0
	940	hsa-miR-6734-3p	0	0	0	0	0	0
	941	hsa-miR-4492	0	0	0	0	0	0
	942	hsa-miR-4646-5p	0	0	0	0	0	0
	943	hsa-let-7a-2-3p	0	0	0	0	0	0
	944	hsa-miR-105-3p	0	0	0	0	0	0
	945	hsa-miR-1179	0	0	0	0	0	0
	946	hsa-miR-1251-5p	0	0	0	0	0	0
	947	hsa-miR-1283	0	0	0	0	0	0
	948	hsa-miR-134-3p	0	0	0	0	0	0
	949	hsa-miR-1538	0	0	0	0	0	0
	950	hsa-miR-1911-5p	0	0	0	0	0	0
	951	hsa-miR-1912	0	0	0	0	0	0
	952	hsa-miR-2115-3p	0	0	0	0	0	0
	953	hsa-miR-2276-3p	0	0	0	0	0	0
	954	hsa-miR-2467-5p	0	0	0	0	0	0
	955	hsa-miR-3064-3p	0	0	0	0	0	0
	956	hsa-miR-3121-3p	0	0	0	0	0	0
	957	hsa-miR-34b-5p	0	0	0	0	0	0
	958	hsa-miR-3622a-5p	0	0	0	0	0	0
	959	hsa-miR-3622b-3p	0	0	0	0	0	0
	960	hsa-miR-3677-5p	0	0	0	0	0	0
	961	hsa-miR-3687	0	0	0	0	0	0
	962	hsa-miR-376b-3p	0	0	0	0	0	0
	963	hsa-miR-381-5p	0	0	0	0	0	0
	964	hsa-miR-3938	0	0	0	0	0	0
	965	hsa-miR-4638-5p	0	0	0	0	0	0
	966	hsa-miR-4667-3p	0	0	0	0	0	0
	967	hsa-miR-4671-3p	0	0	0	0	0	0
	968	hsa-miR-4687-5p	0	0	0	0	0	0
	969	hsa-miR-4690-3p	0	0	0	0	0	0
	970	hsa-miR-4714-3p	0	0	0	0	0	0
	971	hsa-miR-4731-5p	0	0	0	0	0	0
	972	hsa-miR-4740-3p	0	0	0	0	0	0
	973	hsa-miR-4746-5p	0	0	0	0	0	0
	974	hsa-miR-4780	0	0	0	0	0	0
	975	hsa-miR-4803	0	0	0	0	0	0
	976	hsa-miR-4804-5p	0	0	0	0	0	0
	977	hsa-miR-494-5p	0	0	0	0	0	0
	978	hsa-miR-496	0	0	0	0	0	0
	979	hsa-miR-5001-3p	0	0	0	0	0	0
	980	hsa-miR-5004-3p	0	0	0	0	0	0
	981	hsa-miR-506-3p	0	0	0	0	0	0
	982	hsa-miR-5091	0	0	0	0	0	0
	983	hsa-miR-509-3p	0	0	0	0	0	0
	984	hsa-miR-513c-5p	0	0	0	0	0	0
	985	hsa-miR-5196-3p	0	0	0	0	0	0
	986	hsa-miR-520d-5p	0	0	0	0	0	0
	987	hsa-miR-526b-5p	0	0	0	0	0	0
	988	hsa-miR-550a-3p	0	0	0	0	0	0
	989	hsa-miR-551b-5p	0	0	0	0	0	0
	990	hsa-miR-552-5p	0	0	0	0	0	0
	991	hsa-miR-5695	0	0	0	0	0	0
	992	hsa-miR-585-5p	0	0	0	0	0	0
	993	hsa-miR-605-5p	0	0	0	0	0	0
	994	hsa-miR-636	0	0	0	0	0	0
	995	hsa-miR-6504-5p	0	0	0	0	0	0
	996	hsa-miR-6726-3p	0	0	0	0	0	0
	997	hsa-miR-6735-5p	0	0	0	0	0	0
	998	hsa-miR-6742-3p	0	0	0	0	0	0
	999	hsa-miR-6749-3p	0	0	0	0	0	0
	1000	hsa-miR-6757-5p	0	0	0	0	0	0
	1001	hsa-miR-6764-5p	0	0	0	0	0	0
	1002	hsa-miR-6765-3p	0	0	0	0	0	0
	1003	hsa-miR-6769b-3p	0	0	0	0	0	0
	1004	hsa-miR-6775-3p	0	0	0	0	0	0
	1005	hsa-miR-6777-3p	0	0	0	0	0	0
	1006	hsa-miR-6786-3p	0	0	0	0	0	0
	1007	hsa-miR-6810-3p	0	0	0	0	0	0
	1008	hsa-miR-6857-3p	0	0	0	0	0	0
	1009	hsa-miR-6871-5p	0	0	0	0	0	0
	1010	hsa-miR-6872-5p	0	0	0	0	0	0
	1011	hsa-miR-6878-3p	0	0	0	0	0	0
	1012	hsa-miR-7158-3p	0	0	0	0	0	0
	1013	hsa-miR-767-3p	0	0	0	0	0	0
	1014	hsa-miR-7843-3p	0	0	0	0	0	0
	1015	hsa-miR-888-5p	0	0	0	0	0	0
	1016	hsa-miR-943	0	0	0	0	0	0
	1017	hsa-miR-1286	0	0	0	0	0	0
	1018	hsa-miR-6511b-5p	0	0	0	0	0	0
	1019	hsa-miR-1258	0	0	0	0	0	0
	1020	hsa-miR-3923	0	0	0	0	0	0
	1021	hsa-miR-4442	0	0	0	0	0	0
	1022	hsa-miR-449a	0	0	0	0	0	0
	1023	hsa-miR-449b-5p	0	0	0	0	0	0
	1024	hsa-miR-5187-3p	0	0	0	0	0	0
	1025	hsa-miR-6762-3p	0	0	0	0	0	0
	1026	hsa-miR-6800-3p	0	0	0	0	0	0
	1027	hsa-miR-1302	0	0	0	0	0	0
	1028	hsa-miR-4797-5p	0	0	0	0	0	0
	1029	hsa-miR-548am-3p	0	0	0	0	0	0
	1030	hsa-miR-550b-2-5p	0	0	0	0	0	0
	1031	hsa-miR-3149	0	0	0	0	0	0
	1032	hsa-miR-5089-5p	0	0	0	0	0	0
	1033	hsa-miR-6873-3p	0	0	0	0	0	0
	1034	hsa-miR-3141	0	0	0	0	0	0
	1035	hsa-miR-1273h-3p	0	0	0	0	0	0
	1036	hsa-miR-3196	0	0	0	0	0	0
	1037	hsa-miR-1273h-5p	0	0	0	0	0	0
	1038	hsa-miR-1302-10	0	0	0	0	0	0
	1039	hsa-miR-548av-3p	0	0	0	0	0	0
	1040	hsa-miR-103a-2-5p	0	0	0	0	0	0
	1041	hsa-miR-1178-3p	0	0	0	0	0	0
	1042	hsa-miR-1180-5p	0	0	0	0	0	0
	1043	hsa-miR-1225-3p	0	0	0	0	0	0
	1044	hsa-miR-1226-5p	0	0	0	0	0	0
	1045	hsa-miR-1231	0	0	0	0	0	0
	1046	hsa-miR-1233-3p	0	0	0	0	0	0
	1047	hsa-miR-1234-3p	0	0	0	0	0	0
	1048	hsa-miR-1236-3p	0	0	0	0	0	0
	1049	hsa-miR-1244	0	0	0	0	0	0
	1050	hsa-miR-1245b-3p	0	0	0	0	0	0
	1051	hsa-miR-1247-3p	0	0	0	0	0	0
	1052	hsa-miR-1261	0	0	0	0	0	0
	1053	hsa-miR-1270	0	0	0	0	0	0
	1054	hsa-miR-1296-3p	0	0	0	0	0	0
	1055	hsa-miR-1305	0	0	0	0	0	0
	1056	hsa-miR-1322	0	0	0	0	0	0
	1057	hsa-miR-135a-3p	0	0	0	0	0	0
	1058	hsa-miR-135b-3p	0	0	0	0	0	0
	1059	hsa-miR-146a-3p	0	0	0	0	0	0
	1060	hsa-miR-181d-3p	0	0	0	0	0	0
	1061	hsa-miR-1827	0	0	0	0	0	0
	1062	hsa-miR-183-3p	0	0	0	0	0	0
	1063	hsa-miR-1909-5p	0	0	0	0	0	0
	1064	hsa-miR-190a-3p	0	0	0	0	0	0
	1065	hsa-miR-1910-3p	0	0	0	0	0	0
	1066	hsa-miR-196a-5p	0	0	0	0	0	0
	1067	hsa-miR-197-5p	0	0	0	0	0	0
	1068	hsa-miR-205-5p	0	0	0	0	0	0
	1069	hsa-miR-20b-3p	0	0	0	0	0	0
	1070	hsa-miR-218-1-3p	0	0	0	0	0	0
	1071	hsa-miR-218-2-3p	0	0	0	0	0	0
	1072	hsa-miR-2277-3p	0	0	0	0	0	0
	1073	hsa-miR-2467-3p	0	0	0	0	0	0
	1074	hsa-miR-2682-3p	0	0	0	0	0	0
	1075	hsa-miR-26a-1-3p	0	0	0	0	0	0
	1076	hsa-miR-300	0	0	0	0	0	0
	1077	hsa-miR-301b	0	0	0	0	0	0
	1078	hsa-miR-3115	0	0	0	0	0	0
	1079	hsa-miR-3117-5p	0	0	0	0	0	0
	1080	hsa-miR-3125	0	0	0	0	0	0
	1081	hsa-miR-3135a	0	0	0	0	0	0
	1082	hsa-miR-3136-5p	0	0	0	0	0	0
	1083	hsa-miR-3139	0	0	0	0	0	0
	1084	hsa-miR-31-3p	0	0	0	0	0	0
	1085	hsa-miR-3145-3p	0	0	0	0	0	0
	1086	hsa-miR-3150a-3p	0	0	0	0	0	0
	1087	hsa-miR-3150b-5p	0	0	0	0	0	0
	1088	hsa-miR-3167	0	0	0	0	0	0
	1089	hsa-miR-3170	0	0	0	0	0	0
	1090	hsa-miR-3174	0	0	0	0	0	0
	1091	hsa-miR-3176	0	0	0	0	0	0
	1092	hsa-miR-3183	0	0	0	0	0	0
	1093	hsa-miR-3200-5p	0	0	0	0	0	0
	1094	hsa-miR-34a-3p	0	0	0	0	0	0
	1095	hsa-miR-3616-3p	0	0	0	0	0	0
	1096	hsa-miR-3620-5p	0	0	0	0	0	0
	1097	hsa-miR-3622a-3p	0	0	0	0	0	0
	1098	hsa-miR-3661	0	0	0	0	0	0
	1099	hsa-miR-3663-3p	0	0	0	0	0	0
	1100	hsa-miR-3664-5p	0	0	0	0	0	0
	1101	hsa-miR-3667-3p	0	0	0	0	0	0
	1102	hsa-miR-3679-3p	0	0	0	0	0	0
	1103	hsa-miR-3681-5p	0	0	0	0	0	0
	1104	hsa-miR-3690	0	0	0	0	0	0
	1105	hsa-miR-3691-5p	0	0	0	0	0	0
	1106	hsa-miR-376a-2-5p	0	0	0	0	0	0
	1107	hsa-miR-383-3p	0	0	0	0	0	0
	1108	hsa-miR-3916	0	0	0	0	0	0
	1109	hsa-miR-3917	0	0	0	0	0	0
	1110	hsa-miR-3937	0	0	0	0	0	0
	1111	hsa-miR-3944-3p	0	0	0	0	0	0
	1112	hsa-miR-4290	0	0	0	0	0	0
	1113	hsa-miR-4423-5p	0	0	0	0	0	0
	1114	hsa-miR-4429	0	0	0	0	0	0
	1115	hsa-miR-4446-3p	0	0	0	0	0	0
	1116	hsa-miR-4458	0	0	0	0	0	0
	1117	hsa-miR-4460	0	0	0	0	0	0
	1118	hsa-miR-4470	0	0	0	0	0	0
	1119	hsa-miR-4474-3p	0	0	0	0	0	0
	1120	hsa-miR-448	0	0	0	0	0	0
	1121	hsa-miR-4482-3p	0	0	0	0	0	0
	1122	hsa-miR-4501	0	0	0	0	0	0
	1123	hsa-miR-4504	0	0	0	0	0	0
	1124	hsa-miR-4519	0	0	0	0	0	0
	1125	hsa-miR-4520a-3p	0	0	0	0	0	0
	1126	hsa-miR-4520a-5p	0	0	0	0	0	0
	1127	hsa-miR-4520b-3p	0	0	0	0	0	0
	1128	hsa-miR-4520b-5p	0	0	0	0	0	0
	1129	hsa-miR-4522	0	0	0	0	0	0
	1130	hsa-miR-4524a-5p	0	0	0	0	0	0
	1131	hsa-miR-4525	0	0	0	0	0	0
	1132	hsa-miR-4527	0	0	0	0	0	0
	1133	hsa-miR-4528	0	0	0	0	0	0
	1134	hsa-miR-4529-5p	0	0	0	0	0	0
	1135	hsa-miR-4632-3p	0	0	0	0	0	0
	1136	hsa-miR-4637	0	0	0	0	0	0
	1137	hsa-miR-4654	0	0	0	0	0	0
	1138	hsa-miR-4665-5p	0	0	0	0	0	0
	1139	hsa-miR-4667-5p	0	0	0	0	0	0
	1140	hsa-miR-4682	0	0	0	0	0	0
	1141	hsa-miR-4688	0	0	0	0	0	0
	1142	hsa-miR-4691-3p	0	0	0	0	0	0
	1143	hsa-miR-4693-3p	0	0	0	0	0	0
	1144	hsa-miR-4696	0	0	0	0	0	0
	1145	hsa-miR-4706	0	0	0	0	0	0
	1146	hsa-miR-4711-5p	0	0	0	0	0	0
	1147	hsa-miR-4723-3p	0	0	0	0	0	0
	1148	hsa-miR-4723-5p	0	0	0	0	0	0
	1149	hsa-miR-4732-3p	0	0	0	0	0	0
	1150	hsa-miR-4732-5p	0	0	0	0	0	0
	1151	hsa-miR-4741	0	0	0	0	0	0
	1152	hsa-miR-4742-5p	0	0	0	0	0	0
	1153	hsa-miR-4745-3p	0	0	0	0	0	0
	1154	hsa-miR-4747-3p	0	0	0	0	0	0
	1155	hsa-miR-4749-3p	0	0	0	0	0	0
	1156	hsa-miR-4750-5p	0	0	0	0	0	0
	1157	hsa-miR-4757-5p	0	0	0	0	0	0
	1158	hsa-miR-4760-5p	0	0	0	0	0	0
	1159	hsa-miR-4772-3p	0	0	0	0	0	0
	1160	hsa-miR-4773	0	0	0	0	0	0
	1161	hsa-miR-4781-3p	0	0	0	0	0	0
	1162	hsa-miR-4783-3p	0	0	0	0	0	0
	1163	hsa-miR-4786-5p	0	0	0	0	0	0
	1164	hsa-miR-4790-3p	0	0	0	0	0	0
	1165	hsa-miR-4795-5p	0	0	0	0	0	0
	1166	hsa-miR-4797-3p	0	0	0	0	0	0
	1167	hsa-miR-4798-5p	0	0	0	0	0	0
	1168	hsa-miR-4999-3p	0	0	0	0	0	0
	1169	hsa-miR-4999-5p	0	0	0	0	0	0
	1170	hsa-miR-5010-5p	0	0	0	0	0	0
	1171	hsa-miR-509-5p	0	0	0	0	0	0
	1172	hsa-miR-5193	0	0	0	0	0	0
	1173	hsa-miR-519a-3p	0	0	0	0	0	0
	1174	hsa-miR-544a	0	0	0	0	0	0
	1175	hsa-miR-544b	0	0	0	0	0	0
	1176	hsa-miR-548av-5p	0	0	0	0	0	0
	1177	hsa-miR-548q	0	0	0	0	0	0
	1178	hsa-miR-548s	0	0	0	0	0	0
	1179	hsa-miR-548u	0	0	0	0	0	0
	1180	hsa-miR-548v	0	0	0	0	0	0
	1181	hsa-miR-548x-3p	0	0	0	0	0	0
	1182	hsa-miR-551a	0	0	0	0	0	0
	1183	hsa-miR-551b-3p	0	0	0	0	0	0
	1184	hsa-miR-5581-3p	0	0	0	0	0	0
	1185	hsa-miR-5581-5p	0	0	0	0	0	0
	1186	hsa-miR-5584-3p	0	0	0	0	0	0
	1187	hsa-miR-5586-5p	0	0	0	0	0	0
	1188	hsa-miR-5588-3p	0	0	0	0	0	0
	1189	hsa-miR-5590-3p	0	0	0	0	0	0
	1190	hsa-miR-5680	0	0	0	0	0	0
	1191	hsa-miR-5685	0	0	0	0	0	0
	1192	hsa-miR-5688	0	0	0	0	0	0
	1193	hsa-miR-5690	0	0	0	0	0	0
	1194	hsa-miR-5699-3p	0	0	0	0	0	0
	1195	hsa-miR-578	0	0	0	0	0	0
	1196	hsa-miR-598-5p	0	0	0	0	0	0
	1197	hsa-miR-607	0	0	0	0	0	0
	1198	hsa-miR-6129	0	0	0	0	0	0
	1199	hsa-miR-6132	0	0	0	0	0	0
	1200	hsa-miR-615-3p	0	0	0	0	0	0
	1201	hsa-miR-623	0	0	0	0	0	0
	1202	hsa-miR-624-3p	0	0	0	0	0	0
	1203	hsa-miR-627-3p	0	0	0	0	0	0
	1204	hsa-miR-6502-5p	0	0	0	0	0	0
	1205	hsa-miR-6507-5p	0	0	0	0	0	0
	1206	hsa-miR-6511a-5p	0	0	0	0	0	0
	1207	hsa-miR-6513-5p	0	0	0	0	0	0
	1208	hsa-miR-651-3p	0	0	0	0	0	0
	1209	hsa-miR-656-5p	0	0	0	0	0	0
	1210	hsa-miR-658	0	0	0	0	0	0
	1211	hsa-miR-670-3p	0	0	0	0	0	0
	1212	hsa-miR-6715b-3p	0	0	0	0	0	0
	1213	hsa-miR-6718-5p	0	0	0	0	0	0
	1214	hsa-miR-6728-3p	0	0	0	0	0	0
	1215	hsa-miR-6729-5p	0	0	0	0	0	0
	1216	hsa-miR-6730-3p	0	0	0	0	0	0
	1217	hsa-miR-6730-5p	0	0	0	0	0	0
	1218	hsa-miR-6732-3p	0	0	0	0	0	0
	1219	hsa-miR-6735-3p	0	0	0	0	0	0
	1220	hsa-miR-6736-3p	0	0	0	0	0	0
	1221	hsa-miR-6741-3p	0	0	0	0	0	0
	1222	hsa-miR-6741-5p	0	0	0	0	0	0
	1223	hsa-miR-6743-3p	0	0	0	0	0	0
	1224	hsa-miR-6748-5p	0	0	0	0	0	0
	1225	hsa-miR-6750-3p	0	0	0	0	0	0
	1226	hsa-miR-6751-3p	0	0	0	0	0	0
	1227	hsa-miR-6751-5p	0	0	0	0	0	0
	1228	hsa-miR-6752-3p	0	0	0	0	0	0
	1229	hsa-miR-6755-5p	0	0	0	0	0	0
	1230	hsa-miR-6758-3p	0	0	0	0	0	0
	1231	hsa-miR-6762-5p	0	0	0	0	0	0
	1232	hsa-miR-6766-5p	0	0	0	0	0	0
	1233	hsa-miR-6772-3p	0	0	0	0	0	0
	1234	hsa-miR-6783-5p	0	0	0	0	0	0
	1235	hsa-miR-6788-3p	0	0	0	0	0	0
	1236	hsa-miR-6789-3p	0	0	0	0	0	0
	1237	hsa-miR-6793-5p	0	0	0	0	0	0
	1238	hsa-miR-6794-3p	0	0	0	0	0	0
	1239	hsa-miR-6794-5p	0	0	0	0	0	0
	1240	hsa-miR-6796-3p	0	0	0	0	0	0
	1241	hsa-miR-6796-5p	0	0	0	0	0	0
	1242	hsa-miR-6799-3p	0	0	0	0	0	0
	1243	hsa-miR-6802-3p	0	0	0	0	0	0
	1244	hsa-miR-6806-3p	0	0	0	0	0	0
	1245	hsa-miR-6810-5p	0	0	0	0	0	0
	1246	hsa-miR-6818-3p	0	0	0	0	0	0
	1247	hsa-miR-6825-5p	0	0	0	0	0	0
	1248	hsa-miR-6826-5p	0	0	0	0	0	0
	1249	hsa-miR-6837-3p	0	0	0	0	0	0
	1250	hsa-miR-6841-5p	0	0	0	0	0	0
	1251	hsa-miR-6842-5p	0	0	0	0	0	0
	1252	hsa-miR-6845-3p	0	0	0	0	0	0
	1253	hsa-miR-6849-3p	0	0	0	0	0	0
	1254	hsa-miR-6854-5p	0	0	0	0	0	0
	1255	hsa-miR-6858-5p	0	0	0	0	0	0
	1256	hsa-miR-6859-5p	0	0	0	0	0	0
	1257	hsa-miR-6860	0	0	0	0	0	0
	1258	hsa-miR-6866-3p	0	0	0	0	0	0
	1259	hsa-miR-6874-3p	0	0	0	0	0	0
	1260	hsa-miR-6876-5p	0	0	0	0	0	0
	1261	hsa-miR-6882-3p	0	0	0	0	0	0
	1262	hsa-miR-6882-5p	0	0	0	0	0	0
	1263	hsa-miR-6887-3p	0	0	0	0	0	0
	1264	hsa-miR-6892-5p	0	0	0	0	0	0
	1265	hsa-miR-6895-3p	0	0	0	0	0	0
	1266	hsa-miR-7109-5p	0	0	0	0	0	0
	1267	hsa-miR-7110-3p	0	0	0	0	0	0
	1268	hsa-miR-7111-3p	0	0	0	0	0	0
	1269	hsa-miR-7156-3p	0	0	0	0	0	0
	1270	hsa-miR-7157-5p	0	0	0	0	0	0
	1271	hsa-miR-7158-5p	0	0	0	0	0	0
	1272	hsa-miR-765	0	0	0	0	0	0
	1273	hsa-miR-7703	0	0	0	0	0	0
	1274	hsa-miR-7844-5p	0	0	0	0	0	0
	1275	hsa-miR-7850-5p	0	0	0	0	0	0
	1276	hsa-miR-876-5p	0	0	0	0	0	0
	1277	hsa-miR-889-5p	0	0	0	0	0	0
	1278	hsa-miR-890	0	0	0	0	0	0
	1279	hsa-miR-891a-3p	0	0	0	0	0	0
	1280	hsa-miR-891a-5p	0	0	0	0	0	0
	1281	hsa-miR-942-3p	0	0	0	0	0	0
		miRNA	E9	E10	E11	E12	Avg - Heart (E9-E12)
		Total	423875	623793	601794	456445	526477

## Sheet: Supplementary Table 4
	Supplementary Table 4. MicroRNA expression in human liver.
	Rank #	miRNA	E13	E14	E15	E16	Avg - Heart (E13-E16)	%
	1	hsa-miR-122-5p	140170	64925.5	128479	56382.5	97489.1	0.230492
	2	hsa-miR-3591-3p	139378	64553.5	127950	56031.5	96978.3	0.229285
	3	hsa-miR-148a-3p	71874.8	39852.8	51165.9	31434.5	48582	0.114862
	4	hsa-miR-21-5p	57171.5	27906.6	31364.1	25747.5	35547.4	0.0840444
	5	hsa-miR-27b-3p	22239.8	12786.4	10906.6	10481.9	14103.7	0.0333451
	6	hsa-miR-192-5p	16084.5	8102.76	9255.88	7570.92	10253.5	0.0242423
	7	hsa-miR-26a-5p	15932	7665.67	7875.25	6990.56	9615.87	0.0227347
	8	hsa-miR-143-3p	14698.1	7895.83	8968.74	6641.45	9551.03	0.0225814
	9	hsa-miR-99a-5p	13188.1	7306.16	6817.08	6481.5	8448.21	0.019974
	10	hsa-miR-126-3p	10764.5	7073	5552.33	5695.5	7271.33	0.0171915
	11	hsa-let-7f-5p	11614.3	5762.56	6300.8	5046	7180.92	0.0169778
	12	hsa-let-7g-5p	10564.4	5174.71	5500.13	4615.75	6463.76	0.0152822
	13	hsa-miR-22-3p	8580.99	4241.44	4728.56	4397.8	5487.2	0.0129733
	14	hsa-let-7a-5p	6150.91	3119.42	3561.56	2720.59	3888.12	0.00919264
	15	hsa-miR-100-5p	5399.49	3324.08	3517	2569	3702.39	0.00875352
	16	hsa-miR-30d-5p	4866.17	2924	2711.72	2074.14	3144.01	0.00743334
	17	hsa-miR-194-5p	4236.48	2978.42	2012.91	2242.28	2867.52	0.00677965
	18	hsa-miR-101-3p	3858.8	2750.82	1956.96	2252.59	2704.79	0.00639491
	19	hsa-miR-92a-3p	3422.56	1586.5	1994.01	1498.78	2125.46	0.0050252
	20	hsa-miR-146b-5p	3139.96	1855.15	2000.17	1430.4	2106.42	0.00498018
	21	hsa-miR-30a-5p	3086.29	1953.37	1843.12	1434.63	2079.35	0.00491619
	22	hsa-let-7i-5p	2946.79	1413.98	1660.99	1226.96	1812.18	0.00428452
	23	hsa-miR-26b-5p	2771.72	1458.32	1351.06	1162.91	1686	0.0039862
	24	hsa-miR-24-3p	2399.75	1632.08	1369.98	1229.4	1657.8	0.00391952
	25	hsa-miR-10a-5p	2348.07	1304	1455.83	1151	1564.72	0.00369946
	26	hsa-miR-125b-5p	2144.45	1404.8	1051.65	1061.78	1415.67	0.00334705
	27	hsa-miR-103a-3p	2213.72	1422.5	934.467	1007.51	1394.55	0.00329711
	28	hsa-miR-103b	2213.72	1422.5	934.467	1007.51	1394.55	0.00329711
	29	hsa-miR-199a-3p	2128.55	1171.45	1035.35	950.567	1321.48	0.00312436
	30	hsa-miR-199a-5p	2003.62	1147.03	937.667	1081.45	1292.44	0.00305571
	31	hsa-miR-30c-5p	1772.47	1019.29	1058.83	747	1149.4	0.00271751
	32	hsa-miR-27a-3p	1629.51	969.205	883.495	829.702	1077.98	0.00254865
	33	hsa-miR-451a	1586	925.183	803.083	775.75	1022.5	0.00241749
	34	hsa-miR-378a-3p	1482.32	995.746	897.472	704.518	1020.01	0.0024116
	35	hsa-miR-29a-3p	1530.49	776.126	735.408	798.402	960.106	0.00226997
	36	hsa-miR-30e-5p	1531.2	808.583	789.519	697.574	956.719	0.00226196
	37	hsa-miR-191-5p	1497.67	749.333	667.833	696	902.708	0.00213426
	38	hsa-let-7b-5p	1332.4	680.512	931.882	598.159	885.739	0.00209414
	39	hsa-let-7c-5p	1259.36	604.324	755.761	548.952	792.099	0.00187275
	40	hsa-miR-23b-3p	1161.49	683.684	466.638	516.344	707.039	0.00167164
	41	hsa-miR-423-3p	1129.28	458.833	567.472	509.111	666.175	0.00157503
	42	hsa-miR-199b-3p	1062.78	584.976	516.177	474.283	659.553	0.00155937
	43	hsa-miR-3074-5p	858.539	621.233	477.492	437.167	598.608	0.00141528
	44	hsa-miR-148b-3p	869.96	536.724	560.143	396.234	590.765	0.00139674
	45	hsa-miR-3184-5p	999.283	386.833	498.472	448.111	583.175	0.00137879
	46	hsa-miR-125a-5p	912.167	466.333	457.643	455.111	572.813	0.0013543
	47	hsa-miR-20a-5p	818	550.583	351.458	427.667	536.927	0.00126945
	48	hsa-miR-340-5p	841.236	447.093	489.683	344.65	530.665	0.00125465
	49	hsa-miR-128-3p	646.667	483.417	506	398.5	508.646	0.00120259
	50	hsa-miR-25-3p	745.5	473.5	368	336.7	480.925	0.00113705
	51	hsa-miR-181a-5p	667	487.667	346.4	395.667	474.183	0.00112111
	52	hsa-miR-152-3p	740.722	405.061	410.823	320.611	469.304	0.00110957
	53	hsa-miR-1	366.556	523.722	330.222	330.9	387.85	0.000916989
	54	hsa-miR-200b-3p	550	267.5	292	262.5	343	0.000810951
	55	hsa-miR-126-5p	528.158	306.68	239.5	290.25	341.147	0.000806569
	56	hsa-miR-320a	512.13	305.95	221.982	214.268	313.583	0.0007414
	57	hsa-miR-455-5p	488.1	258.5	239	219.2	301.2	0.000712124
	58	hsa-miR-145-5p	489.407	207.958	205.1	212.107	278.643	0.000658792
	59	hsa-miR-140-3p	399	293.143	202.5	213	276.911	0.000654697
	60	hsa-miR-151a-3p	403.977	257.329	230.326	188.174	269.951	0.000638243
	61	hsa-miR-186-5p	395.792	206.5	227.591	203.5	258.346	0.000610804
	62	hsa-miR-30e-3p	361.675	234	203.033	148.5	236.802	0.000559868
	63	hsa-miR-23a-3p	344.158	217.768	176.471	161.844	225.06	0.000532107
	64	hsa-miR-30b-5p	327.167	204.312	212.583	140.7	221.191	0.000522958
	65	hsa-miR-99b-5p	363	184.5	169.5	154.5	217.875	0.000515119
	66	hsa-miR-200a-3p	313.25	190.667	195	161.682	215.15	0.000508676
	67	hsa-miR-532-5p	366.833	168	179.5	142.333	214.167	0.000506352
	68	hsa-miR-16-5p	301.5	187.667	177.333	147.667	203.542	0.000481231
	69	hsa-miR-146a-5p	320.058	185.083	151.851	138.278	198.818	0.000470062
	70	hsa-let-7d-5p	325.236	143.817	149.75	138.726	189.382	0.000447754
	71	hsa-miR-17-5p	299	193.333	104.167	156.167	188.167	0.00044488
	72	hsa-miR-7-5p	265.35	130.75	224.6	108	182.175	0.000430714
	73	hsa-miR-19b-3p	274.333	143	118.667	120.667	164.167	0.000388137
	74	hsa-miR-148a-5p	270.333	148.333	130.5	102	162.792	0.000384886
	75	hsa-miR-28-3p	236.136	159.435	133.9	106.9	159.093	0.000376141
	76	hsa-miR-9-5p	122.5	249.75	127.5	132.5	158.062	0.000373705
	77	hsa-miR-139-5p	218	126	145.5	108.5	149.5	0.000353461
	78	hsa-miR-374b-5p	199.667	166.25	98	109	143.229	0.000338635
	79	hsa-miR-374c-3p	199.667	166.25	98	109	143.229	0.000338635
	80	hsa-miR-455-3p	233.924	116	117.162	102.947	142.508	0.000336931
	81	hsa-miR-361-3p	216	120	125.5	81	135.625	0.000320657
	82	hsa-miR-3184-3p	229.083	104.5	109.75	89.6667	133.25	0.000315041
	83	hsa-miR-423-5p	229.083	104.5	109.75	89.6667	133.25	0.000315041
	84	hsa-miR-145-3p	201.5	96.5	136.5	94	132.125	0.000312382
	85	hsa-miR-93-5p	185	114	103	90	123	0.000290807
	86	hsa-miR-142-5p	209.744	103.667	89.8944	87.7	122.751	0.00029022
	87	hsa-miR-107	177.025	115.417	70.2833	107.31	117.509	0.000277824
	88	hsa-miR-1307-3p	184	99	100	74	114.25	0.00027012
	89	hsa-miR-185-5p	172.25	107.577	93.25	78.886	112.991	0.000267143
	90	hsa-miR-375	172	90	108	74	111	0.000262436
	91	hsa-miR-30a-3p	163.841	107	90.7	60	105.385	0.000249161
	92	hsa-let-7e-5p	153.475	90.6583	84.8944	84.9167	103.486	0.000244671
	93	hsa-miR-381-3p	141	90	94.1667	83.8333	102.25	0.000241748
	94	hsa-miR-122-3p	153.367	69.0556	90.6667	70	95.7722	0.000226433
	95	hsa-miR-98-5p	157.733	90.2667	71.5076	61.2833	95.1977	0.000225075
	96	hsa-miR-3591-5p	152.867	67.3056	89.6667	70.65	95.1222	0.000224896
	97	hsa-let-7a-3p	148.614	73.5758	83.0227	74.5682	94.9451	0.000224478
	98	hsa-miR-10b-5p	146.5	77.5	85	69	94.5	0.000223425
	99	hsa-miR-215-5p	134.96	71.3833	87.3024	61.5955	88.8102	0.000209973
	100	hsa-miR-28-5p	116.6	73.4833	80.0095	71.0769	85.2924	0.000201656
	101	hsa-miR-484	147	69	66.2	57	84.8	0.000200492
	102	hsa-miR-140-5p	134	76	69	60	84.75	0.000200373
	103	hsa-miR-142-3p	125.7	66	62	64.5	79.55	0.000188079
	104	hsa-miR-499a-5p	123	78.5	61.75	52.5	78.9375	0.000186631
	105	hsa-miR-203a	122.35	70.2	59	61.3667	78.2292	0.000184956
	106	hsa-miR-499b-3p	120	78.5	61.75	52.5	78.1875	0.000184858
	107	hsa-miR-574-3p	133.718	80.2436	46.9054	49.1444	77.5029	0.000183239
	108	hsa-miR-203b-5p	120.35	69.2	58	59.3667	76.7292	0.00018141
	109	hsa-miR-505-3p	113.083	57.4167	63.1111	69.7111	75.8306	0.000179285
	110	hsa-miR-21-3p	115	68	46	69	74.5	0.000176139
	111	hsa-miR-195-5p	101	77	53.3333	49.3333	70.1667	0.000165894
	112	hsa-miR-365a-3p	116.25	63.3333	55.0833	43.5	69.5417	0.000164417
	113	hsa-miR-365b-3p	116.25	63.3333	55.0833	43.5	69.5417	0.000164417
	114	hsa-miR-486-5p	100.667	52.2222	58.525	45	64.1035	0.000151559
	115	hsa-miR-378c	90.6598	61.3082	52.4699	42.3004	61.6846	0.00014584
	116	hsa-miR-3529-3p	88.45	43.5833	74.8667	35.6667	60.6417	0.000143374
	117	hsa-miR-374a-5p	79.1	65.5	40.6	53.5	59.675	0.000141089
	118	hsa-miR-127-3p	92.5	51	59	34	59.125	0.000139789
	119	hsa-miR-660-5p	104.25	42	41.3333	45	58.1458	0.000137474
	120	hsa-miR-193a-5p	89	40	62.5	35.2	56.675	0.000133996
	121	hsa-miR-193b-3p	80.5	43	65.5	37	56.5	0.000133582
	122	hsa-miR-379-5p	88	58	46.25	31	55.8125	0.000131957
	123	hsa-miR-342-3p	87	53	43	39	55.5	0.000131218
	124	hsa-miR-125b-2-3p	77	43.75	42.3333	42.5	51.3958	0.000121515
	125	hsa-miR-106b-3p	78.5	43	38	35	48.625	0.000114964
	126	hsa-miR-411-5p	72	44	37	41	48.5	0.000114668
	127	hsa-miR-486-3p	75.6667	40.2222	40.525	36	48.1035	0.00011373
	128	hsa-miR-29b-3p	59.8216	49.0494	44.3524	38.8121	48.0089	0.000113507
	129	hsa-miR-378i	73.5781	41.2558	49.6218	26.437	47.7232	0.000112831
	130	hsa-miR-221-3p	72.5	38.25	35	37.5	45.8125	0.000108314
	131	hsa-miR-199b-5p	71	45.6667	31.5	32	45.0417	0.000106491
	132	hsa-miR-744-5p	66.5	40.5	36	35	44.5	0.000105211
	133	hsa-miR-181b-5p	63.8333	40	36	38	44.4583	0.000105112
	134	hsa-miR-34a-5p	68.5	41	41.3333	26.1667	44.25	0.00010462
	135	hsa-miR-136-3p	73	39.5	35.5	25.5	43.375	0.000102551
	136	hsa-miR-143-5p	66	40.5	39	27	43.125	0.00010196
	137	hsa-miR-429	73	27	33	31.5	41.125	9.72314e-05
	138	hsa-miR-450a-5p	68.619	25.5	34.3333	34.6667	40.7798	9.64151e-05
	139	hsa-miR-223-3p	64.5	31.3333	37.3333	24.8333	39.5	9.33894e-05
	140	hsa-miR-214-3p	57	35.5278	32.3095	32.9444	39.4454	9.32604e-05
	141	hsa-miR-361-5p	57.5	37.0588	35.7	27	39.3147	9.29513e-05
	142	hsa-miR-424-5p	61	34.2019	23.5769	35.5	38.5697	9.11899e-05
	143	hsa-miR-425-5p	54	34	30	33	37.75	8.92519e-05
	144	hsa-miR-340-3p	53	35	32	30.2	37.55	8.8779e-05
	145	hsa-miR-654-3p	58.5	27.6667	33.5	30	37.4167	8.84638e-05
	146	hsa-miR-150-5p	62	28.1429	30	29	37.2857	8.81542e-05
	147	hsa-miR-345-5p	61.0625	24	28	32.2667	36.3323	8.59e-05
	148	hsa-miR-1307-5p	62	33	21	29	36.25	8.57054e-05
	149	hsa-miR-155-5p	58.0714	27	28	25	34.5179	8.16102e-05
	150	hsa-miR-885-5p	51.4167	29.5	32.0833	24.4167	34.3542	8.12232e-05
	151	hsa-miR-32-5p	41	40	25	26	33	7.80215e-05
	152	hsa-miR-144-3p	47.1667	23.1667	28	28	31.5833	7.46721e-05
	153	hsa-miR-335-3p	42.5	34.75	25	21	30.8125	7.28496e-05
	154	hsa-miR-19a-3p	44.8333	21.5	32	23	30.3333	7.17167e-05
	155	hsa-let-7d-3p	55	20	28	18	30.25	7.15197e-05
	156	hsa-miR-27b-5p	53.5	26	21	20	30.125	7.12242e-05
	157	hsa-miR-374a-3p	45.3333	31.4167	19.5	23.9762	30.0565	7.10623e-05
	158	hsa-miR-22-5p	50.5	25.4	29	14.5	29.85	7.0574e-05
	159	hsa-miR-130b-5p	38.9167	22.0833	38.4167	19	29.6042	6.99928e-05
	160	hsa-miR-95-3p	39	38.2	20.4	20.5	29.525	6.98056e-05
	161	hsa-miR-224-5p	40	17	42.2	18	29.3	6.92736e-05
	162	hsa-miR-328-3p	40.1111	26.2	26	18	27.5778	6.52018e-05
	163	hsa-miR-3607-3p	42.3429	28.0625	22.2	16.7857	27.3478	6.4658e-05
	164	hsa-miR-378d	37.7101	29.2028	22.595	19.5801	27.272	6.44789e-05
	165	hsa-miR-194-3p	38	27	23.8333	17	26.4583	6.25551e-05
	166	hsa-miR-450b-5p	48.5	22.5	20.3333	14.5	26.4583	6.25551e-05
	167	hsa-miR-370-3p	35	23.5	31	12.5	25.5	6.02893e-05
	168	hsa-miR-210-3p	39.5	20	17	22	24.625	5.82206e-05
	169	hsa-miR-197-3p	43.3333	18.5	17.5	19.0769	24.6026	5.81676e-05
	170	hsa-miR-29c-3p	46.0714	20.3429	19.0095	12.8333	24.5643	5.80771e-05
	171	hsa-miR-664a-3p	35.0625	29	20	14.1429	24.5513	5.80464e-05
	172	hsa-miR-500a-3p	31.6429	24	23	18.5	24.2857	5.74184e-05
	173	hsa-miR-30c-2-3p	33.3333	20	19.3333	24.1667	24.2083	5.72355e-05
	174	hsa-miR-409-3p	43.1111	21	25	7	24.0278	5.68086e-05
	175	hsa-miR-5100	38.65	29.6	14.3	12	23.6375	5.58859e-05
	176	hsa-miR-218-5p	34.5	24	19	17	23.625	5.58563e-05
	177	hsa-miR-7704	30.8333	30.2614	16.8333	15	23.232	5.49272e-05
	178	hsa-miR-497-5p	38.5	22	13	19.25	23.1875	5.48219e-05
	179	hsa-miR-378a-5p	42.45	11	19.2	19	22.9125	5.41718e-05
	180	hsa-miR-133a-3p	22.5	33.1667	16.3333	19.3333	22.8333	5.39846e-05
	181	hsa-miR-3615	34	20	22	13.5	22.375	5.29009e-05
	182	hsa-miR-106b-5p	30.1524	21.4762	17.619	20	22.3119	5.27518e-05
	183	hsa-miR-24-1-5p	33.125	26.625	15.0125	14	22.1906	5.2465e-05
	184	hsa-miR-3613-5p	39.4659	18	18.5	12.6818	22.1619	5.23972e-05
	185	hsa-miR-15b-5p	30.5333	24.2	10.7778	21.3333	21.7111	5.13313e-05
	186	hsa-miR-335-5p	29	27.125	14.5	16	21.6562	5.12016e-05
	187	hsa-miR-542-3p	34	13.5	19	19	21.375	5.05367e-05
	188	hsa-miR-483-3p	38.25	13.8333	8.16667	22.3333	20.6458	4.88127e-05
	189	hsa-miR-769-5p	32	16.125	17.5833	16.25	20.4896	4.84433e-05
	190	hsa-miR-511-5p	36.6667	10.1667	14	21.0556	20.4722	4.84022e-05
	191	hsa-miR-16-2-3p	33.8333	11	24	13	20.4583	4.83694e-05
	192	hsa-miR-148b-5p	26	20	18	16	20	4.72858e-05
	193	hsa-miR-502-3p	24.6429	30	13	11.5	19.7857	4.67791e-05
	194	hsa-miR-618	32	17	14	15.5	19.625	4.63992e-05
	195	hsa-miR-320b	29.4274	13.7333	22.6788	12.4367	19.569	4.62669e-05
	196	hsa-miR-144-5p	34	24	13	7	19.5	4.61036e-05
	197	hsa-miR-363-3p	28	25	16	8	19.25	4.55125e-05
	198	hsa-miR-3074-3p	31.125	22.625	12.0125	11	19.1906	4.53722e-05
	199	hsa-miR-425-3p	22	15	22	17	19	4.49215e-05
	200	hsa-miR-424-3p	29	10	22	12	18.25	4.31483e-05
	201	hsa-miR-146b-3p	21.1667	18.1667	10.3333	14.5	16.0417	3.79271e-05
	202	hsa-miR-331-3p	23	23	9	9	16	3.78286e-05
	203	hsa-miR-941	28.5714	14.8571	12	6.85714	15.5714	3.68153e-05
	204	hsa-miR-204-5p	22.5	8.5	7	23	15.25	3.60554e-05
	205	hsa-miR-181a-2-3p	30.5	5.2	17	7.16667	14.9667	3.53855e-05
	206	hsa-miR-214-5p	22.5	17.05	9	10	14.6375	3.46073e-05
	207	hsa-miR-3120-3p	22.5	17.05	9	10	14.6375	3.46073e-05
	208	hsa-miR-629-5p	20	13.5	16	8	14.375	3.39866e-05
	209	hsa-miR-219a-2-3p	8	22.5	13.5	13	14.25	3.36911e-05
	210	hsa-miR-494-3p	25	14	9	9	14.25	3.36911e-05
	211	hsa-miR-15a-5p	20.5	12	15.3333	8.5	14.0833	3.32971e-05
	212	hsa-miR-30d-3p	18.3333	15	13.3333	8.83333	13.875	3.28045e-05
	213	hsa-miR-1260a	21.3824	12	10.1765	11.7059	13.8162	3.26654e-05
	214	hsa-miR-219b-5p	8	22.5	13.5	11	13.75	3.2509e-05
	215	hsa-let-7b-3p	20.8	7.9	13.15	12.7	13.6375	3.2243e-05
	216	hsa-miR-1260b	20.5935	13.4611	8.37647	11.1281	13.3898	3.16573e-05
	217	hsa-miR-182-5p	18	12.5	12	11	13.375	3.16224e-05
	218	hsa-miR-17-3p	19.8333	10.5	14	9	13.3333	3.15238e-05
	219	hsa-miR-495-3p	12	18	13	9	13	3.07357e-05
	220	hsa-miR-222-3p	23.3333	14.5	7.25	5.83333	12.7292	3.00954e-05
	221	hsa-miR-493-5p	25.0909	9	13	3.09091	12.5455	2.96611e-05
	222	hsa-miR-29c-5p	20	9	9	12	12.5	2.95536e-05
	223	hsa-miR-92b-3p	20.3333	6.33333	15	7.33333	12.25	2.89625e-05
	224	hsa-miR-24-2-5p	16.125	7.125	10.3125	14	11.8906	2.81129e-05
	225	hsa-miR-339-5p	20.6151	6.91026	10.7222	8.66496	11.7281	2.77287e-05
	226	hsa-miR-483-5p	15.125	9.5	9	10.5	11.0312	2.60811e-05
	227	hsa-miR-369-3p	20	12	5	7	11	2.60072e-05
	228	hsa-miR-652-3p	15	11	12	6	11	2.60072e-05
	229	hsa-miR-3065-3p	11	9	13	8	10.25	2.4234e-05
	230	hsa-miR-582-3p	16	9	10	5.5	10.125	2.39384e-05
	231	hsa-miR-10a-3p	18.5	7	6	8	9.875	2.33473e-05
	232	hsa-miR-195-3p	13	7	11	8	9.75	2.30518e-05
	233	hsa-miR-4443	13.0316	3.14167	20.2699	2.33333	9.69414	2.29197e-05
	234	hsa-miR-452-5p	12.5	9.5	4	12	9.5	2.24607e-05
	235	hsa-miR-200c-3p	16	7.5	8	6.5	9.5	2.24607e-05
	236	hsa-miR-543	14	7	9	8	9.5	2.24607e-05
	237	hsa-miR-501-3p	13	5	10	10	9.5	2.24607e-05
	238	hsa-miR-23b-5p	18	8	6.5	5	9.375	2.21652e-05
	239	hsa-miR-885-3p	14	10	7	5.5	9.125	2.15741e-05
	240	hsa-miR-590-3p	7.5	10.5	9	9	9	2.12786e-05
	241	hsa-miR-651-5p	9.5	8	11.5	6.5	8.875	2.09831e-05
	242	hsa-miR-99a-3p	11.5	5	13	6	8.875	2.09831e-05
	243	hsa-miR-339-3p	12	9	7	7	8.75	2.06875e-05
	244	hsa-miR-151a-5p	10.3502	3.5366	16.0517	4.70168	8.66003	2.04748e-05
	245	hsa-miR-106a-5p	16.5	8	4.66667	5.16667	8.58333	2.02935e-05
	246	hsa-miR-200a-5p	11	10	9	4	8.5	2.00964e-05
	247	hsa-miR-181a-3p	18	7	3	6	8.5	2.00964e-05
	248	hsa-miR-1180-3p	12	7	9	6	8.5	2.00964e-05
	249	hsa-miR-592	14	6	6	8	8.5	2.00964e-05
	250	hsa-miR-362-5p	12.05	8.05	7	5	8.025	1.89734e-05
	251	hsa-miR-5701	13.0881	7.4	6.8	4.66667	7.98869	1.88876e-05
	252	hsa-miR-124-3p	4	9	9	9.75	7.9375	1.87665e-05
	253	hsa-let-7f-2-3p	9.66667	7	10	5	7.91667	1.87173e-05
	254	hsa-miR-503-5p	14.5	10	4	1	7.375	1.74366e-05
	255	hsa-miR-134-5p	10.5	10.5	2	5	7	1.655e-05
	256	hsa-miR-338-5p	5	6	12	5	7	1.655e-05
	257	hsa-miR-132-3p	15	3	3	7	7	1.655e-05
	258	hsa-miR-217	8.5	7	2	10	6.875	1.62545e-05
	259	hsa-miR-130a-3p	13.5	5	5	4	6.875	1.62545e-05
	260	hsa-miR-30b-3p	15.5	3	2	7	6.875	1.62545e-05
	261	hsa-miR-3120-5p	8.5	4.19444	5.80952	8.61111	6.77877	1.6027e-05
	262	hsa-miR-548e-3p	10	3.5	7.53333	6	6.75833	1.59786e-05
	263	hsa-miR-99b-3p	10	5	5	7	6.75	1.59589e-05
	264	hsa-let-7i-3p	7	4	4	11	6.5	1.53679e-05
	265	hsa-miR-3065-5p	8	8	5	4.33333	6.33333	1.49738e-05
	266	hsa-miR-338-3p	8	8	5	4.33333	6.33333	1.49738e-05
	267	hsa-miR-216b-5p	10.3333	4	5	5	6.08333	1.43828e-05
	268	hsa-miR-221-5p	9	6	3	6	6	1.41857e-05
	269	hsa-miR-504-5p	10	8	1	4	5.75	1.35947e-05
	270	hsa-miR-454-3p	8	5	6	4	5.75	1.35947e-05
	271	hsa-miR-193b-5p	8	5	7	3	5.75	1.35947e-05
	272	hsa-miR-30c-1-3p	9	6.5	3.75	3	5.5625	1.31514e-05
	273	hsa-miR-323a-3p	9	6	5	2	5.5	1.30036e-05
	274	hsa-miR-374b-3p	8	6.33333	2	5	5.33333	1.26095e-05
	275	hsa-miR-874-3p	9	5	3	4	5.25	1.24125e-05
	276	hsa-miR-576-5p	8.5	0	7.5	4.5	5.125	1.2117e-05
	277	hsa-miR-409-5p	5	6	3	6	5	1.18214e-05
	278	hsa-miR-27a-5p	1	6	4	9	5	1.18214e-05
	279	hsa-miR-15b-3p	8	4	5	3	5	1.18214e-05
	280	hsa-miR-1271-5p	6.86667	8	3	2	4.96667	1.17426e-05
	281	hsa-miR-149-5p	6.5	7.33333	4	2	4.95833	1.17229e-05
	282	hsa-let-7f-1-3p	9	4.5	5	1	4.875	1.15259e-05
	283	hsa-miR-183-5p	7.25	3.25	5	4	4.875	1.15259e-05
	284	hsa-miR-548k	4.5	2	6	6.55556	4.76389	1.12632e-05
	285	hsa-miR-9-3p	4	9	0	6	4.75	1.12304e-05
	286	hsa-miR-185-3p	8	6	2	3	4.75	1.12304e-05
	287	hsa-miR-889-3p	5	5	4	5	4.75	1.12304e-05
	288	hsa-miR-26b-3p	9	4	2	4	4.75	1.12304e-05
	289	hsa-miR-320c	3.17738	4.9	7.17876	3.20336	4.61488	1.09109e-05
	290	hsa-miR-4686	5	6	3	4	4.5	1.06393e-05
	291	hsa-miR-5589-3p	7	1	7	3	4.5	1.06393e-05
	292	hsa-miR-411-3p	2	5	5	5.5	4.375	1.03438e-05
	293	hsa-miR-493-3p	6.66667	3.5	4.83333	2.5	4.375	1.03438e-05
	294	hsa-miR-7977	7.82867	2.77928	3.73392	2.83368	4.29389	1.0152e-05
	295	hsa-miR-589-5p	9.125	3	3	2	4.28125	1.01221e-05
	296	hsa-miR-330-3p	5	5.5	4.5	2	4.25	1.00482e-05
	297	hsa-miR-421	6	5	3	3	4.25	1.00482e-05
	298	hsa-miR-382-5p	9	5	3	0	4.25	1.00482e-05
	299	hsa-miR-675-5p	7	4	4	2	4.25	1.00482e-05
	300	hsa-miR-505-5p	8	3	1	5	4.25	1.00482e-05
	301	hsa-miR-20b-5p	5.5	6.83333	3	1.33333	4.16667	9.8512e-06
	302	hsa-miR-1468-5p	3	7.5	4	2	4.125	9.75269e-06
	303	hsa-miR-1296-5p	6	5.125	1.5	3.5	4.03125	9.53104e-06
	304	hsa-miR-132-5p	7	6	2	1	4	9.45715e-06
	305	hsa-miR-1248	8	4	3	1	4	9.45715e-06
	306	hsa-miR-511-3p	4	4	4	4	4	9.45715e-06
	307	hsa-miR-342-5p	7	1	4	4	4	9.45715e-06
	308	hsa-miR-130b-3p	4.5	3.5	3.5	4	3.875	9.16162e-06
	309	hsa-miR-671-3p	9	1.5	2	3	3.875	9.16162e-06
	310	hsa-miR-127-5p	6	3	4	2	3.75	8.86608e-06
	311	hsa-miR-671-5p	6	3	4	2	3.75	8.86608e-06
	312	hsa-miR-369-5p	5	3	4	3	3.75	8.86608e-06
	313	hsa-miR-598-3p	8	2	4	1	3.75	8.86608e-06
	314	hsa-miR-139-3p	7	2	2	4	3.75	8.86608e-06
	315	hsa-miR-200b-5p	7	2	0	6	3.75	8.86608e-06
	316	hsa-miR-382-3p	7	1	4	3	3.75	8.86608e-06
	317	hsa-miR-18a-5p	8	1	3	3	3.75	8.86608e-06
	318	hsa-miR-1185-1-3p	2	5	3	4.5	3.625	8.57054e-06
	319	hsa-miR-4662a-5p	5	7	2	0	3.5	8.27501e-06
	320	hsa-miR-4662b	5	7	2	0	3.5	8.27501e-06
	321	hsa-miR-487b-3p	4	6	2	2	3.5	8.27501e-06
	322	hsa-let-7c-3p	3	5	4	2	3.5	8.27501e-06
	323	hsa-miR-628-5p	5	4	4	1	3.5	8.27501e-06
	324	hsa-miR-129-5p	3	4	3	4	3.5	8.27501e-06
	325	hsa-miR-29b-2-5p	5	3	1	5	3.5	8.27501e-06
	326	hsa-miR-192-3p	6	3	2	3	3.5	8.27501e-06
	327	hsa-miR-1301-3p	5	0	5	4	3.5	8.27501e-06
	328	hsa-miR-675-3p	8.5	2.33333	2	1	3.45833	8.1765e-06
	329	hsa-miR-548o-3p	7.33333	2.66667	2.66667	1	3.41667	8.07798e-06
	330	hsa-miR-1295b-3p	5	1.5	4	3	3.375	7.97947e-06
	331	hsa-miR-141-3p	5	4.66667	1	2.5	3.29167	7.78245e-06
	332	hsa-miR-1275	4.29121	2.40977	2.67143	3.11429	3.12167	7.38054e-06
	333	hsa-miR-582-5p	4	6	2	0	3	7.09286e-06
	334	hsa-miR-656-3p	3	4	4	1	3	7.09286e-06
	335	hsa-miR-331-5p	6	4	1	1	3	7.09286e-06
	336	hsa-miR-490-3p	4	3	1	4	3	7.09286e-06
	337	hsa-miR-664a-5p	3	3	4	2	3	7.09286e-06
	338	hsa-miR-758-3p	7	2	1	2	3	7.09286e-06
	339	hsa-miR-329-3p	7	1	2.66667	1	2.91667	6.89584e-06
	340	hsa-miR-23c	2.5	3	4	2	2.875	6.79733e-06
	341	hsa-miR-539-3p	2	5	2	2	2.75	6.50179e-06
	342	hsa-miR-514a-3p	4	5	1	1	2.75	6.50179e-06
	343	hsa-miR-432-5p	3	4	3	1	2.75	6.50179e-06
	344	hsa-miR-3909	6	3	1	1	2.75	6.50179e-06
	345	hsa-miR-532-3p	5	3	2	1	2.75	6.50179e-06
	346	hsa-miR-136-5p	3	3	2	3	2.75	6.50179e-06
	347	hsa-miR-324-5p	5	2	3	1	2.75	6.50179e-06
	348	hsa-miR-135b-5p	4	2	4	1	2.75	6.50179e-06
	349	hsa-miR-326	7.45	0	1.5	2	2.7375	6.47224e-06
	350	hsa-miR-3182	3.50758	1.92424	2.00758	2.91667	2.58902	6.12118e-06
	351	hsa-miR-365a-5p	3	3	0	4	2.5	5.91072e-06
	352	hsa-miR-6715a-3p	4	3	3	0	2.5	5.91072e-06
	353	hsa-miR-223-5p	4	2	3	1	2.5	5.91072e-06
	354	hsa-miR-1287-5p	6	1	1	2	2.5	5.91072e-06
	355	hsa-miR-181c-3p	3	1	4	2	2.5	5.91072e-06
	356	hsa-miR-32-3p	7.58333	0	2	0	2.39583	5.66444e-06
	357	hsa-miR-181d-5p	3.5	1	3	2	2.375	5.61518e-06
	358	hsa-miR-1295a	5	2	0	2	2.25	5.31965e-06
	359	hsa-miR-1295b-5p	5	2	0	2	2.25	5.31965e-06
	360	hsa-miR-5589-5p	3.5	2	2.5	1	2.25	5.31965e-06
	361	hsa-miR-2110	3	0	4	2	2.25	5.31965e-06
	362	hsa-miR-410-3p	2.5	2	1	3	2.125	5.02411e-06
	363	hsa-miR-181c-5p	2	3	1	2	2	4.72858e-06
	364	hsa-miR-154-5p	1	2	2	3	2	4.72858e-06
	365	hsa-miR-655-3p	2	2	2	2	2	4.72858e-06
	366	hsa-miR-33a-3p	1	2	2	3	2	4.72858e-06
	367	hsa-miR-6715b-5p	4	2	2	0	2	4.72858e-06
	368	hsa-miR-433-3p	4	1	1	2	2	4.72858e-06
	369	hsa-let-7e-3p	4	1	3	0	2	4.72858e-06
	370	hsa-miR-376c-3p	3	1	1	3	2	4.72858e-06
	371	hsa-miR-34c-5p	2	1	1	4	2	4.72858e-06
	372	hsa-miR-337-3p	4	0	2	2	2	4.72858e-06
	373	hsa-miR-299-3p	2.5	1	1	3	1.875	4.43304e-06
	374	hsa-miR-641	2	3	0	2.2	1.8	4.25572e-06
	375	hsa-miR-7-1-3p	4.08333	1	2	0	1.77083	4.18676e-06
	376	hsa-miR-125b-1-3p	3	3	0	1	1.75	4.1375e-06
	377	hsa-miR-659-5p	2	3	2	0	1.75	4.1375e-06
	378	hsa-miR-93-3p	3	2	1	1	1.75	4.1375e-06
	379	hsa-miR-152-5p	2	1	3	1	1.75	4.1375e-06
	380	hsa-miR-1291	2	1	3	1	1.75	4.1375e-06
	381	hsa-miR-485-3p	3	1	2	1	1.75	4.1375e-06
	382	hsa-miR-323b-3p	2	1	1	3	1.75	4.1375e-06
	383	hsa-miR-1249	3	1	0	3	1.75	4.1375e-06
	384	hsa-miR-33b-3p	3	1	0	3	1.75	4.1375e-06
	385	hsa-miR-576-3p	2.4875	1.51667	1.1625	1.8125	1.74479	4.12519e-06
	386	hsa-miR-320d	3.68333	1.16667	1.81209	0.117647	1.69493	4.00731e-06
	387	hsa-miR-193a-3p	3.53333	2.11111	0	1	1.66111	3.92735e-06
	388	hsa-miR-548ah-5p	3.5	1	1	1	1.625	3.84197e-06
	389	hsa-miR-3653	1	0.47619	0.5	4.33333	1.57738	3.72938e-06
	390	hsa-miR-5010-3p	4	1.25	0	1	1.5625	3.6942e-06
	391	hsa-miR-324-3p	3	2.33333	0.333333	0.5	1.54167	3.64494e-06
	392	hsa-miR-138-5p	1.66667	2.66667	0.666667	1	1.5	3.54643e-06
	393	hsa-miR-330-5p	2	2.5	0.5	1	1.5	3.54643e-06
	394	hsa-miR-296-5p	2	2	2	0	1.5	3.54643e-06
	395	hsa-miR-3614-5p	3	2	1	0	1.5	3.54643e-06
	396	hsa-miR-208b-3p	1	1	2	2	1.5	3.54643e-06
	397	hsa-miR-628-3p	1	1	2	2	1.5	3.54643e-06
	398	hsa-miR-377-3p	2	1	2	1	1.5	3.54643e-06
	399	hsa-miR-216a-5p	4	1	0	1	1.5	3.54643e-06
	400	hsa-miR-654-5p	1	1	2	2	1.5	3.54643e-06
	401	hsa-miR-584-5p	4.5	0	1	0.5	1.5	3.54643e-06
	402	hsa-miR-26a-2-3p	2	0	2	2	1.5	3.54643e-06
	403	hsa-miR-4677-3p	1	0	3	2	1.5	3.54643e-06
	404	hsa-miR-556-5p	1.25	2	2	0	1.3125	3.10313e-06
	405	hsa-miR-96-5p	2	3	0	0	1.25	2.95536e-06
	406	hsa-miR-485-5p	3	1	1	0	1.25	2.95536e-06
	407	hsa-miR-190b	2	1	2	0	1.25	2.95536e-06
	408	hsa-miR-212-3p	2	1	0	2	1.25	2.95536e-06
	409	hsa-miR-1247-5p	3	1	0	1	1.25	2.95536e-06
	410	hsa-miR-25-5p	3	1	0	1	1.25	2.95536e-06
	411	hsa-miR-6087	0	1	3	1	1.25	2.95536e-06
	412	hsa-miR-224-3p	3	0	1	1	1.25	2.95536e-06
	413	hsa-miR-133b	1.25	1.25	1.66667	0.666667	1.20833	2.85685e-06
	414	hsa-miR-219a-5p	2	1.66667	1	0	1.16667	2.75834e-06
	415	hsa-miR-625-3p	0.5	1	1.5	1.5	1.125	2.65982e-06
	416	hsa-miR-422a	1.47222	0.75	1	1.22222	1.11111	2.62699e-06
	417	hsa-miR-3605-3p	0	3	1	0	1	2.36429e-06
	418	hsa-miR-376a-3p	1	3	0	0	1	2.36429e-06
	419	hsa-miR-129-2-3p	1	3	0	0	1	2.36429e-06
	420	hsa-miR-6503-3p	2	2	0	0	1	2.36429e-06
	421	hsa-miR-190a-5p	0	1	1	2	1	2.36429e-06
	422	hsa-miR-7706	3	1	0	0	1	2.36429e-06
	423	hsa-miR-372-3p	3	1	0	0	1	2.36429e-06
	424	hsa-miR-33a-5p	0	1	2	1	1	2.36429e-06
	425	hsa-miR-1226-3p	2	1	0	1	1	2.36429e-06
	426	hsa-miR-3913-3p	2	1	1	0	1	2.36429e-06
	427	hsa-miR-3913-5p	2	1	1	0	1	2.36429e-06
	428	hsa-miR-509-3-5p	0	1	0	3	1	2.36429e-06
	429	hsa-miR-6843-3p	1	1	1	1	1	2.36429e-06
	430	hsa-miR-18a-3p	3	1	0	0	1	2.36429e-06
	431	hsa-miR-3912-3p	1	0	0	3	1	2.36429e-06
	432	hsa-miR-212-5p	2	0	2	0	1	2.36429e-06
	433	hsa-miR-210-5p	1	0	1	2	1	2.36429e-06
	434	hsa-miR-454-5p	1	0	1	2	1	2.36429e-06
	435	hsa-miR-653-3p	1	0	0	3	1	2.36429e-06
	436	hsa-miR-365b-5p	1	0	3	0	1	2.36429e-06
	437	hsa-miR-548j-5p	2	0	1	1	1	2.36429e-06
	438	hsa-miR-4510	1.125	0	1.625	1	0.9375	2.21652e-06
	439	hsa-miR-135a-5p	2	0	1	0.666667	0.916667	2.16726e-06
	440	hsa-miR-378g	1.29167	1.11111	0.583333	0.402778	0.847222	2.00308e-06
	441	hsa-miR-4521	2	0	0.090909	1	0.772727	1.82695e-06
	442	hsa-miR-378e	1.23529	0.867647	0.433824	0.485294	0.755515	1.78625e-06
	443	hsa-miR-887-3p	0	2	1	0	0.75	1.77322e-06
	444	hsa-miR-487a-3p	0	2	1	0	0.75	1.77322e-06
	445	hsa-miR-769-3p	0	2	0	1	0.75	1.77322e-06
	446	hsa-miR-4524a-3p	1	2	0	0	0.75	1.77322e-06
	447	hsa-miR-4524b-5p	1	2	0	0	0.75	1.77322e-06
	448	hsa-miR-624-5p	0	2	0	1	0.75	1.77322e-06
	449	hsa-miR-1278	1	1	0	1	0.75	1.77322e-06
	450	hsa-miR-766-3p	1	1	1	0	0.75	1.77322e-06
	451	hsa-miR-124-5p	2	1	0	0	0.75	1.77322e-06
	452	hsa-miR-337-5p	0	1	1	1	0.75	1.77322e-06
	453	hsa-miR-129-1-3p	0	1	2	0	0.75	1.77322e-06
	454	hsa-miR-299-5p	1	1	0	1	0.75	1.77322e-06
	455	hsa-miR-556-3p	1	1	1	0	0.75	1.77322e-06
	456	hsa-miR-216a-3p	1	1	1	0	0.75	1.77322e-06
	457	hsa-miR-4676-3p	2	1	0	0	0.75	1.77322e-06
	458	hsa-miR-4796-3p	1	1	1	0	0.75	1.77322e-06
	459	hsa-miR-5588-5p	0	1	2	0	0.75	1.77322e-06
	460	hsa-miR-133a-5p	0	0	1	2	0.75	1.77322e-06
	461	hsa-miR-6511b-3p	0	0	3	0	0.75	1.77322e-06
	462	hsa-miR-6842-3p	1	0	2	0	0.75	1.77322e-06
	463	hsa-miR-744-3p	1	0	1	1	0.75	1.77322e-06
	464	hsa-miR-98-3p	0	0	2	1	0.75	1.77322e-06
	465	hsa-miR-92a-1-5p	2	0	0	1	0.75	1.77322e-06
	466	hsa-miR-412-5p	0	0	2	1	0.75	1.77322e-06
	467	hsa-miR-29b-1-5p	1	0	2	0	0.75	1.77322e-06
	468	hsa-miR-1247-3p	2	0	1	0	0.75	1.77322e-06
	469	hsa-miR-26a-1-3p	2	0	0	1	0.75	1.77322e-06
	470	hsa-miR-3651	0	0	0	3	0.75	1.77322e-06
	471	hsa-miR-4659a-3p	3	0	0	0	0.75	1.77322e-06
	472	hsa-miR-4999-5p	3	0	0	0	0.75	1.77322e-06
	473	hsa-miR-5590-3p	1	0	1	1	0.75	1.77322e-06
	474	hsa-miR-1246	1.53625	0.153846	0.126923	0.973748	0.697691	1.64954e-06
	475	hsa-miR-1185-2-3p	0	0	1	1.5	0.625	1.47768e-06
	476	hsa-miR-6501-5p	1	0	1.5	0	0.625	1.47768e-06
	477	hsa-miR-4791	0.928571	0.214286	0.642857	0.571429	0.589286	1.39324e-06
	478	hsa-miR-708-5p	0	0.333333	1	1	0.583333	1.37917e-06
	479	hsa-miR-2355-3p	2	0	0.333333	0	0.583333	1.37917e-06
	480	hsa-miR-3609	0	1.25	0	1	0.5625	1.32991e-06
	481	hsa-miR-548am-3p	1.25	0	0.25	0.72619	0.556547	1.31584e-06
	482	hsa-miR-450a-2-3p	0.2	2	0	0	0.55	1.30036e-06
	483	hsa-miR-708-3p	0.125	1	0	1	0.53125	1.25603e-06
	484	hsa-miR-4532	1	0	1	0.111111	0.527778	1.24782e-06
	485	hsa-miR-31-5p	1	0.0625	0	1	0.515625	1.21909e-06
	486	hsa-miR-501-5p	0	1	0	1	0.5	1.18214e-06
	487	hsa-miR-188-5p	0	1	0	1	0.5	1.18214e-06
	488	hsa-miR-4775	1	1	0	0	0.5	1.18214e-06
	489	hsa-miR-577	1	1	0	0	0.5	1.18214e-06
	490	hsa-miR-380-5p	1	1	0	0	0.5	1.18214e-06
	491	hsa-miR-154-3p	1	1	0	0	0.5	1.18214e-06
	492	hsa-miR-2277-5p	1	1	0	0	0.5	1.18214e-06
	493	hsa-miR-128-2-5p	1	1	0	0	0.5	1.18214e-06
	494	hsa-let-7g-3p	1	1	0	0	0.5	1.18214e-06
	495	hsa-miR-4645-3p	0	1	0	1	0.5	1.18214e-06
	496	hsa-miR-1254	1	1	0	0	0.5	1.18214e-06
	497	hsa-miR-3157-5p	0	1	0	1	0.5	1.18214e-06
	498	hsa-miR-3188	0	1	0	1	0.5	1.18214e-06
	499	hsa-miR-3611	0	1	0	1	0.5	1.18214e-06
	500	hsa-miR-3664-3p	0	1	0	1	0.5	1.18214e-06
	501	hsa-miR-4802-3p	1	1	0	0	0.5	1.18214e-06
	502	hsa-miR-5590-5p	0	1	1	0	0.5	1.18214e-06
	503	hsa-miR-6761-5p	1	1	0	0	0.5	1.18214e-06
	504	hsa-miR-944	0	1	1	0	0.5	1.18214e-06
	505	hsa-miR-625-5p	0.5	0.5	0.5	0.5	0.5	1.18214e-06
	506	hsa-miR-873-5p	1	0.5	0.5	0	0.5	1.18214e-06
	507	hsa-miR-1306-5p	0	0	2	0	0.5	1.18214e-06
	508	hsa-miR-101-5p	0	0	2	0	0.5	1.18214e-06
	509	hsa-miR-6516-5p	1	0	0	1	0.5	1.18214e-06
	510	hsa-miR-125a-3p	2	0	0	0	0.5	1.18214e-06
	511	hsa-miR-4473	2	0	0	0	0.5	1.18214e-06
	512	hsa-miR-7976	0	0	1	1	0.5	1.18214e-06
	513	hsa-miR-383-5p	0	0	0	2	0.5	1.18214e-06
	514	hsa-miR-487a-5p	0	0	0	2	0.5	1.18214e-06
	515	hsa-miR-940	1	0	0	1	0.5	1.18214e-06
	516	hsa-miR-1185-5p	2	0	0	0	0.5	1.18214e-06
	517	hsa-miR-191-3p	0	0	2	0	0.5	1.18214e-06
	518	hsa-miR-3064-5p	1	0	0	1	0.5	1.18214e-06
	519	hsa-miR-2276-3p	2	0	0	0	0.5	1.18214e-06
	520	hsa-miR-676-3p	1	0	0	1	0.5	1.18214e-06
	521	hsa-miR-1234-3p	1	0	1	0	0.5	1.18214e-06
	522	hsa-miR-1245b-3p	1	0	1	0	0.5	1.18214e-06
	523	hsa-miR-1270	1	0	1	0	0.5	1.18214e-06
	524	hsa-miR-29a-5p	1	0	0	1	0.5	1.18214e-06
	525	hsa-miR-3170	1	0	0	1	0.5	1.18214e-06
	526	hsa-miR-3605-5p	0	0	2	0	0.5	1.18214e-06
	527	hsa-miR-3934-5p	1	0	1	0	0.5	1.18214e-06
	528	hsa-miR-4470	1	0	1	0	0.5	1.18214e-06
	529	hsa-miR-570-3p	0	0	0	2	0.5	1.18214e-06
	530	hsa-miR-615-3p	1	0	1	0	0.5	1.18214e-06
	531	hsa-miR-6715b-3p	2	0	0	0	0.5	1.18214e-06
	532	hsa-miR-4516	0.833333	0.5625	0.5	0	0.473958	1.12057e-06
	533	hsa-miR-378h	0.366667	1.5	0	0	0.466667	1.10333e-06
	534	hsa-miR-3168	0.7	0.066667	0.5	0.566667	0.458334	1.08363e-06
	535	hsa-miR-374c-5p	1.5	0.333333	0	0	0.458333	1.08363e-06
	536	hsa-miR-151b	0.058824	0.336601	1.05556	0.22549	0.419118	9.90915e-07
	537	hsa-miR-3158-3p	0.666667	0	1	0	0.416667	9.8512e-07
	538	hsa-miR-3158-5p	0.666667	0	1	0	0.416667	9.8512e-07
	539	hsa-miR-1299	0.833333	0.25	0	0.5	0.395833	9.35864e-07
	540	hsa-miR-379-3p	0	1	0	0.5	0.375	8.86608e-07
	541	hsa-miR-664b-3p	0.5	0.5	0	0.5	0.375	8.86608e-07
	542	hsa-miR-629-3p	1	0.5	0	0	0.375	8.86608e-07
	543	hsa-miR-3928-3p	0	0	0	1.5	0.375	8.86608e-07
	544	hsa-miR-3916	1	0	0	0.5	0.375	8.86608e-07
	545	hsa-miR-378f	0	0.666667	0.809524	0	0.369048	8.72535e-07
	546	hsa-miR-6723-5p	0	0.892857	0.5	0	0.348214	8.23279e-07
	547	hsa-miR-548a-3p	0.75	0	0.6	0	0.3375	7.97947e-07
	548	hsa-miR-548u	0	0	1	0.3	0.325	7.68394e-07
	549	hsa-miR-616-5p	0.5	0.5	0.25	0	0.3125	7.3884e-07
	550	hsa-miR-4485	1	0.25	0	0	0.3125	7.3884e-07
	551	hsa-miR-1304-3p	0	0.166667	1	0	0.291667	6.89584e-07
	552	hsa-miR-3614-3p	0.111111	1	0	0	0.277778	6.56747e-07
	553	hsa-miR-1228-3p	0	1	0.1	0	0.275	6.50179e-07
	554	hsa-miR-302a-5p	0	1	0	0	0.25	5.91072e-07
	555	hsa-miR-4639-5p	0	1	0	0	0.25	5.91072e-07
	556	hsa-miR-23a-5p	0	1	0	0	0.25	5.91072e-07
	557	hsa-miR-581	0	1	0	0	0.25	5.91072e-07
	558	hsa-miR-876-3p	0	1	0	0	0.25	5.91072e-07
	559	hsa-miR-380-3p	0	1	0	0	0.25	5.91072e-07
	560	hsa-miR-2355-5p	0	1	0	0	0.25	5.91072e-07
	561	hsa-miR-5699-5p	0	1	0	0	0.25	5.91072e-07
	562	hsa-miR-6514-5p	0	1	0	0	0.25	5.91072e-07
	563	hsa-miR-6516-3p	0	1	0	0	0.25	5.91072e-07
	564	hsa-miR-106a-3p	0	1	0	0	0.25	5.91072e-07
	565	hsa-miR-1229-3p	0	1	0	0	0.25	5.91072e-07
	566	hsa-miR-1908-5p	0	1	0	0	0.25	5.91072e-07
	567	hsa-miR-502-5p	0	1	0	0	0.25	5.91072e-07
	568	hsa-miR-6818-5p	0	1	0	0	0.25	5.91072e-07
	569	hsa-miR-1276	0	1	0	0	0.25	5.91072e-07
	570	hsa-miR-3152-5p	0	1	0	0	0.25	5.91072e-07
	571	hsa-miR-3157-3p	0	1	0	0	0.25	5.91072e-07
	572	hsa-miR-3179	0	1	0	0	0.25	5.91072e-07
	573	hsa-miR-3616-5p	0	1	0	0	0.25	5.91072e-07
	574	hsa-miR-4657	0	1	0	0	0.25	5.91072e-07
	575	hsa-miR-4683	0	1	0	0	0.25	5.91072e-07
	576	hsa-miR-4707-3p	0	1	0	0	0.25	5.91072e-07
	577	hsa-miR-495-5p	0	1	0	0	0.25	5.91072e-07
	578	hsa-miR-589-3p	0	1	0	0	0.25	5.91072e-07
	579	hsa-miR-6840-5p	0	1	0	0	0.25	5.91072e-07
	580	hsa-miR-892a	0	1	0	0	0.25	5.91072e-07
	581	hsa-miR-500a-5p	0.5	0.5	0	0	0.25	5.91072e-07
	582	hsa-miR-490-5p	1	0	0	0	0.25	5.91072e-07
	583	hsa-miR-3200-3p	1	0	0	0	0.25	5.91072e-07
	584	hsa-miR-301a-5p	1	0	0	0	0.25	5.91072e-07
	585	hsa-miR-10b-3p	0	0	1	0	0.25	5.91072e-07
	586	hsa-miR-6868-3p	1	0	0	0	0.25	5.91072e-07
	587	hsa-miR-1343-3p	0	0	1	0	0.25	5.91072e-07
	588	hsa-miR-6515-5p	0	0	1	0	0.25	5.91072e-07
	589	hsa-miR-296-3p	0	0	0	1	0.25	5.91072e-07
	590	hsa-miR-760	0	0	1	0	0.25	5.91072e-07
	591	hsa-miR-128-1-5p	0	0	0	1	0.25	5.91072e-07
	592	hsa-miR-187-3p	0	0	1	0	0.25	5.91072e-07
	593	hsa-miR-4705	1	0	0	0	0.25	5.91072e-07
	594	hsa-miR-1227-3p	0	0	0	1	0.25	5.91072e-07
	595	hsa-miR-4742-3p	0	0	1	0	0.25	5.91072e-07
	596	hsa-miR-548ay-3p	1	0	0	0	0.25	5.91072e-07
	597	hsa-miR-550a-5p	0	0	1	0	0.25	5.91072e-07
	598	hsa-miR-548l	0	0	1	0	0.25	5.91072e-07
	599	hsa-miR-1255a	0	0	1	0	0.25	5.91072e-07
	600	hsa-miR-147b	0	0	0	1	0.25	5.91072e-07
	601	hsa-miR-16-1-3p	1	0	0	0	0.25	5.91072e-07
	602	hsa-miR-3190-3p	1	0	0	0	0.25	5.91072e-07
	603	hsa-miR-3191-5p	1	0	0	0	0.25	5.91072e-07
	604	hsa-miR-6515-3p	0	0	1	0	0.25	5.91072e-07
	605	hsa-miR-660-3p	1	0	0	0	0.25	5.91072e-07
	606	hsa-miR-137	0	0	1	0	0.25	5.91072e-07
	607	hsa-miR-935	1	0	0	0	0.25	5.91072e-07
	608	hsa-miR-153-3p	1	0	0	0	0.25	5.91072e-07
	609	hsa-miR-377-5p	1	0	0	0	0.25	5.91072e-07
	610	hsa-miR-92b-5p	1	0	0	0	0.25	5.91072e-07
	611	hsa-miR-6733-5p	1	0	0	0	0.25	5.91072e-07
	612	hsa-miR-6883-3p	0	0	1	0	0.25	5.91072e-07
	613	hsa-miR-449c-5p	0	0	1	0	0.25	5.91072e-07
	614	hsa-miR-597-3p	1	0	0	0	0.25	5.91072e-07
	615	hsa-miR-877-5p	0	0	0	1	0.25	5.91072e-07
	616	hsa-miR-942-5p	0	0	0	1	0.25	5.91072e-07
	617	hsa-miR-6734-3p	0	0	0	1	0.25	5.91072e-07
	618	hsa-miR-431-5p	0	0	1	0	0.25	5.91072e-07
	619	hsa-miR-4690-3p	0	0	0	1	0.25	5.91072e-07
	620	hsa-miR-4740-3p	0	0	0	1	0.25	5.91072e-07
	621	hsa-miR-508-3p	1	0	0	0	0.25	5.91072e-07
	622	hsa-miR-552-5p	0	0	1	0	0.25	5.91072e-07
	623	hsa-miR-597-5p	1	0	0	0	0.25	5.91072e-07
	624	hsa-miR-6513-3p	0	0	0	1	0.25	5.91072e-07
	625	hsa-miR-6514-3p	0	0	1	0	0.25	5.91072e-07
	626	hsa-miR-6786-3p	1	0	0	0	0.25	5.91072e-07
	627	hsa-miR-6810-3p	0	0	1	0	0.25	5.91072e-07
	628	hsa-miR-211-5p	0	0	1	0	0.25	5.91072e-07
	629	hsa-miR-135b-3p	1	0	0	0	0.25	5.91072e-07
	630	hsa-miR-146a-3p	1	0	0	0	0.25	5.91072e-07
	631	hsa-miR-197-5p	1	0	0	0	0.25	5.91072e-07
	632	hsa-miR-202-5p	1	0	0	0	0.25	5.91072e-07
	633	hsa-miR-2278	0	0	1	0	0.25	5.91072e-07
	634	hsa-miR-3115	1	0	0	0	0.25	5.91072e-07
	635	hsa-miR-3116	0	0	0	1	0.25	5.91072e-07
	636	hsa-miR-3136-5p	1	0	0	0	0.25	5.91072e-07
	637	hsa-miR-3144-3p	0	0	1	0	0.25	5.91072e-07
	638	hsa-miR-3145-3p	0	0	0	1	0.25	5.91072e-07
	639	hsa-miR-3174	0	0	0	1	0.25	5.91072e-07
	640	hsa-miR-34a-3p	0	0	1	0	0.25	5.91072e-07
	641	hsa-miR-362-3p	1	0	0	0	0.25	5.91072e-07
	642	hsa-miR-3661	1	0	0	0	0.25	5.91072e-07
	643	hsa-miR-3664-5p	1	0	0	0	0.25	5.91072e-07
	644	hsa-miR-3681-5p	0	0	0	1	0.25	5.91072e-07
	645	hsa-miR-3944-3p	1	0	0	0	0.25	5.91072e-07
	646	hsa-miR-4519	0	0	1	0	0.25	5.91072e-07
	647	hsa-miR-4524a-5p	0	0	0	1	0.25	5.91072e-07
	648	hsa-miR-4632-3p	0	0	0	1	0.25	5.91072e-07
	649	hsa-miR-4637	0	0	1	0	0.25	5.91072e-07
	650	hsa-miR-4659b-5p	1	0	0	0	0.25	5.91072e-07
	651	hsa-miR-4661-5p	0	0	1	0	0.25	5.91072e-07
	652	hsa-miR-4682	1	0	0	0	0.25	5.91072e-07
	653	hsa-miR-4723-5p	1	0	0	0	0.25	5.91072e-07
	654	hsa-miR-4732-5p	0	0	0	1	0.25	5.91072e-07
	655	hsa-miR-4772-3p	1	0	0	0	0.25	5.91072e-07
	656	hsa-miR-4796-5p	0	0	0	1	0.25	5.91072e-07
	657	hsa-miR-4798-5p	0	0	0	1	0.25	5.91072e-07
	658	hsa-miR-4999-3p	0	0	1	0	0.25	5.91072e-07
	659	hsa-miR-5000-5p	1	0	0	0	0.25	5.91072e-07
	660	hsa-miR-5010-5p	0	0	1	0	0.25	5.91072e-07
	661	hsa-miR-509-5p	1	0	0	0	0.25	5.91072e-07
	662	hsa-miR-5193	0	0	1	0	0.25	5.91072e-07
	663	hsa-miR-544b	0	0	1	0	0.25	5.91072e-07
	664	hsa-miR-548s	1	0	0	0	0.25	5.91072e-07
	665	hsa-miR-548v	0	0	1	0	0.25	5.91072e-07
	666	hsa-miR-551a	0	0	0	1	0.25	5.91072e-07
	667	hsa-miR-5588-3p	1	0	0	0	0.25	5.91072e-07
	668	hsa-miR-5685	0	0	0	1	0.25	5.91072e-07
	669	hsa-miR-5690	0	0	0	1	0.25	5.91072e-07
	670	hsa-miR-624-3p	0	0	0	1	0.25	5.91072e-07
	671	hsa-miR-6730-3p	0	0	0	1	0.25	5.91072e-07
	672	hsa-miR-6730-5p	0	0	1	0	0.25	5.91072e-07
	673	hsa-miR-6732-3p	1	0	0	0	0.25	5.91072e-07
	674	hsa-miR-6741-5p	0	0	1	0	0.25	5.91072e-07
	675	hsa-miR-6750-3p	1	0	0	0	0.25	5.91072e-07
	676	hsa-miR-6751-3p	1	0	0	0	0.25	5.91072e-07
	677	hsa-miR-6806-3p	0	0	1	0	0.25	5.91072e-07
	678	hsa-miR-6821-3p	1	0	0	0	0.25	5.91072e-07
	679	hsa-miR-6849-3p	0	0	1	0	0.25	5.91072e-07
	680	hsa-miR-6892-5p	0	0	1	0	0.25	5.91072e-07
	681	hsa-miR-7641	0	0	1	0	0.25	5.91072e-07
	682	hsa-miR-765	0	0	1	0	0.25	5.91072e-07
	683	hsa-miR-7703	1	0	0	0	0.25	5.91072e-07
	684	hsa-miR-7850-5p	0	0	0	1	0.25	5.91072e-07
	685	hsa-miR-219b-3p	0	0.833333	0	0	0.208333	4.9256e-07
	686	hsa-miR-6511a-3p	0	0	0	0.8	0.2	4.72858e-07
	687	hsa-miR-206	0.25	0.25	0.25	0	0.1875	4.43304e-07
	688	hsa-miR-4324	0.272727	0.090909	0.333333	0	0.174242	4.11959e-07
	689	hsa-miR-548ag	0	0	0	0.666667	0.166667	3.94048e-07
	690	hsa-miR-665	0.333333	0.333333	0	0	0.166666	3.94048e-07
	691	hsa-miR-6130	0.090909	0	0.090909	0.458333	0.160038	3.78375e-07
	692	hsa-miR-320e	0.395833	0	0.222222	0	0.154514	3.65315e-07
	693	hsa-miR-3133	0.392857	0.090909	0.071429	0	0.138799	3.2816e-07
	694	hsa-miR-4634	0	0.5	0	0	0.125	2.95536e-07
	695	hsa-miR-5708	0	0.5	0	0	0.125	2.95536e-07
	696	hsa-miR-548ab	0.5	0	0	0	0.125	2.95536e-07
	697	hsa-miR-1258	0	0	0	0.5	0.125	2.95536e-07
	698	hsa-miR-1277-3p	0.5	0	0	0	0.125	2.95536e-07
	699	hsa-miR-449a	0.5	0	0	0	0.125	2.95536e-07
	700	hsa-miR-449b-5p	0.5	0	0	0	0.125	2.95536e-07
	701	hsa-miR-548ar-3p	0.5	0	0	0	0.125	2.95536e-07
	702	hsa-miR-1322	0	0	0	0.5	0.125	2.95536e-07
	703	hsa-miR-300	0	0	0.5	0	0.125	2.95536e-07
	704	hsa-miR-3690	0	0	0.5	0	0.125	2.95536e-07
	705	hsa-miR-4286	0	0	0.25	0.25	0.125	2.95536e-07
	706	hsa-miR-451b	0.5	0	0	0	0.125	2.95536e-07
	707	hsa-miR-5696	0.5	0	0	0	0.125	2.95536e-07
	708	hsa-miR-5699-3p	0.5	0	0	0	0.125	2.95536e-07
	709	hsa-miR-616-3p	0	0	0	0.5	0.125	2.95536e-07
	710	hsa-miR-627-3p	0.5	0	0	0	0.125	2.95536e-07
	711	hsa-miR-6845-3p	0.5	0	0	0	0.125	2.95536e-07
	712	hsa-miR-7844-5p	0.5	0	0	0	0.125	2.95536e-07
	713	hsa-miR-548ah-3p	0.291667	0.166667	0	0	0.114584	2.70908e-07
	714	hsa-miR-574-5p	0.210526	0.105263	0.052632	0.052632	0.105263	2.48873e-07
	715	hsa-miR-548q	0.333333	0	0	0.076923	0.102564	2.42491e-07
	716	hsa-miR-1268b	0.166667	0.166667	0	0	0.0833335	1.97024e-07
	717	hsa-miR-6833-3p	0	0.333333	0	0	0.0833332	1.97024e-07
	718	hsa-miR-7845-5p	0	0.333333	0	0	0.0833332	1.97024e-07
	719	hsa-miR-1273c	0	0.333333	0	0	0.0833332	1.97024e-07
	720	hsa-miR-4508	0.166667	0.142857	0	0	0.077381	1.82951e-07
	721	hsa-miR-4461	0	0.058824	0.25	0	0.077206	1.82537e-07
	722	hsa-miR-1277-5p	0.166667	0.066667	0.066667	0	0.0750003	1.77322e-07
	723	hsa-miR-548n	0.05	0.25	0	0	0.075	1.77322e-07
	724	hsa-miR-3607-5p	0.142857	0.111111	0	0	0.063492	1.50113e-07
	725	hsa-miR-4703-3p	0	0.25	0	0	0.0625	1.47768e-07
	726	hsa-miR-1244	0	0	0.25	0	0.0625	1.47768e-07
	727	hsa-miR-548i	0	0	0	0.222222	0.0555555	1.31349e-07
	728	hsa-miR-4792	0	0.2	0	0	0.05	1.18214e-07
	729	hsa-miR-105-5p	0	0.2	0	0	0.05	1.18214e-07
	730	hsa-miR-1261	0.090909	0	0.071429	0	0.0405845	9.59535e-08
	731	hsa-miR-5091	0	0	0	0.142857	0.0357143	8.44388e-08
	732	hsa-miR-1297	0.125	0	0	0	0.03125	7.3884e-08
	733	hsa-miR-1285-3p	0	0	0	0.111111	0.0277778	6.56746e-08
	734	hsa-miR-1827	0.111111	0	0	0	0.0277778	6.56746e-08
	735	hsa-miR-1973	0	0	0	0.1	0.025	5.91072e-08
	736	hsa-miR-4458	0.1	0	0	0	0.025	5.91072e-08
	737	hsa-miR-4800-3p	0	0.090909	0	0	0.0227273	5.37338e-08
	738	hsa-miR-6131	0	0.083333	0	0	0.0208333	4.92558e-08
	739	hsa-miR-4492	0.083333	0	0	0	0.0208333	4.92558e-08
	740	hsa-miR-4306	0	0.076923	0	0	0.0192308	4.5467e-08
	741	hsa-miR-4522	0.076923	0	0	0	0.0192308	4.5467e-08
	742	hsa-miR-3195	0.052632	0	0	0	0.013158	3.11093e-08
	743	hsa-miR-302b-3p	0	0	0	0	0	0
	744	hsa-miR-208a-3p	0	0	0	0	0	0
	745	hsa-miR-302d-3p	0	0	0	0	0	0
	746	hsa-miR-499a-3p	0	0	0	0	0	0
	747	hsa-miR-642a-5p	0	0	0	0	0	0
	748	hsa-miR-642b-3p	0	0	0	0	0	0
	749	hsa-miR-499b-5p	0	0	0	0	0	0
	750	hsa-miR-302a-3p	0	0	0	0	0	0
	751	hsa-miR-652-5p	0	0	0	0	0	0
	752	hsa-miR-208b-5p	0	0	0	0	0	0
	753	hsa-miR-516b-5p	0	0	0	0	0	0
	754	hsa-miR-3117-3p	0	0	0	0	0	0
	755	hsa-miR-3173-5p	0	0	0	0	0	0
	756	hsa-miR-512-3p	0	0	0	0	0	0
	757	hsa-miR-6505-5p	0	0	0	0	0	0
	758	hsa-miR-181b-3p	0	0	0	0	0	0
	759	hsa-miR-887-5p	0	0	0	0	0	0
	760	hsa-miR-3127-3p	0	0	0	0	0	0
	761	hsa-miR-7151-5p	0	0	0	0	0	0
	762	hsa-miR-208a-5p	0	0	0	0	0	0
	763	hsa-miR-4699-3p	0	0	0	0	0	0
	764	hsa-miR-585-3p	0	0	0	0	0	0
	765	hsa-miR-7151-3p	0	0	0	0	0	0
	766	hsa-miR-6505-3p	0	0	0	0	0	0
	767	hsa-miR-524-5p	0	0	0	0	0	0
	768	hsa-miR-184	0	0	0	0	0	0
	769	hsa-miR-1250-5p	0	0	0	0	0	0
	770	hsa-miR-539-5p	0	0	0	0	0	0
	771	hsa-miR-376a-5p	0	0	0	0	0	0
	772	hsa-miR-1298-5p	0	0	0	0	0	0
	773	hsa-miR-488-5p	0	0	0	0	0	0
	774	hsa-miR-491-5p	0	0	0	0	0	0
	775	hsa-miR-3124-5p	0	0	0	0	0	0
	776	hsa-miR-370-5p	0	0	0	0	0	0
	777	hsa-miR-3180-3p	0	0	0	0	0	0
	778	hsa-miR-6746-3p	0	0	0	0	0	0
	779	hsa-miR-4497	0	0	0	0	0	0
	780	hsa-miR-186-3p	0	0	0	0	0	0
	781	hsa-miR-1914-5p	0	0	0	0	0	0
	782	hsa-miR-3143	0	0	0	0	0	0
	783	hsa-miR-3165	0	0	0	0	0	0
	784	hsa-miR-3194-3p	0	0	0	0	0	0
	785	hsa-miR-367-3p	0	0	0	0	0	0
	786	hsa-miR-4428	0	0	0	0	0	0
	787	hsa-miR-4449	0	0	0	0	0	0
	788	hsa-miR-4673	0	0	0	0	0	0
	789	hsa-miR-518c-3p	0	0	0	0	0	0
	790	hsa-miR-519d-3p	0	0	0	0	0	0
	791	hsa-miR-520a-5p	0	0	0	0	0	0
	792	hsa-miR-542-5p	0	0	0	0	0	0
	793	hsa-miR-548ao-3p	0	0	0	0	0	0
	794	hsa-miR-5697	0	0	0	0	0	0
	795	hsa-miR-6503-5p	0	0	0	0	0	0
	796	hsa-miR-653-5p	0	0	0	0	0	0
	797	hsa-miR-6798-3p	0	0	0	0	0	0
	798	hsa-miR-6812-3p	0	0	0	0	0	0
	799	hsa-miR-378b	0	0	0	0	0	0
	800	hsa-miR-3180-5p	0	0	0	0	0	0
	801	hsa-miR-4421	0	0	0	0	0	0
	802	hsa-miR-517a-3p	0	0	0	0	0	0
	803	hsa-miR-517b-3p	0	0	0	0	0	0
	804	hsa-miR-6827-3p	0	0	0	0	0	0
	805	hsa-miR-3656	0	0	0	0	0	0
	806	hsa-miR-6500-3p	0	0	0	0	0	0
	807	hsa-miR-3180	0	0	0	0	0	0
	808	hsa-miR-7846-3p	0	0	0	0	0	0
	809	hsa-miR-4454	0	0	0	0	0	0
	810	hsa-miR-4291	0	0	0	0	0	0
	811	hsa-miR-1208	0	0	0	0	0	0
	812	hsa-miR-95-5p	0	0	0	0	0	0
	813	hsa-miR-2682-5p	0	0	0	0	0	0
	814	hsa-miR-346	0	0	0	0	0	0
	815	hsa-miR-488-3p	0	0	0	0	0	0
	816	hsa-miR-668-3p	0	0	0	0	0	0
	817	hsa-miR-431-3p	0	0	0	0	0	0
	818	hsa-miR-1197	0	0	0	0	0	0
	819	hsa-miR-5683	0	0	0	0	0	0
	820	hsa-miR-1298-3p	0	0	0	0	0	0
	821	hsa-miR-1224-3p	0	0	0	0	0	0
	822	hsa-miR-138-2-3p	0	0	0	0	0	0
	823	hsa-miR-873-3p	0	0	0	0	0	0
	824	hsa-miR-34c-3p	0	0	0	0	0	0
	825	hsa-miR-487b-5p	0	0	0	0	0	0
	826	hsa-miR-767-5p	0	0	0	0	0	0
	827	hsa-miR-1252-5p	0	0	0	0	0	0
	828	hsa-miR-516a-5p	0	0	0	0	0	0
	829	hsa-miR-6716-3p	0	0	0	0	0	0
	830	hsa-miR-2113	0	0	0	0	0	0
	831	hsa-miR-138-1-3p	0	0	0	0	0	0
	832	hsa-miR-433-5p	0	0	0	0	0	0
	833	hsa-miR-1224-5p	0	0	0	0	0	0
	834	hsa-miR-1264	0	0	0	0	0	0
	835	hsa-miR-323a-5p	0	0	0	0	0	0
	836	hsa-miR-522-3p	0	0	0	0	0	0
	837	hsa-miR-548ba	0	0	0	0	0	0
	838	hsa-miR-203b-3p	0	0	0	0	0	0
	839	hsa-miR-204-3p	0	0	0	0	0	0
	840	hsa-miR-3177-3p	0	0	0	0	0	0
	841	hsa-miR-329-5p	0	0	0	0	0	0
	842	hsa-miR-3943	0	0	0	0	0	0
	843	hsa-miR-4640-3p	0	0	0	0	0	0
	844	hsa-miR-4787-3p	0	0	0	0	0	0
	845	hsa-miR-552-3p	0	0	0	0	0	0
	846	hsa-miR-6720-3p	0	0	0	0	0	0
	847	hsa-miR-6747-3p	0	0	0	0	0	0
	848	hsa-miR-7978	0	0	0	0	0	0
	849	hsa-miR-874-5p	0	0	0	0	0	0
	850	hsa-miR-1306-3p	0	0	0	0	0	0
	851	hsa-miR-33b-5p	0	0	0	0	0	0
	852	hsa-miR-519a-5p	0	0	0	0	0	0
	853	hsa-miR-4488	0	0	0	0	0	0
	854	hsa-miR-4749-5p	0	0	0	0	0	0
	855	hsa-miR-3613-3p	0	0	0	0	0	0
	856	hsa-miR-1976	0	0	0	0	0	0
	857	hsa-miR-2681-5p	0	0	0	0	0	0
	858	hsa-miR-34b-3p	0	0	0	0	0	0
	859	hsa-miR-432-3p	0	0	0	0	0	0
	860	hsa-miR-4685-3p	0	0	0	0	0	0
	861	hsa-miR-491-3p	0	0	0	0	0	0
	862	hsa-miR-541-3p	0	0	0	0	0	0
	863	hsa-miR-6134	0	0	0	0	0	0
	864	hsa-miR-6803-3p	0	0	0	0	0	0
	865	hsa-miR-6881-3p	0	0	0	0	0	0
	866	hsa-miR-6885-3p	0	0	0	0	0	0
	867	hsa-miR-7155-3p	0	0	0	0	0	0
	868	hsa-miR-7156-5p	0	0	0	0	0	0
	869	hsa-miR-758-5p	0	0	0	0	0	0
	870	hsa-miR-100-3p	0	0	0	0	0	0
	871	hsa-miR-18b-5p	0	0	0	0	0	0
	872	hsa-miR-549a	0	0	0	0	0	0
	873	hsa-miR-5584-5p	0	0	0	0	0	0
	874	hsa-miR-4646-5p	0	0	0	0	0	0
	875	hsa-let-7a-2-3p	0	0	0	0	0	0
	876	hsa-miR-105-3p	0	0	0	0	0	0
	877	hsa-miR-1179	0	0	0	0	0	0
	878	hsa-miR-1251-5p	0	0	0	0	0	0
	879	hsa-miR-1283	0	0	0	0	0	0
	880	hsa-miR-134-3p	0	0	0	0	0	0
	881	hsa-miR-153-5p	0	0	0	0	0	0
	882	hsa-miR-1538	0	0	0	0	0	0
	883	hsa-miR-1911-5p	0	0	0	0	0	0
	884	hsa-miR-1912	0	0	0	0	0	0
	885	hsa-miR-196b-5p	0	0	0	0	0	0
	886	hsa-miR-2115-3p	0	0	0	0	0	0
	887	hsa-miR-219a-1-3p	0	0	0	0	0	0
	888	hsa-miR-2467-5p	0	0	0	0	0	0
	889	hsa-miR-301a-3p	0	0	0	0	0	0
	890	hsa-miR-3064-3p	0	0	0	0	0	0
	891	hsa-miR-3121-3p	0	0	0	0	0	0
	892	hsa-miR-34b-5p	0	0	0	0	0	0
	893	hsa-miR-3529-5p	0	0	0	0	0	0
	894	hsa-miR-3620-3p	0	0	0	0	0	0
	895	hsa-miR-3622a-5p	0	0	0	0	0	0
	896	hsa-miR-3622b-3p	0	0	0	0	0	0
	897	hsa-miR-3677-5p	0	0	0	0	0	0
	898	hsa-miR-3679-5p	0	0	0	0	0	0
	899	hsa-miR-3687	0	0	0	0	0	0
	900	hsa-miR-376b-3p	0	0	0	0	0	0
	901	hsa-miR-381-5p	0	0	0	0	0	0
	902	hsa-miR-3938	0	0	0	0	0	0
	903	hsa-miR-450a-1-3p	0	0	0	0	0	0
	904	hsa-miR-4638-5p	0	0	0	0	0	0
	905	hsa-miR-4667-3p	0	0	0	0	0	0
	906	hsa-miR-4671-3p	0	0	0	0	0	0
	907	hsa-miR-4687-5p	0	0	0	0	0	0
	908	hsa-miR-4697-3p	0	0	0	0	0	0
	909	hsa-miR-4709-3p	0	0	0	0	0	0
	910	hsa-miR-4709-5p	0	0	0	0	0	0
	911	hsa-miR-4714-3p	0	0	0	0	0	0
	912	hsa-miR-4731-5p	0	0	0	0	0	0
	913	hsa-miR-4746-5p	0	0	0	0	0	0
	914	hsa-miR-4780	0	0	0	0	0	0
	915	hsa-miR-4803	0	0	0	0	0	0
	916	hsa-miR-4804-5p	0	0	0	0	0	0
	917	hsa-miR-494-5p	0	0	0	0	0	0
	918	hsa-miR-496	0	0	0	0	0	0
	919	hsa-miR-5000-3p	0	0	0	0	0	0
	920	hsa-miR-5001-3p	0	0	0	0	0	0
	921	hsa-miR-5002-5p	0	0	0	0	0	0
	922	hsa-miR-5004-3p	0	0	0	0	0	0
	923	hsa-miR-506-3p	0	0	0	0	0	0
	924	hsa-miR-509-3p	0	0	0	0	0	0
	925	hsa-miR-513c-5p	0	0	0	0	0	0
	926	hsa-miR-5196-3p	0	0	0	0	0	0
	927	hsa-miR-520d-5p	0	0	0	0	0	0
	928	hsa-miR-525-5p	0	0	0	0	0	0
	929	hsa-miR-526b-5p	0	0	0	0	0	0
	930	hsa-miR-548al	0	0	0	0	0	0
	931	hsa-miR-550a-3p	0	0	0	0	0	0
	932	hsa-miR-550b-3p	0	0	0	0	0	0
	933	hsa-miR-551b-5p	0	0	0	0	0	0
	934	hsa-miR-5695	0	0	0	0	0	0
	935	hsa-miR-579-5p	0	0	0	0	0	0
	936	hsa-miR-585-5p	0	0	0	0	0	0
	937	hsa-miR-605-5p	0	0	0	0	0	0
	938	hsa-miR-627-5p	0	0	0	0	0	0
	939	hsa-miR-636	0	0	0	0	0	0
	940	hsa-miR-642a-3p	0	0	0	0	0	0
	941	hsa-miR-642b-5p	0	0	0	0	0	0
	942	hsa-miR-6504-5p	0	0	0	0	0	0
	943	hsa-miR-6726-3p	0	0	0	0	0	0
	944	hsa-miR-6733-3p	0	0	0	0	0	0
	945	hsa-miR-6735-5p	0	0	0	0	0	0
	946	hsa-miR-6742-3p	0	0	0	0	0	0
	947	hsa-miR-6749-3p	0	0	0	0	0	0
	948	hsa-miR-6757-5p	0	0	0	0	0	0
	949	hsa-miR-6761-3p	0	0	0	0	0	0
	950	hsa-miR-6764-5p	0	0	0	0	0	0
	951	hsa-miR-6765-3p	0	0	0	0	0	0
	952	hsa-miR-6769b-3p	0	0	0	0	0	0
	953	hsa-miR-6775-3p	0	0	0	0	0	0
	954	hsa-miR-6777-3p	0	0	0	0	0	0
	955	hsa-miR-6784-3p	0	0	0	0	0	0
	956	hsa-miR-6853-3p	0	0	0	0	0	0
	957	hsa-miR-6857-3p	0	0	0	0	0	0
	958	hsa-miR-6866-5p	0	0	0	0	0	0
	959	hsa-miR-6871-5p	0	0	0	0	0	0
	960	hsa-miR-6872-5p	0	0	0	0	0	0
	961	hsa-miR-6878-3p	0	0	0	0	0	0
	962	hsa-miR-6879-3p	0	0	0	0	0	0
	963	hsa-miR-6880-3p	0	0	0	0	0	0
	964	hsa-miR-7158-3p	0	0	0	0	0	0
	965	hsa-miR-7-2-3p	0	0	0	0	0	0
	966	hsa-miR-767-3p	0	0	0	0	0	0
	967	hsa-miR-7843-3p	0	0	0	0	0	0
	968	hsa-miR-888-5p	0	0	0	0	0	0
	969	hsa-miR-937-3p	0	0	0	0	0	0
	970	hsa-miR-943	0	0	0	0	0	0
	971	hsa-miR-1286	0	0	0	0	0	0
	972	hsa-miR-6511b-5p	0	0	0	0	0	0
	973	hsa-miR-3923	0	0	0	0	0	0
	974	hsa-miR-4442	0	0	0	0	0	0
	975	hsa-miR-5187-3p	0	0	0	0	0	0
	976	hsa-miR-5187-5p	0	0	0	0	0	0
	977	hsa-miR-5582-3p	0	0	0	0	0	0
	978	hsa-miR-6762-3p	0	0	0	0	0	0
	979	hsa-miR-6800-3p	0	0	0	0	0	0
	980	hsa-miR-1302	0	0	0	0	0	0
	981	hsa-miR-770-5p	0	0	0	0	0	0
	982	hsa-miR-4797-5p	0	0	0	0	0	0
	983	hsa-miR-550b-2-5p	0	0	0	0	0	0
	984	hsa-miR-3149	0	0	0	0	0	0
	985	hsa-miR-5089-5p	0	0	0	0	0	0
	986	hsa-miR-518e-5p	0	0	0	0	0	0
	987	hsa-miR-519b-5p	0	0	0	0	0	0
	988	hsa-miR-519c-5p	0	0	0	0	0	0
	989	hsa-miR-522-5p	0	0	0	0	0	0
	990	hsa-miR-523-5p	0	0	0	0	0	0
	991	hsa-miR-663b	0	0	0	0	0	0
	992	hsa-miR-6873-3p	0	0	0	0	0	0
	993	hsa-miR-3141	0	0	0	0	0	0
	994	hsa-miR-1273h-3p	0	0	0	0	0	0
	995	hsa-miR-877-3p	0	0	0	0	0	0
	996	hsa-miR-3196	0	0	0	0	0	0
	997	hsa-miR-1273h-5p	0	0	0	0	0	0
	998	hsa-miR-1302-10	0	0	0	0	0	0
	999	hsa-miR-548av-3p	0	0	0	0	0	0
	1000	hsa-miR-103a-2-5p	0	0	0	0	0	0
	1001	hsa-miR-1178-3p	0	0	0	0	0	0
	1002	hsa-miR-1180-5p	0	0	0	0	0	0
	1003	hsa-miR-1225-3p	0	0	0	0	0	0
	1004	hsa-miR-1226-5p	0	0	0	0	0	0
	1005	hsa-miR-1231	0	0	0	0	0	0
	1006	hsa-miR-1233-3p	0	0	0	0	0	0
	1007	hsa-miR-1236-3p	0	0	0	0	0	0
	1008	hsa-miR-1237-3p	0	0	0	0	0	0
	1009	hsa-miR-1243	0	0	0	0	0	0
	1010	hsa-miR-1262	0	0	0	0	0	0
	1011	hsa-miR-1284	0	0	0	0	0	0
	1012	hsa-miR-1287-3p	0	0	0	0	0	0
	1013	hsa-miR-1289	0	0	0	0	0	0
	1014	hsa-miR-1292-5p	0	0	0	0	0	0
	1015	hsa-miR-1294	0	0	0	0	0	0
	1016	hsa-miR-1296-3p	0	0	0	0	0	0
	1017	hsa-miR-1305	0	0	0	0	0	0
	1018	hsa-miR-1323	0	0	0	0	0	0
	1019	hsa-miR-135a-3p	0	0	0	0	0	0
	1020	hsa-miR-150-3p	0	0	0	0	0	0
	1021	hsa-miR-181d-3p	0	0	0	0	0	0
	1022	hsa-miR-183-3p	0	0	0	0	0	0
	1023	hsa-miR-188-3p	0	0	0	0	0	0
	1024	hsa-miR-1909-5p	0	0	0	0	0	0
	1025	hsa-miR-190a-3p	0	0	0	0	0	0
	1026	hsa-miR-1910-3p	0	0	0	0	0	0
	1027	hsa-miR-196a-5p	0	0	0	0	0	0
	1028	hsa-miR-205-5p	0	0	0	0	0	0
	1029	hsa-miR-20a-3p	0	0	0	0	0	0
	1030	hsa-miR-20b-3p	0	0	0	0	0	0
	1031	hsa-miR-2116-3p	0	0	0	0	0	0
	1032	hsa-miR-215-3p	0	0	0	0	0	0
	1033	hsa-miR-218-1-3p	0	0	0	0	0	0
	1034	hsa-miR-218-2-3p	0	0	0	0	0	0
	1035	hsa-miR-2277-3p	0	0	0	0	0	0
	1036	hsa-miR-2392	0	0	0	0	0	0
	1037	hsa-miR-2467-3p	0	0	0	0	0	0
	1038	hsa-miR-2681-3p	0	0	0	0	0	0
	1039	hsa-miR-2682-3p	0	0	0	0	0	0
	1040	hsa-miR-301b	0	0	0	0	0	0
	1041	hsa-miR-302c-3p	0	0	0	0	0	0
	1042	hsa-miR-3117-5p	0	0	0	0	0	0
	1043	hsa-miR-3125	0	0	0	0	0	0
	1044	hsa-miR-3127-5p	0	0	0	0	0	0
	1045	hsa-miR-3128	0	0	0	0	0	0
	1046	hsa-miR-3130-3p	0	0	0	0	0	0
	1047	hsa-miR-3130-5p	0	0	0	0	0	0
	1048	hsa-miR-3132	0	0	0	0	0	0
	1049	hsa-miR-3134	0	0	0	0	0	0
	1050	hsa-miR-3135a	0	0	0	0	0	0
	1051	hsa-miR-3139	0	0	0	0	0	0
	1052	hsa-miR-31-3p	0	0	0	0	0	0
	1053	hsa-miR-3145-5p	0	0	0	0	0	0
	1054	hsa-miR-3150a-3p	0	0	0	0	0	0
	1055	hsa-miR-3150b-5p	0	0	0	0	0	0
	1056	hsa-miR-3154	0	0	0	0	0	0
	1057	hsa-miR-3163	0	0	0	0	0	0
	1058	hsa-miR-3164	0	0	0	0	0	0
	1059	hsa-miR-3167	0	0	0	0	0	0
	1060	hsa-miR-3176	0	0	0	0	0	0
	1061	hsa-miR-3177-5p	0	0	0	0	0	0
	1062	hsa-miR-3178	0	0	0	0	0	0
	1063	hsa-miR-3183	0	0	0	0	0	0
	1064	hsa-miR-3187-3p	0	0	0	0	0	0
	1065	hsa-miR-3193	0	0	0	0	0	0
	1066	hsa-miR-3199	0	0	0	0	0	0
	1067	hsa-miR-3200-5p	0	0	0	0	0	0
	1068	hsa-miR-3616-3p	0	0	0	0	0	0
	1069	hsa-miR-3620-5p	0	0	0	0	0	0
	1070	hsa-miR-3622a-3p	0	0	0	0	0	0
	1071	hsa-miR-363-5p	0	0	0	0	0	0
	1072	hsa-miR-3663-3p	0	0	0	0	0	0
	1073	hsa-miR-3667-3p	0	0	0	0	0	0
	1074	hsa-miR-3679-3p	0	0	0	0	0	0
	1075	hsa-miR-3688-3p	0	0	0	0	0	0
	1076	hsa-miR-3688-5p	0	0	0	0	0	0
	1077	hsa-miR-3691-5p	0	0	0	0	0	0
	1078	hsa-miR-371a-5p	0	0	0	0	0	0
	1079	hsa-miR-371b-3p	0	0	0	0	0	0
	1080	hsa-miR-376a-2-5p	0	0	0	0	0	0
	1081	hsa-miR-376b-5p	0	0	0	0	0	0
	1082	hsa-miR-376c-5p	0	0	0	0	0	0
	1083	hsa-miR-383-3p	0	0	0	0	0	0
	1084	hsa-miR-3914	0	0	0	0	0	0
	1085	hsa-miR-3917	0	0	0	0	0	0
	1086	hsa-miR-3937	0	0	0	0	0	0
	1087	hsa-miR-3940-3p	0	0	0	0	0	0
	1088	hsa-miR-4284	0	0	0	0	0	0
	1089	hsa-miR-4290	0	0	0	0	0	0
	1090	hsa-miR-4423-5p	0	0	0	0	0	0
	1091	hsa-miR-4429	0	0	0	0	0	0
	1092	hsa-miR-4446-3p	0	0	0	0	0	0
	1093	hsa-miR-4460	0	0	0	0	0	0
	1094	hsa-miR-4474-3p	0	0	0	0	0	0
	1095	hsa-miR-448	0	0	0	0	0	0
	1096	hsa-miR-4482-3p	0	0	0	0	0	0
	1097	hsa-miR-4484	0	0	0	0	0	0
	1098	hsa-miR-4501	0	0	0	0	0	0
	1099	hsa-miR-4504	0	0	0	0	0	0
	1100	hsa-miR-4520a-3p	0	0	0	0	0	0
	1101	hsa-miR-4520a-5p	0	0	0	0	0	0
	1102	hsa-miR-4520b-3p	0	0	0	0	0	0
	1103	hsa-miR-4520b-5p	0	0	0	0	0	0
	1104	hsa-miR-4525	0	0	0	0	0	0
	1105	hsa-miR-4527	0	0	0	0	0	0
	1106	hsa-miR-4528	0	0	0	0	0	0
	1107	hsa-miR-4529-5p	0	0	0	0	0	0
	1108	hsa-miR-4536-3p	0	0	0	0	0	0
	1109	hsa-miR-4536-5p	0	0	0	0	0	0
	1110	hsa-miR-4636	0	0	0	0	0	0
	1111	hsa-miR-4646-3p	0	0	0	0	0	0
	1112	hsa-miR-4654	0	0	0	0	0	0
	1113	hsa-miR-4665-5p	0	0	0	0	0	0
	1114	hsa-miR-4667-5p	0	0	0	0	0	0
	1115	hsa-miR-4670-3p	0	0	0	0	0	0
	1116	hsa-miR-4670-5p	0	0	0	0	0	0
	1117	hsa-miR-4677-5p	0	0	0	0	0	0
	1118	hsa-miR-4679	0	0	0	0	0	0
	1119	hsa-miR-4688	0	0	0	0	0	0
	1120	hsa-miR-4691-3p	0	0	0	0	0	0
	1121	hsa-miR-4693-3p	0	0	0	0	0	0
	1122	hsa-miR-4696	0	0	0	0	0	0
	1123	hsa-miR-4699-5p	0	0	0	0	0	0
	1124	hsa-miR-4706	0	0	0	0	0	0
	1125	hsa-miR-4711-5p	0	0	0	0	0	0
	1126	hsa-miR-4723-3p	0	0	0	0	0	0
	1127	hsa-miR-4727-3p	0	0	0	0	0	0
	1128	hsa-miR-4728-3p	0	0	0	0	0	0
	1129	hsa-miR-4732-3p	0	0	0	0	0	0
	1130	hsa-miR-4733-3p	0	0	0	0	0	0
	1131	hsa-miR-4734	0	0	0	0	0	0
	1132	hsa-miR-4738-3p	0	0	0	0	0	0
	1133	hsa-miR-4741	0	0	0	0	0	0
	1134	hsa-miR-4742-5p	0	0	0	0	0	0
	1135	hsa-miR-4745-3p	0	0	0	0	0	0
	1136	hsa-miR-4747-3p	0	0	0	0	0	0
	1137	hsa-miR-4748	0	0	0	0	0	0
	1138	hsa-miR-4749-3p	0	0	0	0	0	0
	1139	hsa-miR-4750-5p	0	0	0	0	0	0
	1140	hsa-miR-4755-3p	0	0	0	0	0	0
	1141	hsa-miR-4755-5p	0	0	0	0	0	0
	1142	hsa-miR-4757-5p	0	0	0	0	0	0
	1143	hsa-miR-4760-5p	0	0	0	0	0	0
	1144	hsa-miR-4762-5p	0	0	0	0	0	0
	1145	hsa-miR-4764-5p	0	0	0	0	0	0
	1146	hsa-miR-4773	0	0	0	0	0	0
	1147	hsa-miR-4781-3p	0	0	0	0	0	0
	1148	hsa-miR-4783-3p	0	0	0	0	0	0
	1149	hsa-miR-4786-5p	0	0	0	0	0	0
	1150	hsa-miR-4790-3p	0	0	0	0	0	0
	1151	hsa-miR-4795-3p	0	0	0	0	0	0
	1152	hsa-miR-4795-5p	0	0	0	0	0	0
	1153	hsa-miR-4797-3p	0	0	0	0	0	0
	1154	hsa-miR-4800-5p	0	0	0	0	0	0
	1155	hsa-miR-5006-3p	0	0	0	0	0	0
	1156	hsa-miR-517c-3p	0	0	0	0	0	0
	1157	hsa-miR-5188	0	0	0	0	0	0
	1158	hsa-miR-519a-3p	0	0	0	0	0	0
	1159	hsa-miR-520a-3p	0	0	0	0	0	0
	1160	hsa-miR-520b	0	0	0	0	0	0
	1161	hsa-miR-520c-3p	0	0	0	0	0	0
	1162	hsa-miR-520d-3p	0	0	0	0	0	0
	1163	hsa-miR-520f-3p	0	0	0	0	0	0
	1164	hsa-miR-520g-3p	0	0	0	0	0	0
	1165	hsa-miR-523-3p	0	0	0	0	0	0
	1166	hsa-miR-544a	0	0	0	0	0	0
	1167	hsa-miR-545-5p	0	0	0	0	0	0
	1168	hsa-miR-548an	0	0	0	0	0	0
	1169	hsa-miR-548av-5p	0	0	0	0	0	0
	1170	hsa-miR-548j-3p	0	0	0	0	0	0
	1171	hsa-miR-548x-3p	0	0	0	0	0	0
	1172	hsa-miR-548y	0	0	0	0	0	0
	1173	hsa-miR-550a-3-5p	0	0	0	0	0	0
	1174	hsa-miR-551b-3p	0	0	0	0	0	0
	1175	hsa-miR-5581-3p	0	0	0	0	0	0
	1176	hsa-miR-5581-5p	0	0	0	0	0	0
	1177	hsa-miR-5584-3p	0	0	0	0	0	0
	1178	hsa-miR-5586-5p	0	0	0	0	0	0
	1179	hsa-miR-5680	0	0	0	0	0	0
	1180	hsa-miR-5688	0	0	0	0	0	0
	1181	hsa-miR-578	0	0	0	0	0	0
	1182	hsa-miR-580-3p	0	0	0	0	0	0
	1183	hsa-miR-584-3p	0	0	0	0	0	0
	1184	hsa-miR-590-5p	0	0	0	0	0	0
	1185	hsa-miR-598-5p	0	0	0	0	0	0
	1186	hsa-miR-605-3p	0	0	0	0	0	0
	1187	hsa-miR-607	0	0	0	0	0	0
	1188	hsa-miR-6129	0	0	0	0	0	0
	1189	hsa-miR-6132	0	0	0	0	0	0
	1190	hsa-miR-623	0	0	0	0	0	0
	1191	hsa-miR-643	0	0	0	0	0	0
	1192	hsa-miR-6502-5p	0	0	0	0	0	0
	1193	hsa-miR-6507-5p	0	0	0	0	0	0
	1194	hsa-miR-6508-3p	0	0	0	0	0	0
	1195	hsa-miR-6511a-5p	0	0	0	0	0	0
	1196	hsa-miR-6513-5p	0	0	0	0	0	0
	1197	hsa-miR-651-3p	0	0	0	0	0	0
	1198	hsa-miR-656-5p	0	0	0	0	0	0
	1199	hsa-miR-658	0	0	0	0	0	0
	1200	hsa-miR-664b-5p	0	0	0	0	0	0
	1201	hsa-miR-670-3p	0	0	0	0	0	0
	1202	hsa-miR-6717-5p	0	0	0	0	0	0
	1203	hsa-miR-6718-5p	0	0	0	0	0	0
	1204	hsa-miR-6721-5p	0	0	0	0	0	0
	1205	hsa-miR-6728-3p	0	0	0	0	0	0
	1206	hsa-miR-6729-5p	0	0	0	0	0	0
	1207	hsa-miR-6735-3p	0	0	0	0	0	0
	1208	hsa-miR-6736-3p	0	0	0	0	0	0
	1209	hsa-miR-6737-3p	0	0	0	0	0	0
	1210	hsa-miR-6739-3p	0	0	0	0	0	0
	1211	hsa-miR-6741-3p	0	0	0	0	0	0
	1212	hsa-miR-6743-3p	0	0	0	0	0	0
	1213	hsa-miR-6748-3p	0	0	0	0	0	0
	1214	hsa-miR-6748-5p	0	0	0	0	0	0
	1215	hsa-miR-6751-5p	0	0	0	0	0	0
	1216	hsa-miR-6752-3p	0	0	0	0	0	0
	1217	hsa-miR-6755-5p	0	0	0	0	0	0
	1218	hsa-miR-6756-3p	0	0	0	0	0	0
	1219	hsa-miR-6758-3p	0	0	0	0	0	0
	1220	hsa-miR-6762-5p	0	0	0	0	0	0
	1221	hsa-miR-6764-3p	0	0	0	0	0	0
	1222	hsa-miR-676-5p	0	0	0	0	0	0
	1223	hsa-miR-6766-5p	0	0	0	0	0	0
	1224	hsa-miR-6770-3p	0	0	0	0	0	0
	1225	hsa-miR-6772-3p	0	0	0	0	0	0
	1226	hsa-miR-6780a-3p	0	0	0	0	0	0
	1227	hsa-miR-6780b-3p	0	0	0	0	0	0
	1228	hsa-miR-6782-3p	0	0	0	0	0	0
	1229	hsa-miR-6783-5p	0	0	0	0	0	0
	1230	hsa-miR-6788-3p	0	0	0	0	0	0
	1231	hsa-miR-6789-3p	0	0	0	0	0	0
	1232	hsa-miR-6793-5p	0	0	0	0	0	0
	1233	hsa-miR-6794-3p	0	0	0	0	0	0
	1234	hsa-miR-6794-5p	0	0	0	0	0	0
	1235	hsa-miR-6796-3p	0	0	0	0	0	0
	1236	hsa-miR-6796-5p	0	0	0	0	0	0
	1237	hsa-miR-6799-3p	0	0	0	0	0	0
	1238	hsa-miR-6802-3p	0	0	0	0	0	0
	1239	hsa-miR-6809-3p	0	0	0	0	0	0
	1240	hsa-miR-6810-5p	0	0	0	0	0	0
	1241	hsa-miR-6811-5p	0	0	0	0	0	0
	1242	hsa-miR-6818-3p	0	0	0	0	0	0
	1243	hsa-miR-6825-5p	0	0	0	0	0	0
	1244	hsa-miR-6826-5p	0	0	0	0	0	0
	1245	hsa-miR-6827-5p	0	0	0	0	0	0
	1246	hsa-miR-6837-3p	0	0	0	0	0	0
	1247	hsa-miR-6841-5p	0	0	0	0	0	0
	1248	hsa-miR-6842-5p	0	0	0	0	0	0
	1249	hsa-miR-6854-5p	0	0	0	0	0	0
	1250	hsa-miR-6855-5p	0	0	0	0	0	0
	1251	hsa-miR-6858-3p	0	0	0	0	0	0
	1252	hsa-miR-6858-5p	0	0	0	0	0	0
	1253	hsa-miR-6859-5p	0	0	0	0	0	0
	1254	hsa-miR-6860	0	0	0	0	0	0
	1255	hsa-miR-6866-3p	0	0	0	0	0	0
	1256	hsa-miR-6874-3p	0	0	0	0	0	0
	1257	hsa-miR-6876-5p	0	0	0	0	0	0
	1258	hsa-miR-6877-5p	0	0	0	0	0	0
	1259	hsa-miR-6882-3p	0	0	0	0	0	0
	1260	hsa-miR-6882-5p	0	0	0	0	0	0
	1261	hsa-miR-6887-3p	0	0	0	0	0	0
	1262	hsa-miR-6888-3p	0	0	0	0	0	0
	1263	hsa-miR-6894-3p	0	0	0	0	0	0
	1264	hsa-miR-6895-3p	0	0	0	0	0	0
	1265	hsa-miR-7109-5p	0	0	0	0	0	0
	1266	hsa-miR-7110-3p	0	0	0	0	0	0
	1267	hsa-miR-7111-3p	0	0	0	0	0	0
	1268	hsa-miR-7152-3p	0	0	0	0	0	0
	1269	hsa-miR-7156-3p	0	0	0	0	0	0
	1270	hsa-miR-7157-5p	0	0	0	0	0	0
	1271	hsa-miR-7158-5p	0	0	0	0	0	0
	1272	hsa-miR-7160-3p	0	0	0	0	0	0
	1273	hsa-miR-7160-5p	0	0	0	0	0	0
	1274	hsa-miR-766-5p	0	0	0	0	0	0
	1275	hsa-miR-876-5p	0	0	0	0	0	0
	1276	hsa-miR-889-5p	0	0	0	0	0	0
	1277	hsa-miR-890	0	0	0	0	0	0
	1278	hsa-miR-891a-3p	0	0	0	0	0	0
	1279	hsa-miR-891a-5p	0	0	0	0	0	0
	1280	hsa-miR-933	0	0	0	0	0	0
	1281	hsa-miR-942-3p	0	0	0	0	0	0
		miRNA	E13	E14	E15	E16	Avg - Heart (E13-E16)
		Total	633541	322746	460084	275470	422960

## Sheet: Supplementary Table 5
	Supplementary Table 5. Co-expressed miRNAs.
	Whole-blood & Brain		Whole-blood & Heart		Whole-blood & Liver
	hsa-miR-486-5p		hsa-miR-486-5p		hsa-miR-486-5p
	hsa-miR-486-3p		hsa-miR-486-3p		hsa-miR-486-3p
	hsa-miR-92a-3p		hsa-miR-92a-3p		hsa-miR-92a-3p
	hsa-miR-451a		hsa-miR-451a		hsa-miR-451a
	hsa-miR-16-5p		hsa-miR-16-5p		hsa-miR-16-5p
	hsa-miR-22-3p		hsa-miR-22-3p		hsa-miR-22-3p
	hsa-miR-25-3p		hsa-miR-25-3p		hsa-miR-25-3p
	hsa-miR-191-5p		hsa-miR-191-5p		hsa-miR-191-5p
	hsa-miR-182-5p		hsa-miR-182-5p		hsa-miR-182-5p
	hsa-let-7f-5p		hsa-let-7f-5p		hsa-let-7f-5p
	hsa-miR-142-5p		hsa-miR-142-5p		hsa-miR-142-5p
	hsa-miR-484		hsa-miR-484		hsa-miR-484
	hsa-miR-3184-3p		hsa-miR-3184-3p		hsa-miR-3184-3p
	hsa-miR-423-5p		hsa-miR-423-5p		hsa-miR-423-5p
	hsa-miR-181a-5p		hsa-miR-181a-5p		hsa-miR-181a-5p
	hsa-let-7a-5p		hsa-let-7a-5p		hsa-let-7a-5p
	hsa-miR-30d-5p		hsa-miR-30d-5p		hsa-miR-30d-5p
	hsa-miR-425-5p		hsa-miR-425-5p		hsa-miR-425-5p
	hsa-miR-103a-3p		hsa-miR-103a-3p		hsa-miR-103a-3p
	hsa-miR-103b		hsa-miR-103b		hsa-miR-103b
	hsa-miR-93-5p		hsa-miR-93-5p		hsa-miR-93-5p
	hsa-miR-26a-5p		hsa-miR-26a-5p		hsa-miR-26a-5p
	hsa-miR-92b-3p		hsa-miR-92b-3p		hsa-miR-92b-3p
	hsa-miR-150-5p		hsa-miR-150-5p		hsa-miR-150-5p
	hsa-miR-423-3p		hsa-miR-423-3p		hsa-miR-423-3p
	hsa-miR-3184-5p		hsa-miR-3184-5p		hsa-miR-3184-5p
	hsa-miR-30c-5p		hsa-miR-30c-5p		hsa-miR-30c-5p
	hsa-let-7i-5p		hsa-let-7i-5p		hsa-let-7i-5p
	hsa-miR-363-3p		hsa-miR-363-3p		hsa-miR-363-3p
	hsa-miR-192-5p		hsa-miR-192-5p		hsa-miR-192-5p
	hsa-miR-186-5p		hsa-miR-186-5p		hsa-miR-186-5p
	hsa-miR-15a-5p		hsa-miR-15a-5p		hsa-miR-15a-5p
	hsa-miR-3615		hsa-miR-3615		hsa-miR-3615
	hsa-let-7g-5p		hsa-let-7g-5p		hsa-let-7g-5p
	hsa-miR-144-5p		hsa-miR-144-5p		hsa-miR-144-5p
	hsa-miR-107		hsa-miR-107		hsa-miR-107
	hsa-miR-140-3p		hsa-miR-140-3p		hsa-miR-140-3p
	hsa-miR-106b-3p		hsa-miR-106b-3p		hsa-miR-106b-3p
	hsa-miR-30e-5p		hsa-miR-30e-5p		hsa-miR-30e-5p
	hsa-miR-128-3p		hsa-miR-128-3p		hsa-miR-128-3p
	hsa-miR-30b-5p		hsa-miR-30b-5p		hsa-miR-30b-5p
	hsa-miR-652-3p		hsa-miR-652-3p		hsa-miR-652-3p
	hsa-let-7d-5p		hsa-let-7d-5p		hsa-let-7d-5p
	hsa-miR-151a-3p		hsa-miR-151a-3p		hsa-miR-151a-3p
	hsa-miR-16-2-3p		hsa-miR-16-2-3p		hsa-miR-16-2-3p
	hsa-miR-15b-5p		hsa-miR-15b-5p		hsa-miR-15b-5p
	hsa-miR-26b-5p		hsa-miR-26b-5p		hsa-miR-26b-5p
	hsa-miR-130a-3p		hsa-miR-130a-3p		hsa-miR-130a-3p
	hsa-let-7b-5p		hsa-let-7b-5p		hsa-let-7b-5p
	hsa-miR-320a		hsa-miR-320a		hsa-miR-320a
	hsa-miR-101-3p		hsa-miR-101-3p		hsa-miR-101-3p
	hsa-miR-21-5p		hsa-miR-21-5p		hsa-miR-21-5p
	hsa-miR-223-3p		hsa-miR-223-3p		hsa-miR-223-3p
	hsa-miR-126-5p		hsa-miR-126-5p		hsa-miR-126-5p
	hsa-miR-151a-5p		hsa-miR-151a-5p		hsa-miR-151a-5p
	hsa-miR-532-5p		hsa-miR-532-5p		hsa-miR-532-5p
	hsa-miR-130b-3p		hsa-miR-148a-3p		hsa-miR-130b-3p
	hsa-miR-148a-3p		hsa-miR-361-3p		hsa-miR-148a-3p
	hsa-miR-942-5p		hsa-miR-27b-3p		hsa-miR-361-3p
	hsa-miR-361-3p		hsa-miR-18a-3p		hsa-miR-27b-3p
	hsa-miR-27b-3p		hsa-miR-144-3p		hsa-miR-18a-3p
	hsa-miR-18a-3p		hsa-miR-28-3p		hsa-miR-144-3p
	hsa-miR-144-3p		hsa-miR-106b-5p		hsa-miR-28-3p
	hsa-miR-28-3p		hsa-miR-10a-5p		hsa-miR-106b-5p
	hsa-miR-106b-5p		hsa-miR-3605-3p		hsa-miR-10a-5p
	hsa-miR-10a-5p		hsa-let-7d-3p		hsa-miR-3605-3p
	hsa-miR-3605-3p		hsa-miR-328-3p		hsa-let-7d-3p
	hsa-let-7d-3p		hsa-miR-345-5p		hsa-miR-328-3p
	hsa-miR-328-3p		hsa-miR-125a-5p		hsa-miR-345-5p
	hsa-miR-345-5p		hsa-miR-532-3p		hsa-miR-125a-5p
	hsa-miR-125a-5p		hsa-miR-130b-5p		hsa-miR-532-3p
	hsa-miR-532-3p		hsa-miR-19b-3p		hsa-miR-130b-5p
	hsa-miR-130b-5p		hsa-miR-126-3p		hsa-miR-19b-3p
	hsa-miR-19b-3p		hsa-miR-342-3p		hsa-miR-126-3p
	hsa-miR-126-3p		hsa-miR-197-3p		hsa-miR-342-3p
	hsa-miR-342-3p		hsa-miR-210-3p		hsa-miR-197-3p
	hsa-miR-197-3p		hsa-miR-181a-2-3p		hsa-miR-210-3p
	hsa-miR-210-3p		hsa-miR-576-5p		hsa-miR-181a-2-3p
	hsa-miR-181a-2-3p		hsa-miR-181b-5p		hsa-miR-576-5p
	hsa-miR-576-5p		hsa-miR-185-5p		hsa-miR-181b-5p
	hsa-miR-181b-5p		hsa-miR-194-5p		hsa-miR-185-5p
	hsa-miR-185-5p		hsa-miR-3158-3p		hsa-miR-194-5p
	hsa-miR-194-5p		hsa-miR-3158-5p		hsa-miR-183-5p
	hsa-miR-3158-3p		hsa-miR-183-5p		hsa-miR-378a-3p
	hsa-miR-3158-5p		hsa-miR-378a-3p		hsa-miR-744-5p
	hsa-miR-183-5p		hsa-miR-744-5p		hsa-miR-941
	hsa-miR-378a-3p		hsa-miR-941		hsa-miR-17-5p
	hsa-miR-744-5p		hsa-miR-17-5p		hsa-miR-221-3p
	hsa-miR-941		hsa-miR-221-3p		hsa-miR-339-3p
	hsa-miR-17-5p		hsa-miR-339-3p		hsa-miR-15b-3p
	hsa-miR-221-3p		hsa-miR-15b-3p		hsa-miR-584-5p
	hsa-miR-339-3p		hsa-miR-584-5p		hsa-miR-93-3p
	hsa-miR-15b-3p		hsa-miR-93-3p		hsa-miR-100-5p
	hsa-miR-584-5p		hsa-miR-100-5p		hsa-miR-454-5p
	hsa-miR-93-3p		hsa-miR-454-5p		hsa-miR-424-3p
	hsa-miR-100-5p		hsa-miR-424-3p		hsa-miR-98-5p
	hsa-miR-454-5p		hsa-miR-98-5p		hsa-miR-17-3p
	hsa-miR-424-3p		hsa-miR-17-3p		hsa-miR-148b-3p
	hsa-miR-98-5p		hsa-miR-148b-3p		hsa-miR-500a-3p
	hsa-miR-17-3p		hsa-miR-500a-3p		hsa-miR-409-3p
	hsa-miR-148b-3p		hsa-miR-409-3p		hsa-miR-1307-3p
	hsa-miR-500a-3p		hsa-miR-1307-3p		hsa-miR-142-3p
	hsa-miR-409-3p		hsa-miR-142-3p		hsa-miR-26b-3p
	hsa-miR-1307-3p		hsa-miR-26b-3p		hsa-miR-501-3p
	hsa-miR-142-3p		hsa-miR-501-3p		hsa-miR-324-3p
	hsa-miR-26b-3p		hsa-miR-99b-5p		hsa-miR-99b-5p
	hsa-miR-501-3p		hsa-miR-23a-3p		hsa-miR-23a-3p
	hsa-miR-324-3p		hsa-miR-20a-5p		hsa-miR-20a-5p
	hsa-miR-99b-5p		hsa-miR-27a-3p		hsa-miR-5010-3p
	hsa-miR-23a-3p		hsa-miR-589-5p		hsa-miR-27a-3p
	hsa-miR-20a-5p		hsa-let-7i-3p		hsa-miR-589-5p
	hsa-miR-5010-3p		hsa-miR-660-5p		hsa-let-7i-3p
	hsa-miR-27a-3p		hsa-miR-574-3p		hsa-miR-660-5p
	hsa-miR-589-5p		hsa-miR-29a-3p		hsa-miR-574-3p
	hsa-let-7i-3p		hsa-miR-143-3p		hsa-miR-29a-3p
	hsa-miR-660-5p		hsa-miR-454-3p		hsa-miR-143-3p
	hsa-miR-574-3p		hsa-miR-30e-3p		hsa-miR-454-3p
	hsa-miR-29a-3p		hsa-miR-3173-5p		hsa-miR-30e-3p
	hsa-miR-143-3p		hsa-miR-324-5p		hsa-miR-324-5p
	hsa-miR-454-3p		hsa-let-7c-5p		hsa-let-7c-5p
	hsa-miR-6511a-3p		hsa-miR-1307-5p		hsa-miR-1307-5p
	hsa-miR-30e-3p		hsa-miR-181c-5p		hsa-miR-181c-5p
	hsa-miR-324-5p		hsa-miR-1180-3p		hsa-miR-1180-3p
	hsa-miR-1976		hsa-miR-21-3p		hsa-miR-21-3p
	hsa-let-7c-5p		hsa-miR-421		hsa-miR-421
	hsa-miR-1307-5p		hsa-miR-550a-5p		hsa-miR-654-3p
	hsa-miR-181c-5p		hsa-miR-654-3p		hsa-miR-28-5p
	hsa-miR-1180-3p		hsa-miR-28-5p		hsa-miR-7706
	hsa-miR-21-3p		hsa-miR-7706		hsa-miR-331-3p
	hsa-miR-421		hsa-miR-331-3p		hsa-miR-146a-5p
	hsa-miR-550a-5p		hsa-miR-146a-5p		hsa-miR-361-5p
	hsa-miR-654-3p		hsa-miR-361-5p		hsa-miR-222-3p
	hsa-miR-28-5p		hsa-miR-222-3p		hsa-miR-148b-5p
	hsa-miR-7706		hsa-miR-148b-5p		hsa-miR-96-5p
	hsa-miR-151b		hsa-miR-6511b-3p		hsa-miR-29c-3p
	hsa-miR-331-3p		hsa-miR-29c-3p		hsa-miR-146b-5p
	hsa-miR-146a-5p		hsa-miR-146b-5p		hsa-miR-340-3p
	hsa-miR-361-5p		hsa-miR-340-3p		hsa-miR-1468-5p
	hsa-miR-4742-3p		hsa-miR-1468-5p		hsa-miR-664a-3p
	hsa-miR-222-3p		hsa-miR-664a-3p		hsa-miR-625-3p
	hsa-miR-148b-5p		hsa-miR-625-3p		hsa-miR-769-5p
	hsa-miR-6511b-3p		hsa-miR-625-5p		hsa-miR-23b-3p
	hsa-miR-96-5p		hsa-miR-769-5p		hsa-let-7b-3p
	hsa-miR-29c-3p		hsa-miR-23b-3p		hsa-miR-20b-5p
	hsa-miR-146b-5p		hsa-let-7b-3p		hsa-miR-320b
	hsa-miR-340-3p		hsa-miR-20b-5p		hsa-miR-502-3p
	hsa-miR-1468-5p		hsa-miR-320b		hsa-miR-32-5p
	hsa-miR-664a-3p		hsa-miR-502-3p		hsa-miR-342-5p
	hsa-miR-625-3p		hsa-miR-1306-5p		hsa-miR-24-3p
	hsa-miR-625-5p		hsa-miR-32-5p		hsa-miR-340-5p
	hsa-miR-769-5p		hsa-miR-24-3p		hsa-miR-125b-5p
	hsa-miR-23b-3p		hsa-miR-340-5p		hsa-miR-19a-3p
	hsa-let-7b-3p		hsa-miR-125b-5p		hsa-miR-148a-5p
	hsa-miR-20b-5p		hsa-miR-19a-3p		hsa-miR-181a-3p
	hsa-miR-320b		hsa-miR-148a-5p		hsa-miR-199a-5p
	hsa-miR-502-3p		hsa-miR-181a-3p		hsa-miR-30a-5p
	hsa-miR-1306-5p		hsa-miR-199a-5p		hsa-miR-671-3p
	hsa-miR-32-5p		hsa-miR-30a-5p		hsa-miR-155-5p
	hsa-miR-342-5p		hsa-miR-671-3p		hsa-miR-185-3p
	hsa-miR-24-3p		hsa-miR-155-5p		hsa-miR-425-3p
	hsa-miR-340-5p		hsa-miR-185-3p		hsa-miR-505-3p
	hsa-miR-125b-5p		hsa-miR-425-3p		hsa-miR-10b-5p
	hsa-miR-19a-3p		hsa-miR-505-3p		hsa-miR-335-3p
	hsa-miR-148a-5p		hsa-miR-10b-5p		hsa-miR-548o-3p
	hsa-miR-181a-3p		hsa-miR-3200-3p		hsa-miR-29b-3p
	hsa-miR-199a-5p		hsa-miR-335-3p		hsa-miR-374b-5p
	hsa-miR-30a-5p		hsa-miR-548o-3p		hsa-miR-374c-3p
	hsa-miR-671-3p		hsa-miR-29b-3p		hsa-miR-326
	hsa-miR-155-5p		hsa-miR-374b-5p		hsa-miR-133a-3p
	hsa-miR-185-3p		hsa-miR-374c-3p		hsa-miR-145-5p
	hsa-miR-425-3p		hsa-miR-326		hsa-miR-2110
	hsa-miR-505-3p		hsa-miR-133a-3p		hsa-miR-210-5p
	hsa-miR-6842-3p		hsa-miR-145-5p		hsa-miR-132-3p
	hsa-miR-10b-5p		hsa-miR-2110		hsa-miR-22-5p
	hsa-miR-3200-3p		hsa-miR-210-5p		hsa-miR-296-5p
	hsa-miR-335-3p		hsa-miR-132-3p		hsa-miR-18a-5p
	hsa-miR-6803-3p		hsa-miR-22-5p		hsa-miR-378a-5p
	hsa-miR-548o-3p		hsa-miR-296-5p		hsa-miR-199a-3p
	hsa-miR-29b-3p		hsa-miR-18a-5p		hsa-miR-339-5p
	hsa-miR-374b-5p		hsa-miR-378a-5p		hsa-miR-3074-5p
	hsa-miR-374c-3p		hsa-miR-199a-3p		hsa-miR-146b-3p
	hsa-miR-326		hsa-miR-339-5p		hsa-miR-381-3p
	hsa-miR-133a-3p		hsa-miR-3074-5p		hsa-miR-323b-3p
	hsa-miR-145-5p		hsa-miR-146b-3p		hsa-let-7a-3p
	hsa-miR-2110		hsa-miR-381-3p		hsa-miR-641
	hsa-miR-210-5p		hsa-let-7a-3p		hsa-miR-106a-5p
	hsa-miR-132-3p		hsa-miR-641		hsa-miR-628-3p
	hsa-miR-22-5p		hsa-miR-106a-5p		hsa-miR-629-5p
	hsa-miR-296-5p		hsa-miR-628-3p		hsa-miR-199b-5p
	hsa-miR-191-3p		hsa-miR-629-5p		hsa-miR-485-3p
	hsa-miR-18a-5p		hsa-miR-199b-5p		hsa-miR-99a-5p
	hsa-miR-378a-5p		hsa-miR-485-3p		hsa-miR-215-5p
	hsa-miR-301a-3p		hsa-miR-99a-5p		hsa-miR-1260b
	hsa-miR-199a-3p		hsa-miR-215-5p		hsa-miR-1249
	hsa-miR-339-5p		hsa-miR-1260b		hsa-miR-30d-3p
	hsa-miR-3074-5p		hsa-miR-30d-3p		hsa-miR-331-5p
	hsa-miR-146b-3p		hsa-miR-331-5p		hsa-miR-3909
	hsa-miR-381-3p		hsa-miR-3909		hsa-miR-659-5p
	hsa-miR-323b-3p		hsa-miR-6868-3p		hsa-miR-127-3p
	hsa-let-7a-3p		hsa-miR-127-3p		hsa-miR-335-5p
	hsa-miR-641		hsa-miR-335-5p		hsa-miR-1260a
	hsa-miR-106a-5p		hsa-miR-501-5p		hsa-let-7e-5p
	hsa-miR-628-3p		hsa-miR-1260a		hsa-miR-199b-3p
	hsa-miR-877-5p		hsa-let-7e-5p		hsa-miR-1301-3p
	hsa-miR-629-5p		hsa-miR-199b-3p		hsa-miR-362-5p
	hsa-miR-199b-5p		hsa-miR-1301-3p		hsa-miR-374a-5p
	hsa-miR-485-3p		hsa-miR-362-5p		hsa-miR-25-5p
	hsa-miR-6747-3p		hsa-miR-374a-5p		hsa-miR-410-3p
	hsa-miR-99a-5p		hsa-miR-410-3p
	hsa-miR-215-5p
	hsa-miR-3613-3p
	hsa-miR-1260b
	hsa-miR-1249
	hsa-miR-30d-3p
	hsa-miR-331-5p
	hsa-miR-3909
	hsa-miR-659-5p
	hsa-miR-6868-3p
	hsa-miR-766-3p
	hsa-miR-127-3p
	hsa-miR-335-5p
	hsa-miR-501-5p
	hsa-miR-1260a
	hsa-let-7e-5p
	hsa-miR-33b-5p
	hsa-miR-199b-3p
	hsa-miR-1301-3p
	hsa-miR-362-5p
	hsa-miR-374a-5p
	hsa-miR-25-5p
	hsa-miR-410-3p
	hsa-miR-4473
	hsa-miR-6818-3p

## Sheet: Supplementary Table 6
	Supplementary Table 6. Expression of other non-coding RNAs in human whole-blood.
	Rank #	idx	RNA Class	E1	E2	E3	E4	Avg - Blood (E1-E4)	%		RNA Class	Avg # - Blood	%
	1	Y_RNA	YRNA	20876.1	18781.4	17767.3	7722.16	16286.8	0.664489		snoRNA	91	0.614865
	2	hsa_piR_018849	piRNA	2296	3765.7	2348.08	2389.25	2699.76	0.110148		piRNA	42	0.283784
	3	hsa_piR_008112	piRNA	1070.36	1776.6	778.776	297.833	980.892	0.0400197		snRNA	6	0.0405405
	4	hsa_piR_016658	piRNA	754.968	900.663	837.771	736.466	807.467	0.0329441		rRNA	3	0.0202703
	5	hsa_piR_008113	piRNA	570.046	714.837	481.65	162.008	482.135	0.0196708		Other	2	0.0135135
	6	tRNA	tRNA	502.896	636.951	471.606	261.86	468.328	0.0191075		tRNA	2	0.0135135
	7	SNORD81	snoRNA	224.5	396.5	308.5	563	373.125	0.0152233		vltRNA	1	0.00675676
	8	5S_rRNA	rRNA	443.859	349.283	453.452	163.652	352.562	0.0143843		YRNA	1	0.00675676
	9	SNORND104	snoRNA	322.667	362.5	335	191	302.792	0.0123537		vaRNA	0	0
	10	SSU_rRNA_eukarya	rRNA	150.483	244.803	176	136.594	176.97	0.00722026		lncRNA	0	0
	11	hsa_piR_000765	piRNA	111.992	154.2	93.5723	48.3209	102.021	0.00416241
	12	Metazoa_SRP	Other	89.8559	129.507	95.9335	40.725	89.0052	0.00363136
	13	SNORD95	snoRNA	92	103	107	54	89	0.00363114
	14	hsa_piR_020326	piRNA	93.327	128.5	77.9769	40.2674	85.0179	0.00346867
	15	hsa_piR_016659	piRNA	69.4076	138.627	67.2643	63.0593	84.5895	0.00345119
	16	SNORD96	snoRNA	66.6667	61.5	76	77.6667	70.4583	0.00287465
	17	hsa_piR_021032	piRNA	32	118.333	43.2	12	51.3833	0.00209641
	18	SNORD62	snoRNA	37.1333	47.4444	41.5556	58.3333	46.1167	0.00188153
	19	U1	snRNA	52	39.8235	50	42	45.9559	0.00187497
	20	SNORD74	snoRNA	39	38	59	25	40.25	0.00164217
	21	SNORD48	snoRNA	33	48	37.2	35	38.3	0.00156261
	22	SNORD83	snoRNA	34	37	44	34	37.25	0.00151978
	23	SNORD57	snoRNA	35	37	41	21	33.5	0.00136678
	24	SNORD100	snoRNA	24	32	36	35	31.75	0.00129538
	25	hsa_piR_012681	piRNA	31	34	38	18	30.25	0.00123418
	26	SNORD31	snoRNA	33	34	27	25	29.75	0.00121378
	27	Vault	vltRNA	36	20.5	19	33	27.125	0.00110668
	28	SNORD93	snoRNA	16	26	24	19	21.25	0.000866986
	29	hsa_piR_019825	piRNA	18.4987	25.5398	15.5121	7.88681	16.8594	0.00068785
	30	U12	snRNA	21.5	7	20	18	16.625	0.000678289
	31	SNORD50	snoRNA	15	13	25	13	16.5	0.000673189
	32	snoMBII-202	snoRNA	18	12	17	17	16	0.000652789
	33	SNORD25	snoRNA	13	19	18	13	15.75	0.00064259
	34	SNORD66	snoRNA	13.5	19	19.5	11	15.75	0.00064259
	35	U2	snRNA	13	24.3333	13.8	11.3333	15.6167	0.00063715
	36	SCARNA3	snoRNA	12.1667	19.1667	18	13	15.5833	0.00063579
	37	hsa_piR_000291	piRNA	16.5097	23.386	14.3818	6.2	15.1194	0.00061686
	38	SNORD43	snoRNA	15.2	14	16.4	12	14.4	0.00058751
	39	5_8S_rRNA	rRNA	12.25	13.4	16.5	14.5	14.1625	0.000577821
	40	SNORD30	snoRNA	13	19	13	10	13.75	0.000560991
	41	SNORD26	snoRNA	9	16.1667	11	17	13.2917	0.000542291
	42	SNORD33	snoRNA	7	15	20	9	12.75	0.000520192
	43	SNORD2	snoRNA	8	17	15	10	12.5	0.000509992
	44	SNORD103	snoRNA	10	17	10	9	11.5	0.000469192
	45	SNORD18	snoRNA	7	14	15	7	10.75	0.000438593
	46	snoZ40	snoRNA	9.05263	13	10	9	10.2632	0.00041873
	47	SCARNA15	snoRNA	9	19	9	4	10.25	0.000418193
	48	SNORD69	snoRNA	12	10	11	8	10.25	0.000418193
	49	SNORD99	snoRNA	8	12	14	6	10	0.000407993
	50	hsa_piR_008114	piRNA	13.0126	13.1539	9.00043	4.09091	9.81445	0.000400423
	51	SNORD82	snoRNA	8	8	14	7	9.25	0.000377394
	52	SNORD12	snoRNA	3	15.5	7	10.5667	9.01667	0.000367874
	53	SNORD45	snoRNA	2	17.6	3	6	7.15	0.000291715
	54	SNORD29	snoRNA	4	11	7.33333	6	7.08333	0.000288995
	55	hsa_piR_020813	piRNA	4	14	5	5	7	0.000285595
	56	snoR38	snoRNA	6	9	6	6	6.75	0.000275396
	57	SNORD44	snoRNA	8	7	8	4	6.75	0.000275396
	58	hsa_piR_020450	piRNA	3.13333	11.4444	6.88889	4.61905	6.52143	0.00026607
	59	SNORD38	snoRNA	4	5	8	9	6.5	0.000265196
	60	SNORA36	snoRNA	1	13.3333	8	2.2	6.13333	0.000250236
	61	hsa_piR_020548	piRNA	7	8	6.5	3	6.125	0.000249896
	62	SNORD110	snoRNA	5	2	4	13	6	0.000244796
	63	hsa_piR_019752	piRNA	3.6	10.45	5.14286	4.26818	5.86526	0.000239299
	64	hsa_piR_016926	piRNA	3.6	8.8	5.14286	5.26818	5.70276	0.000232669
	65	SNORA3	snoRNA	3	8	3	6	5	0.000203997
	66	SNORA46	snoRNA	2	4	6	8	5	0.000203997
	67	SNORD52	snoRNA	5	10	1.5	3.5	5	0.000203997
	68	hsa_piR_001205	piRNA	3	7	3	5	4.5	0.000183597
	69	SNORD105	snoRNA	4	4	5	4	4.25	0.000173397
	70	SNORD27	snoRNA	5	4	6	2	4.25	0.000173397
	71	SNORD88	snoRNA	4	1	8	4	4.25	0.000173397
	72	SNORD19B	snoRNA	3	4.25	3	6	4.0625	0.000165747
	73	SNORD17	snoRNA	4	5	3.2	4	4.05	0.000165237
	74	SCARNA6	snoRNA	3	4	6	3	4	0.000163197
	75	SNORD14	snoRNA	3	7	4	2	4	0.000163197
	76	SNORD59	snoRNA	3	3	3	7	4	0.000163197
	77	SNORA54	snoRNA	3	1	7	4	3.75	0.000152998
	78	SNORD111	snoRNA	4	3	8	0	3.75	0.000152998
	79	SNORD77	snoRNA	6	4	2	3	3.75	0.000152998
	80	SNORD90	snoRNA	1	5.25	3.5	5.25	3.75	0.000152998
	81	snosnR60_Z15	snoRNA	6	4	2	3	3.75	0.000152998
	82	hsa_piR_018570	piRNA	2.3	4.68422	4.21691	2.8625	3.51591	0.000143447
	83	SNORA50	snoRNA	0	5	3	6	3.5	0.000142798
	84	SNORD91	snoRNA	3	7	2	2	3.5	0.000142798
	85	SNORD46	snoRNA	3	2	3.5	5	3.375	0.000137698
	86	hsa_piR_017033	piRNA	4	3	3.2	3	3.3	0.000134638
	87	hsa_piR_016735	piRNA	4.82049	2.15526	2.91936	2.60526	3.12509	0.000127502
	88	hsa_piR_019354	piRNA	2	1	5	4	3	0.000122398
	89	SNORD10	snoRNA	2	4	3	3	3	0.000122398
	90	SNORD71	snoRNA	4	2	5.5	0	2.875	0.000117298
	91	7SK	snRNA	2	2	4.95	2	2.7375	0.000111688
	92	SNORD5	snoRNA	4	3.66667	1	2	2.66667	0.000108798
	93	hsa_piR_017458	piRNA	0	8	1	1	2.5	0.000101998
	94	SNORD58	snoRNA	2	3	0	5	2.5	0.000101998
	95	snoU105B	snoRNA	3	3	3	1	2.5	0.000101998
	96	tRNA-Sec	tRNA	1	2.57692	4	1.75	2.33173	9.51331e-05
	97	hsa_piR_019676	piRNA	2	1	3	3	2.25	9.17985e-05
	98	RNaseP_nuc	Other	1	6	2	0	2.25	9.17985e-05
	99	SNORA7	snoRNA	2	3	1	3	2.25	9.17985e-05
	100	SNORD15	snoRNA	1	2	3	3	2.25	9.17985e-05
	101	SNORD75	snoRNA	1	3	5	0	2.25	9.17985e-05
	102	snoZ17	snoRNA	4	3	2	0	2.25	9.17985e-05
	103	hsa_piR_019914	piRNA	2.76667	3	1.71579	0.545455	2.00698	8.18834e-05
	104	hsa_piR_021462	piRNA	1	5	2	0	2	8.15987e-05
	105	SNORA61	snoRNA	1	1	4	2	2	8.15987e-05
	106	snoU2_19	snoRNA	0	3	2	3	2	8.15987e-05
	107	hsa_piR_004307	piRNA	2.94444	2.83918	1.94444	0	1.93202	7.8825e-05
	108	U3	snRNA	0.666667	1	2	4	1.91667	7.81987e-05
	109	SNORD11B	snoRNA	1.25	2	2.125	2	1.84375	7.52238e-05
	110	hsa_piR_020485	piRNA	3.22778	1.45833	1.75	0.875	1.82778	7.45721e-05
	111	SNORD63	snoRNA	4	3	0	0	1.75	7.13988e-05
	112	snoU2-30	snoRNA	1	1	3	2	1.75	7.13988e-05
	113	hsa_piR_016745	piRNA	2.94444	2.83918	1	0	1.69591	6.91919e-05
	114	hsa_piR_017723	piRNA	2.94444	2.83918	1	0	1.69591	6.91919e-05
	115	hsa_piR_004308	piRNA	2.37701	2.4031	1.84759	0	1.65692	6.76014e-05
	116	snoU13	snoRNA	1	2	0.5	3	1.625	6.62989e-05
	117	SNORD102	snoRNA	1	2	1.33333	2	1.58333	6.4599e-05
	118	hsa_piR_018292	piRNA	1	1	0	4	1.5	6.1199e-05
	119	hsa_piR_018780	piRNA	0	3	3	0	1.5	6.1199e-05
	120	SNORA63	snoRNA	2	3	1	0	1.5	6.1199e-05
	121	SNORD11	snoRNA	1	2	2	1	1.5	6.1199e-05
	122	SNORD24	snoRNA	3	1	2	0	1.5	6.1199e-05
	123	SNORD51	snoRNA	0	1	3	2	1.5	6.1199e-05
	124	SNORD79	snoRNA	1	0	2	3	1.5	6.1199e-05
	125	hsa_piR_019912	piRNA	0	2.57692	2	1.25	1.45673	5.94337e-05
	126	hsa_piR_017724	piRNA	2.37701	2.03251	1.02941	0	1.35973	5.54761e-05
	127	hsa_piR_001184	piRNA	1	1	2	1	1.25	5.09992e-05
	128	SCARNA13	snoRNA	1	1	1	2	1.25	5.09992e-05
	129	SNORA48	snoRNA	0	1	2	2	1.25	5.09992e-05
	130	SNORD36	snoRNA	0	2	2	1	1.25	5.09992e-05
	131	SNORD47	snoRNA	0	0	3	2	1.25	5.09992e-05
	132	SNORD61	snoRNA	1	2	1	1	1.25	5.09992e-05
	133	SNORD65	snoRNA	1	3	1	0	1.25	5.09992e-05
	134	SNORD78	snoRNA	2	1	2	0	1.25	5.09992e-05
	135	hsa_piR_017716	piRNA	0.5	2.36378	0.868056	0.912698	1.16113	4.73735e-05
	136	hsa_piR_001312	piRNA	1.625	1.19231	1.02941	0.75	1.14918	4.68858e-05
	137	U5	snRNA	1	3	0.5	0	1.125	4.58993e-05
	138	hsa_piR_001311	piRNA	1.5	0.923077	0.705882	1	1.03224	4.21147e-05
	139	SNORD22	snoRNA	0.111111	1	2	1	1.02778	4.19327e-05
	140	SNORD53_SNORD92	snoRNA	0	2.1	2	0	1.025	4.18193e-05
	141	hsa_piR_001042	piRNA	2.05263	1	1	0	1.01316	4.13362e-05
	142	hsa_piR_009295	piRNA	1.5	0	1.50588	1	1.00147	4.08593e-05
	143	hsa_piR_001421	piRNA	1	2	1	0	1	4.07993e-05
	144	SNORA8	snoRNA	1	0	1	2	1	4.07993e-05
	145	SNORD101	snoRNA	0	3	1	0	1	4.07993e-05
	146	SNORD20	snoRNA	1	2	0	1	1	4.07993e-05
	147	SNORD21	snoRNA	0	2	2	0	1	4.07993e-05
	148	SNORD42	snoRNA	1	1	0	2	1	4.07993e-05
	149	SNORD49	snoRNA	1.5	0	1	1.25	0.9375	3.82494e-05
	150	hsa_piR_002158	piRNA	1	1	1.5	0	0.875	3.56994e-05
	151	SNORD28	snoRNA	0	0	3	0.5	0.875	3.56994e-05
	152	snoU83B	snoRNA	0	1.5	1	1	0.875	3.56994e-05
	153	hsa_piR_020365	piRNA	0.0909091	2.14354	0.0909091	1	0.83134	3.39181e-05
	154	hsa_piR_020496	piRNA	1.4	1.4	0.4	0	0.8	3.26395e-05
	155	SNORD89	snoRNA	0	1	0	2.1	0.775	3.16195e-05
	156	hsa_piR_001152	piRNA	0	1	1	1	0.75	3.05995e-05
	157	hsa_piR_001346	piRNA	0	2	1	0	0.75	3.05995e-05
	158	SNORA17	snoRNA	0	0	2	1	0.75	3.05995e-05
	159	SNORA26	snoRNA	2	0	1	0	0.75	3.05995e-05
	160	SNORA43	snoRNA	0	0	2	1	0.75	3.05995e-05
	161	SNORA51	snoRNA	1	2	0	0	0.75	3.05995e-05
	162	SNORD34	snoRNA	1	0	0	2	0.75	3.05995e-05
	163	SNORD98	snoRNA	2	0	0	1	0.75	3.05995e-05
	164	snoU85	snoRNA	0	2	0	1	0.75	3.05995e-05
	165	hsa_piR_015249	piRNA	0.833333	0	0.833333	1.25	0.729167	2.97495e-05
	166	hsa_piR_016945	piRNA	0.833333	0	1.22149	0.454545	0.627343	2.55952e-05
	167	hsa_piR_004987	piRNA	0.636364	1.00478	0.636364	0	0.569378	2.32302e-05
	168	hsa_piR_000805	piRNA	0	1.6	0	0.571429	0.542857	2.21482e-05
	169	hsa_piR_020009	piRNA	0	1.5	0.666667	0	0.541667	2.20996e-05
	170	hsa_piR_001101	piRNA	0	1	0	1	0.5	2.03997e-05
	171	hsa_piR_008488	piRNA	1	1	0	0	0.5	2.03997e-05
	172	hsa_piR_020381	piRNA	0.5	0	1.5	0	0.5	2.03997e-05
	173	RSV_RNA	vRNA	0	1	1	0	0.5	2.03997e-05
	174	SNORA14	snoRNA	1	0	0	1	0.5	2.03997e-05
	175	SNORA42	snoRNA	1	1	0	0	0.5	2.03997e-05
	176	SNORA64	snoRNA	0	1	0	1	0.5	2.03997e-05
	177	SNORA70	snoRNA	0	1	0	1	0.5	2.03997e-05
	178	SNORD126	snoRNA	0	0	1	1	0.5	2.03997e-05
	179	SNORD56	snoRNA	0	0	2	0	0.5	2.03997e-05
	180	SNORD60	snoRNA	0	2	0	0	0.5	2.03997e-05
	181	SNORD64	snoRNA	1	0	1	0	0.5	2.03997e-05
	182	snoZ39	snoRNA	1	1	0	0	0.5	2.03997e-05
	183	SNORD67	snoRNA	1	0	0.5	0.47619	0.494048	2.01568e-05
	184	hsa_piR_018569	piRNA	0	1	0.764706	0	0.441176	1.79997e-05
	185	hsa_piR_004153	piRNA	0.322222	0.80609	0.395833	0.18254	0.426671	1.74079e-05
	186	hsa_piR_001159	piRNA	0.5	0	0	1	0.375	1.52998e-05
	187	hsa_piR_009294	piRNA	0	1	0	0.5	0.375	1.52998e-05
	188	hsa_piR_017936	piRNA	0	0	0	1.5	0.375	1.52998e-05
	189	snoU6-53	snoRNA	0	0.5	1	0	0.375	1.52998e-05
	190	hsa_piR_004309	piRNA	1.1732	0.167011	0.114379	0	0.363648	1.48366e-05
	191	hsa_piR_001170	piRNA	0	0.666667	0.666667	0	0.333333	1.35998e-05
	192	hsa_piR_020500	piRNA	0.3	0	0.857143	0	0.289286	1.18027e-05
	193	hsa_piR_016742	piRNA	0.666667	0	0.4	0	0.266667	1.08798e-05
	194	hsa_piR_000045	piRNA	0	0	0	1	0.25	1.01998e-05
	195	hsa_piR_000441	piRNA	0	0	1	0	0.25	1.01998e-05
	196	hsa_piR_000753	piRNA	0	0	1	0	0.25	1.01998e-05
	197	hsa_piR_001207	piRNA	0	0	0	1	0.25	1.01998e-05
	198	hsa_piR_002485	piRNA	0	0	1	0	0.25	1.01998e-05
	199	hsa_piR_005019	piRNA	0	0	1	0	0.25	1.01998e-05
	200	hsa_piR_009051	piRNA	0	1	0	0	0.25	1.01998e-05
	201	hsa_piR_016662	piRNA	0	1	0	0	0.25	1.01998e-05
	202	hsa_piR_016946	piRNA	1	0	0	0	0.25	1.01998e-05
	203	hsa_piR_017061	piRNA	0	1	0	0	0.25	1.01998e-05
	204	hsa_piR_017178	piRNA	1	0	0	0	0.25	1.01998e-05
	205	hsa_piR_017791	piRNA	0	0	1	0	0.25	1.01998e-05
	206	hsa_piR_019675	piRNA	0	0.5	0	0.5	0.25	1.01998e-05
	207	hsa_piR_020310	piRNA	0	0	0	1	0.25	1.01998e-05
	208	hsa_piR_020345	piRNA	0	1	0	0	0.25	1.01998e-05
	209	SCARNA11	snoRNA	0	0	1	0	0.25	1.01998e-05
	210	SCARNA16	snoRNA	0	0	1	0	0.25	1.01998e-05
	211	SCARNA18	snoRNA	0	0	1	0	0.25	1.01998e-05
	212	SCARNA2	snoRNA	0	0	1	0	0.25	1.01998e-05
	213	SCARNA7	snoRNA	0	1	0	0	0.25	1.01998e-05
	214	SCARNA8	snoRNA	0	1	0	0	0.25	1.01998e-05
	215	SNORA19	snoRNA	0	1	0	0	0.25	1.01998e-05
	216	SNORA24	snoRNA	0	1	0	0	0.25	1.01998e-05
	217	SNORA25	snoRNA	0	0	0	1	0.25	1.01998e-05
	218	SNORA27	snoRNA	0	0	0	1	0.25	1.01998e-05
	219	SNORA44	snoRNA	0	0	0	1	0.25	1.01998e-05
	220	SNORA62	snoRNA	0	1	0	0	0.25	1.01998e-05
	221	SNORA65	snoRNA	0	1	0	0	0.25	1.01998e-05
	222	SNORA71	snoRNA	0	0	0	1	0.25	1.01998e-05
	223	SNORA75	snoRNA	0	0	1	0	0.25	1.01998e-05
	224	SNORA76	snoRNA	0	0	1	0	0.25	1.01998e-05
	225	SNORA77	snoRNA	0	0	1	0	0.25	1.01998e-05
	226	SNORA9	snoRNA	0	0	1	0	0.25	1.01998e-05
	227	SNORD107	snoRNA	0	1	0	0	0.25	1.01998e-05
	228	SNORD113	snoRNA	0	0	0	1	0.25	1.01998e-05
	229	SNORD116	snoRNA	0	1	0	0	0.25	1.01998e-05
	230	SNORD35	snoRNA	0	0	0	1	0.25	1.01998e-05
	231	SNORD37	snoRNA	0	0	1	0	0.25	1.01998e-05
	232	SNORD97	snoRNA	0	1	0	0	0.25	1.01998e-05
	233	U4	snRNA	0	1	0	0	0.25	1.01998e-05
	234	U4atac	snRNA	1	0	0	0	0.25	1.01998e-05
	235	U6atac	snRNA	0	1	0	0	0.25	1.01998e-05
	236	U8	snRNA	0	1	0	0	0.25	1.01998e-05
	237	hsa_piR_020008	piRNA	0	0.75	0	0	0.1875	7.64988e-06
	238	hsa_piR_015254	piRNA	0	0.666667	0	0	0.166667	6.79989e-06
	239	hsa_piR_000794	piRNA	0.294444	0.111111	0.233333	0	0.159722	6.51656e-06
	240	hsa_piR_001318	piRNA	0	0.25	0.333333	0	0.145833	5.9499e-06
	241	hsa_piR_017876	piRNA	0.25	0	0.333333	0	0.145833	5.9499e-06
	242	hsa_piR_006426	piRNA	0	0	0.5	0	0.125	5.09992e-06
	243	hsa_piR_020668	piRNA	0	0	0.5	0	0.125	5.09992e-06
	244	SNORD87	snoRNA	0.5	0	0	0	0.125	5.09992e-06
	245	hsa_piR_020582	piRNA	0.4	0	0	0	0.1	4.07993e-06
	246	hsa_piR_006521	piRNA	0	0	0.333333	0	0.0833333	3.39994e-06
	247	hsa_piR_012734	piRNA	0	0.333333	0	0	0.0833333	3.39994e-06
	248	hsa_piR_014923	piRNA	0	0.25	0	0	0.0625	2.54996e-06
	249	hsa_piR_018573	piRNA	0	0.25	0	0	0.0625	2.54996e-06
	250	hsa_piR_019951	piRNA	0	0.125	0.125	0	0.0625	2.54996e-06
	251	hsa_piR_020388	piRNA	0.1	0.05	0.1	0	0.0625	2.54996e-06
	252	hsa_piR_020497	piRNA	0.05	0	0.142857	0	0.0482143	1.96711e-06
	253	hsa_piR_020793	piRNA	0	0	0.142857	0	0.0357143	1.45712e-06
	254	hsa_piR_004152	piRNA	0	0.0625	0	0.0714286	0.0334821	1.36605e-06
	255	hsa_piR_005660	piRNA	0.0833333	0	0	0	0.0208333	8.49986e-07
	256	hsa_piR_000207	piRNA	0	0	0	0	0	0
	257	hsa_piR_009608	piRNA	0	0	0	0	0	0
	258	hsa_piR_010894	piRNA	0	0	0	0	0	0
	259	hsa_piR_013624	piRNA	0	0	0	0	0	0
	260	hsa_piR_014677	piRNA	0	0	0	0	0	0
	261	hsa_piR_015106	piRNA	0	0	0	0	0	0
	262	hsa_piR_019068	piRNA	0	0	0	0	0	0
	263	hsa_piR_019102	piRNA	0	0	0	0	0	0
	264	hsa_piR_019224	piRNA	0	0	0	0	0	0
	265	hsa_piR_019822	piRNA	0	0	0	0	0	0
	266	hsa_piR_019823	piRNA	0	0	0	0	0	0
	267	hsa_piR_019824	piRNA	0	0	0	0	0	0
	268	MEG3_2	lncRNA	0	0	0	0	0	0
	269	SNORA2	snoRNA	0	0	0	0	0	0
	270	SNORA20	snoRNA	0	0	0	0	0	0
	271	SNORA74	snoRNA	0	0	0	0	0	0
	272	SNORA79	snoRNA	0	0	0	0	0	0
	273	SNORD115	snoRNA	0	0	0	0	0	0
	274	SNORD39	snoRNA	0	0	0	0	0	0
	275	SNORD41	snoRNA	0	0	0	0	0	0
	276	SNORD94	snoRNA	0	0	0	0	0	0
	277	snoU109	snoRNA	0	0	0	0	0	0
	278	snoU54	snoRNA	0	0	0	0	0	0
		idx	RNA Class	E1	E2	E3	E4	Avg - Blood (E1-E4)
		Total		28666.7	29936.8	25613.6	13823.8	24510.2

## Sheet: Supplementary Table 7
	Supplementary Table 7. Expression of other non-coding RNAs in human brain.
	Rank #	idx	RNA Class	E5	E6	E7	E8	Avg - Brain (E5-E8)	#		RNA Class	Avg # - Brain	%
	1	tRNA	tRNA	28959.4	27926.2	23525.2	25232.9	26410.9	0.225828		snoRNA	197	0.533875
	2	Y_RNA	YRNA	17392.5	17021.6	14978.7	15190.5	16145.8	0.138056		piRNA	149	0.403794
	3	SSU_rRNA_eukarya	rRNA	16068.2	15358.2	13394.2	12760.8	14395.4	0.123088		snRNA	12	0.0325203
	4	hsa_piR_008112	piRNA	8490.91	8750.2	7623.79	8706.59	8392.87	0.0717637		Other	3	0.00813008
	5	hsa_piR_008113	piRNA	3946.01	3940.04	3657.99	4236.74	3945.2	0.0337336		rRNA	3	0.00813008
	6	5_8S_rRNA	rRNA	3728.03	2438.64	2805.62	2805.15	2944.36	0.0251759		tRNA	2	0.00542005
	7	U1	snRNA	3038.04	2456.67	2320.42	3242.16	2764.32	0.0236365		YRNA	1	0.00271003
	8	U5	snRNA	2424.02	2465.92	1647.27	2677.13	2303.58	0.0196969		vaRNA	1	0.00271003
	9	SNORD115	snoRNA	2433.13	2205.13	1979.28	2180.16	2199.42	0.0188063		lncRNA	1	0.00271003
	10	hsa_piR_008114	piRNA	2194.24	2146.62	1909.71	2369.78	2155.09	0.0184272		vltRNA	0	0
	11	SNORD116	snoRNA	2428.17	1716.59	1806.4	1861.7	1953.21	0.0167011
	12	U2	snRNA	1245.87	1555.04	1166.08	1349.63	1329.15	0.011365
	13	SNORD113	snoRNA	1309.31	1108.14	1105.1	973.707	1124.06	0.00961136
	14	hsa_piR_017716	piRNA	1140.13	929.459	911.318	841.097	955.502	0.00817007
	15	SNORD102	snoRNA	1208.12	826.496	941.407	776.876	938.225	0.00802234
	16	hsa_piR_019914	piRNA	964.019	883.267	792.763	903.029	885.77	0.00757382
	17	hsa_piR_020548	piRNA	1037.4	826.886	868.204	717.652	862.535	0.00737515
	18	5S_rRNA	rRNA	1040.55	634.234	752.109	826.6	813.372	0.00695478
	19	hsa_piR_006426	piRNA	968.573	856.275	650.811	706.562	795.555	0.00680244
	20	SNORND104	snoRNA	892.197	690.455	684.891	745.007	753.138	0.00643974
	21	Metazoa_SRP	Other	732.469	692.132	606.678	673.126	676.101	0.00578104
	22	hsa_piR_000765	piRNA	612.012	737.285	561.751	562.346	618.349	0.00528722
	23	SNORD61	snoRNA	790.593	492.801	602.697	494.713	595.201	0.0050893
	24	hsa_piR_009294	piRNA	700.551	385.311	533.289	449.846	517.249	0.00442277
	25	hsa_piR_020326	piRNA	510.01	614.404	468.126	468.622	515.291	0.00440602
	26	SNORD81	snoRNA	501.762	549.568	415.449	428.986	473.941	0.00405246
	27	SNORD63	snoRNA	539.083	485.921	431.942	359.409	454.089	0.00388271
	28	SNORD64	snoRNA	532.168	483.208	394.797	384.788	448.74	0.00383698
	29	SNORD27	snoRNA	494.363	442.019	380.705	389.659	426.686	0.0036484
	30	hsa_piR_016742	piRNA	451.237	425.622	374.052	436.073	421.746	0.00360616
	31	hsa_piR_016945	piRNA	453.406	403.241	372.13	420.21	412.247	0.00352494
	32	SNORD21	snoRNA	478.174	288.556	411.061	316.722	373.628	0.00319473
	33	SNORD107	snoRNA	390.199	446.198	345.066	306.086	371.887	0.00317984
	34	U3	snRNA	394.094	321.347	312.295	345.401	343.284	0.00293527
	35	SNORD58	snoRNA	402.547	312.936	324.135	248.787	322.101	0.00275414
	36	SCARNA15	snoRNA	316.125	315.75	275.833	340.625	312.083	0.00266849
	37	SNORD43	snoRNA	338.1	312.892	317.722	261.996	307.678	0.00263082
	38	hsa_piR_020828	piRNA	315.001	343.387	266.513	295.878	305.195	0.00260958
	39	SNORD82	snoRNA	411.526	241.393	310.827	236.6	300.086	0.0025659
	40	SNORD29	snoRNA	354.699	289.389	288.78	250.327	295.799	0.00252924
	41	SNORD30	snoRNA	325.021	281.402	278.145	262.108	286.669	0.00245118
	42	hsa_piR_004153	piRNA	324.982	269.827	254.208	245.71	273.682	0.00234013
	43	SNORD95	snoRNA	375.561	249.55	240.342	225.4	272.713	0.00233185
	44	hsa_piR_016926	piRNA	271.042	222.524	236.59	265.979	249.034	0.00212938
	45	SNORD66	snoRNA	270.735	260.92	213.624	239.63	246.227	0.00210538
	46	SNORD25	snoRNA	266.827	261.165	218.341	230.549	244.221	0.00208822
	47	SNORD26	snoRNA	283.04	233.539	235.59	220.799	243.242	0.00207985
	48	SNORD90	snoRNA	256.051	282.5	208.887	216.243	240.92	0.00206
	49	hsa_piR_019752	piRNA	260.028	202.841	211.555	243.705	229.532	0.00196263
	50	SNORD31	snoRNA	254.421	237.725	210.476	205.056	226.92	0.00194029
	51	SNORD77	snoRNA	263.854	200.624	224.912	213.398	225.697	0.00192983
	52	snosnR60_Z15	snoRNA	262.854	198.624	221.912	213.398	224.197	0.00191701
	53	hsa_piR_018570	piRNA	282.048	171.53	194.529	168.622	204.182	0.00174587
	54	SNORD2	snoRNA	210.333	225.654	171.952	171.432	194.843	0.00166601
	55	SNORD112	snoRNA	198.91	218.37	165.64	193.083	194.001	0.00165882
	56	SNORD60	snoRNA	235.537	145.621	212.018	171.825	191.25	0.0016353
	57	SNORD18	snoRNA	234.446	162.688	184.971	163.761	186.467	0.00159439
	58	snoMBII-202	snoRNA	210.138	161.1	179.044	168.202	179.621	0.00153586
	59	SNORD57	snoRNA	221.583	162.917	164.833	157.292	176.656	0.00151051
	60	SNORD12	snoRNA	212.154	163.754	161.243	169.079	176.557	0.00150966
	61	SNORD48	snoRNA	247.924	120.754	194.641	139.254	175.643	0.00150185
	62	SNORD47	snoRNA	214.789	173.088	131.288	178.787	174.488	0.00149197
	63	SNORD44	snoRNA	212.583	186.39	156.88	138.743	173.649	0.00148479
	64	SNORD83	snoRNA	193.842	186.355	135.549	178.765	173.628	0.00148461
	65	hsa_piR_000441	piRNA	243.176	127.829	190.2	126.979	172.046	0.00147109
	66	SNORD71	snoRNA	184.249	176.719	149.667	173.382	171.004	0.00146218
	67	SNORD59	snoRNA	173.961	177.909	155.436	167.366	168.668	0.00144221
	68	SNORD73	snoRNA	186.991	153.591	169.9	144.364	163.711	0.00139982
	69	SNORD110	snoRNA	202.481	158.025	178.022	108.198	161.682	0.00138247
	70	SNORD103	snoRNA	187.724	159.556	134.912	133.668	153.965	0.00131649
	71	snoR38	snoRNA	157.316	175.75	112.188	154.162	149.854	0.00128133
	72	hsa_piR_000805	piRNA	142.768	147.039	131.714	147.306	142.207	0.00121595
	73	SNORD74	snoRNA	178.2	105.5	135	147.2	141.475	0.00120969
	74	snoU2-30	snoRNA	184.133	129.063	130.719	121.9	141.454	0.00120951
	75	SNORD38	snoRNA	148.536	115.911	122.898	129.223	129.142	0.00110424
	76	SNORD49	snoRNA	143.096	129.61	113.158	130.393	129.064	0.00110357
	77	hsa_piR_001312	piRNA	155.03	118.355	127.286	115.498	129.042	0.00110338
	78	SNORD10	snoRNA	138.948	145.192	113.758	117.492	128.848	0.00110172
	79	SNORD46	snoRNA	167.148	107.661	112.481	125.638	128.232	0.00109645
	80	SNORD101	snoRNA	149.608	160.299	84.686	115.508	127.525	0.00109041
	81	hsa_piR_020381	piRNA	123.334	122.418	128.098	108.001	120.463	0.00103002
	82	7SK	snRNA	144.175	105.118	122.683	108.549	120.131	0.00102719
	83	SNORA9	snoRNA	93.1373	166.829	88.3437	127.972	119.07	0.00101812
	84	hsa_piR_001170	piRNA	109.156	132.977	98.7532	129.416	117.576	0.00100534
	85	hsa_piR_018780	piRNA	124.944	139.75	87.1875	116.062	116.986	0.0010003
	86	SNORD45	snoRNA	128.954	103.562	124.17	108.594	116.32	0.0009946
	87	hsa_piR_020485	piRNA	106.81	165.114	89.9351	99.652	115.378	0.000986543
	88	hsa_piR_000794	piRNA	123.451	115.933	101.146	117.837	114.592	0.000979823
	89	SNORD69	snoRNA	135.81	125.393	96.6429	98.6762	114.13	0.000975878
	90	hsa_piR_019167	piRNA	120.41	123.053	101.796	104.5	112.44	0.000961423
	91	hsa_piR_002158	piRNA	114.556	107.952	102.375	123.271	112.038	0.000957991
	92	hsa_piR_012681	piRNA	129.583	93.1667	109.5	101.792	108.51	0.000927824
	93	hsa_piR_019676	piRNA	144.713	89.1838	118.697	76.7145	107.327	0.000917708
	94	SNORD127	snoRNA	117.7	114.008	79	101.1	102.952	0.000880296
	95	SNORA72	snoRNA	107.11	105	100.702	90.2855	100.774	0.000861676
	96	SNORD24	snoRNA	93.5674	122.65	74.075	104.027	98.5798	0.000842912
	97	SNORD14	snoRNA	102.674	89.8726	89.8333	107.283	97.4157	0.000832958
	98	SNORD15	snoRNA	116	103.111	74	94.5333	96.9111	0.000828644
	99	SNORD87	snoRNA	93.3	115.458	86.0644	92.8167	96.9097	0.000828631
	100	SNORD52	snoRNA	119.029	76.2369	87.45	103.57	96.5715	0.00082574
	101	SNORD17	snoRNA	85.7429	110.711	86.1387	86.8	92.3482	0.000789628
	102	hsa_piR_000586	piRNA	103.467	99.5	81.942	81.6047	91.6285	0.000783474
	103	hsa_piR_004987	piRNA	111.291	81.4978	86.5986	80.1616	89.8873	0.000768586
	104	SNORD33	snoRNA	102.8	92.0528	77.7793	83.735	89.0918	0.000761784
	105	hsa_piR_019825	piRNA	88.0098	106.821	77.0773	81.2384	88.2865	0.000754899
	106	U4	snRNA	105.668	93.8737	80.4123	71.2932	87.8117	0.000750839
	107	tRNA-Sec	tRNA	94.7222	103.698	63.7	81.9262	86.0115	0.000735446
	108	hsa_piR_019675	piRNA	114.43	74.1695	85.0069	67.2358	85.2105	0.000728597
	109	SNORD42	snoRNA	103.319	77.7331	82.219	75.7262	84.7493	0.000724654
	110	SNORD5	snoRNA	103.635	76.0417	87.3141	70.9019	84.4732	0.000722293
	111	SNORA7	snoRNA	99.5	76.4286	77.1667	84.6667	84.4405	0.000722013
	112	hsa_piR_017033	piRNA	83.7429	95.7111	78.0762	72.8	82.5825	0.000706126
	113	snoZ39	snoRNA	117.693	73.1	69.3857	69.9286	82.5268	0.00070565
	114	SNORD89	snoRNA	83.1053	73.3853	81.0227	65.5923	75.7764	0.00064793
	115	SNORD91	snoRNA	75.1802	79.6602	68.0491	79.6595	75.6373	0.00064674
	116	SCARNA3	snoRNA	73.3333	77.5	71.1667	78.0833	75.0208	0.00064147
	117	SCARNA2	snoRNA	78.9762	80.1667	61.4048	76.2241	74.1929	0.000634391
	118	SNORD11	snoRNA	86.0625	62.4048	86.6485	60.9485	74.016	0.000632878
	119	snoU83B	snoRNA	105.498	56.0013	66.0821	65.8718	73.3634	0.000627298
	120	Vault	vaRNA	80.2595	70.2167	65.2595	75.8333	72.8923	0.000623269
	121	SNORD100	snoRNA	72.3111	64.4206	65.6667	88.5694	72.742	0.000621984
	122	snoZ40	snoRNA	69.0471	92.5439	64.8693	62.275	72.1838	0.000617212
	123	SNORD53_SNORD92	snoRNA	103.479	53.8742	60.6749	64.7281	70.6891	0.000604431
	124	SNORD36	snoRNA	79.2606	68.1939	64.7864	64.0455	69.0716	0.0005906
	125	SNORD94	snoRNA	75.5333	60.3333	71.4269	67.1667	68.6151	0.000586697
	126	SNORD109A	snoRNA	78.1077	63.8139	69.8535	61.0737	68.2122	0.000583252
	127	SNORA14	snoRNA	61.1538	66.3483	69.0317	71.1	66.9085	0.000572105
	128	snoU105B	snoRNA	82.3333	66.5505	54.5	62.7714	66.5388	0.000568944
	129	SNORD99	snoRNA	78.9103	61.4202	66.4012	50.9038	64.4089	0.000550732
	130	SNORD98	snoRNA	56.0974	76.8333	70.5205	54.1538	64.4013	0.000550667
	131	hsa_piR_016735	piRNA	59.8305	72.7633	59.9986	60.7361	63.3321	0.000541525
	132	snoU13	snoRNA	68.008	55.1648	66.8548	62.0492	63.0192	0.000538849
	133	SNORA58	snoRNA	52.1667	64.1	61.4333	62.1	59.95	0.000512606
	134	hsa_piR_001101	piRNA	64.8333	51.6333	54.6338	62.3333	58.3584	0.000498997
	135	hsa_piR_000045	piRNA	51.9308	68.5	60.5205	51.1538	58.0263	0.000496157
	136	SNORA3	snoRNA	57.7778	60.6	54.3333	50.0769	55.697	0.00047624
	137	SNORD50	snoRNA	64.8026	47.2769	49.9269	57.4833	54.8725	0.00046919
	138	hsa_piR_021032	piRNA	46.0397	61.7857	50.619	59.5	54.4861	0.000465886
	139	SNORA50	snoRNA	58.0056	46.7343	53.3667	58.9255	54.258	0.000463936
	140	hsa_piR_019912	piRNA	62.5667	64.7143	39.1667	47.7262	53.5435	0.000457826
	141	hsa_piR_020490	piRNA	65.2988	46.473	51.7685	50.5652	53.5264	0.000457681
	142	SNORA36	snoRNA	44.5833	60.5	54.6667	54	53.4375	0.00045692
	143	hsa_piR_015249	piRNA	65.0427	63.4913	43.0996	40.8349	53.1171	0.000454181
	144	hsa_piR_001318	piRNA	68.5167	33.7921	54.628	52.3214	52.3146	0.000447318
	145	hsa_piR_001311	piRNA	47.3102	60.3195	44.7173	56.0414	52.0971	0.000445459
	146	SNORD39	snoRNA	51.3792	49.8875	45.4292	55.5667	50.5656	0.000432364
	147	snoZ17	snoRNA	67.2222	43.1015	43.4167	44.9444	49.6712	0.000424716
	148	hsa_piR_022628	piRNA	57.0565	54.8022	38.208	44.3402	48.6017	0.000415572
	149	SNORA20	snoRNA	63.9286	46.4675	38.9405	40.2418	47.3946	0.00040525
	150	SNORD121A	snoRNA	58.0056	35.1089	58.4417	35.7089	46.8163	0.000400305
	151	SNORD34	snoRNA	62.8667	30.2428	51.7568	39.4083	46.0687	0.000393913
	152	hsa_piR_020500	piRNA	48.8487	61.7246	35.3173	37.8015	45.923	0.000392667
	153	SNORD22	snoRNA	23.5714	67.0714	42	50.7	45.8357	0.000391921
	154	hsa_piR_000753	piRNA	50.7193	42.4171	43.4181	45.8705	45.6062	0.000389959
	155	hsa_piR_020009	piRNA	47.4167	43	38.4167	51.6667	45.125	0.000385844
	156	hsa_piR_020813	piRNA	52.85	41.525	49.0429	34.8762	44.5735	0.000381128
	157	SNORD67	snoRNA	49.2262	50.2917	41	36.4111	44.2322	0.00037821
	158	hsa_piR_009265	piRNA	59.55	32.1	42.3857	40.7857	43.7054	0.000373705
	159	SNORD16	snoRNA	44.5208	46.7083	42.7917	39.2292	43.3125	0.000370346
	160	hsa_piR_014923	piRNA	53.5012	31.1045	42.3261	44.133	42.7662	0.000365675
	161	SNORD62	snoRNA	40.4667	40.8083	43.3111	46.0667	42.6632	0.000364794
	162	hsa_piR_018849	piRNA	46.1538	49	38	37.1667	42.5801	0.000364084
	163	hsa_piR_020829	piRNA	45.5	38.5	58	27.5	42.375	0.00036233
	164	hsa_piR_000560	piRNA	51.9262	33.3088	42.5762	41.4762	42.3218	0.000361875
	165	SNORD111	snoRNA	50.4333	33.2968	44.5317	34.9603	40.8056	0.00034891
	166	hsa_piR_020450	piRNA	42.2286	31.0976	45.4063	42.781	40.3784	0.000345257
	167	SNORD105	snoRNA	41.8333	41.5	33.9762	43.3667	40.169	0.000343468
	168	SNORD96	snoRNA	42.8553	31.2178	36.7917	45.3902	39.0637	0.000334017
	169	SNORD19B	snoRNA	47.2738	32.9881	41.7143	33.0952	38.7679	0.000331487
	170	SNORD70	snoRNA	44.3636	38.4747	41.5	30	38.5846	0.00032992
	171	U12	snRNA	47	48.1429	31.3333	27.5	38.494	0.000329145
	172	hsa_piR_001169	piRNA	26.726	51.15	27.2561	45.55	37.6705	0.000322104
	173	SNORD35	snoRNA	49.1583	29.9909	36.8833	33.9333	37.4915	0.000320573
	174	SCARNA18	snoRNA	40	37.5	44	26.4583	36.9896	0.000316281
	175	snoU54	snoRNA	38.5	40.3667	36.1667	31.9333	36.7417	0.000314162
	176	hsa_piR_019050	piRNA	34.5208	36.7083	37.7917	35.7292	36.1875	0.000309423
	177	hsa_piR_019224	piRNA	52.6714	31.5	28.4286	29.9631	35.6408	0.000304748
	178	hsa_piR_001184	piRNA	28.4348	47.5699	22.8992	43.3681	35.568	0.000304126
	179	hsa_piR_020365	piRNA	37.8987	34.6425	32.4427	36.4517	35.3589	0.000302338
	180	hsa_piR_009295	piRNA	31.9064	43.5753	28.8245	35.5509	34.9643	0.000298964
	181	hsa_piR_018573	piRNA	45.7012	22.039	35.9011	35.9426	34.896	0.00029838
	182	SNORA8	snoRNA	31.3538	38.6538	31	37.3333	34.5853	0.000295723
	183	SNORD41	snoRNA	35.1667	35.5	29.3333	37.5833	34.3958	0.000294103
	184	SNORD20	snoRNA	45.0841	27.2541	28.354	36.4794	34.2929	0.000293223
	185	hsa_piR_016659	piRNA	38.755	30.0112	32.3957	35.7795	34.2354	0.000292731
	186	RNaseP_nuc	Other	39.6694	23.5476	32.4104	40.9881	34.1539	0.000292035
	187	snoU85	snoRNA	30.879	30.6524	29.7314	42.879	33.5354	0.000286747
	188	hsa_piR_016658	piRNA	35.5006	28.9733	29.8914	37.6941	33.0149	0.000282295
	189	hsa_piR_018292	piRNA	47.0333	27.7833	29.9833	25.2	32.5	0.000277893
	190	SNORA63	snoRNA	31.7501	35.2591	29.7843	29.8978	31.6728	0.00027082
	191	hsa_piR_019420	piRNA	30.7553	31.0853	33.7688	29.5495	31.2897	0.000267544
	192	hsa_piR_017061	piRNA	30	36.5625	28.3333	28	30.724	0.000262707
	193	hsa_piR_020815	piRNA	32	30	34	26	30.5	0.000260792
	194	SNORD65	snoRNA	28.0879	33.4762	28.704	30.3929	30.1652	0.000257929
	195	hsa_piR_018569	piRNA	25.3861	37.0765	24.5132	32.3435	29.8298	0.000255062
	196	hsa_piR_017936	piRNA	25.9212	25.1169	26.3061	41.851	29.7988	0.000254796
	197	SNORD56	snoRNA	29.3929	30.1548	28.4762	27.3929	28.8542	0.000246719
	198	SNORD93	snoRNA	29.8333	30.8333	26.5	26.5714	28.4345	0.000243131
	199	hsa_piR_019168	piRNA	24.8333	31	26	27.3333	27.2917	0.000233359
	200	SNORD51	snoRNA	30	28.7143	24.4286	25.881	27.256	0.000233054
	201	SNORA54	snoRNA	21.25	28.5833	18.7429	35.2083	25.9461	0.000221854
	202	SCARNA7	snoRNA	29.3247	29.6053	21.7917	17.4386	24.5401	0.000209831
	203	hsa_piR_000796	piRNA	25.0625	23.2	20	29	24.3156	0.000207912
	204	hsa_piR_008488	piRNA	24.5286	17.5	32.6227	22.6	24.3128	0.000207888
	205	SNORD28	snoRNA	28.7193	14.1111	24.7262	27.9833	23.885	0.00020423
	206	hsa_piR_001346	piRNA	33	25	17	20.5	23.875	0.000204144
	207	snoU6-53	snoRNA	24.375	28.0909	20.3512	19.6994	23.1291	0.000197767
	208	U8	snRNA	26.1894	24	22.8333	18.3333	22.839	0.000195286
	209	hsa_piR_009051	piRNA	19.0611	24.7098	22.2861	24.2542	22.5778	0.000193053
	210	hsa_piR_016677	piRNA	28.4147	20.2422	20.698	20.6439	22.4997	0.000192385
	211	SNORD125	snoRNA	28.6389	23	13.7778	24.0397	22.3641	0.000191225
	212	SCARNA6	snoRNA	20.8687	26.5556	18.8103	19.5624	21.4492	0.000183403
	213	SCARNA4	snoRNA	24	22.1667	13.4167	26	21.3958	0.000182946
	214	snoU2_19	snoRNA	19.9167	24.25	12	26.5	20.6667	0.000176711
	215	hsa_piR_001159	piRNA	18.004	24.3125	15.2625	20.3929	19.493	0.000166676
	216	SCARNA16	snoRNA	18	28	19	12	19.25	0.000164598
	217	hsa_piR_001152	piRNA	19	20.7143	17.4286	17.7143	18.7143	0.000160018
	218	SNORD79	snoRNA	16.25	27	12.3429	18.25	18.4607	0.000157849
	219	SNORA62	snoRNA	19.1429	19	19	15.2	18.0857	0.000154643
	220	hsa_piR_000775	piRNA	29.25	13	11.1667	18.5833	18	0.00015391
	221	hsa_piR_014620	piRNA	18.075	19.2357	17.7048	16.1929	17.8021	0.000152218
	222	SNORD11B	snoRNA	26.125	14	15.45	14.4159	17.4977	0.000149615
	223	hsa_piR_001042	piRNA	17.5526	20.5439	15.636	14.7083	17.1102	0.000146302
	224	SNORA2	snoRNA	16.7	16.6082	13.4338	19.1	16.4605	0.000140746
	225	hsa_piR_017458	piRNA	18.85	16.3667	18.9	10.9	16.2542	0.000138982
	226	hsa_piR_002485	piRNA	18.4752	14.8538	18.0887	13.4793	16.2242	0.000138726
	227	hsa_piR_019201	piRNA	22	11.0556	13.0909	18	16.0366	0.000137122
	228	hsa_piR_001205	piRNA	19	14	18	12	15.75	0.000134671
	229	SNORA26	snoRNA	18	14.4167	14.0833	13	14.875	0.000127189
	230	hsa_piR_020496	piRNA	15.2024	21.8571	13.1714	8.8	14.7577	0.000126187
	231	SNORA75	snoRNA	16.5909	10.5	11.7	19	14.4477	0.000123536
	232	RNase_MRP	Other	18.3333	13	15	11.3333	14.4167	0.00012327
	233	hsa_piR_019521	piRNA	21.4207	10.646	13.0934	11.5838	14.1859	0.000121298
	234	SCARNA13	snoRNA	12.5	15.25	13.3333	15.5625	14.1615	0.000121088
	235	SNORA73	snoRNA	16.9	15.1667	14	9.51786	13.8961	0.00011882
	236	SNORD97	snoRNA	15.8056	11.4333	12	15.5833	13.7056	0.00011719
	237	hsa_piR_004307	piRNA	22.7497	14.5751	9.9076	7.36842	13.6502	0.000116717
	238	hsa_piR_017178	piRNA	18.7222	9.19841	13	12.375	13.3239	0.000113927
	239	SNORD37	snoRNA	9	13.5	15	15	13.125	0.000112226
	240	hsa_piR_012753	piRNA	18.2143	10.9286	6.68254	16.5794	13.1012	0.000112022
	241	hsa_piR_004152	piRNA	12.9709	11.0368	15.8427	11.4356	12.8215	0.000109631
	242	hsa_piR_020466	piRNA	14	19	9	8	12.5	0.000106882
	243	hsa_piR_016963	piRNA	18.1	11	14	6.39167	12.3729	0.000105795
	244	hsa_piR_009228	piRNA	13	13.0583	12.5556	10.2774	12.2228	0.000104512
	245	hsa_piR_020582	piRNA	10.6606	17.9583	12.4423	7.24837	12.0774	0.000103268
	246	SNORA61	snoRNA	10.4167	9	10.5	18	11.9792	0.000102429
	247	SNORA42	snoRNA	11	16.4626	11	9	11.8657	0.000101458
	248	SNORA31	snoRNA	15.1667	12.3333	6.16667	12.6889	11.5889	9.90914e-05
	249	hsa_piR_019102	piRNA	16.1012	7.3	10.7667	11.55	11.4295	9.77283e-05
	250	SNORD88	snoRNA	13	9	16.5	7	11.375	9.72626e-05
	251	hsa_piR_020499	piRNA	10.1134	9.20324	12.0066	14.0423	11.3414	9.69751e-05
	252	hsa_piR_019951	piRNA	12.6988	10.9955	11.0416	10.4531	11.2972	9.65976e-05
	253	hsa_piR_001168	piRNA	15.203	11.4806	9.85833	8.25303	11.1987	9.57554e-05
	254	SNORA18	snoRNA	8.5	13.45	9.45	13	11.1	9.49112e-05
	255	U7	snRNA	12	8.75	10.9167	11.4269	10.7734	9.21185e-05
	256	hsa_piR_007979	piRNA	16.0083	12	6.33333	8.49167	10.7083	9.15622e-05
	257	hsa_piR_017724	piRNA	14.4528	13.2458	6.2483	6.99226	10.2348	8.75131e-05
	258	SNORD126	snoRNA	15.5	7.6	5.125	12.6429	10.217	8.73607e-05
	259	SNORA43	snoRNA	10.6833	11.3095	7.58333	10.75	10.0815	8.62028e-05
	260	SNORD78	snoRNA	6.55	11.5	13.2262	9	10.069	8.60959e-05
	261	SNORA81	snoRNA	13	6.5	7.5	12	9.75	8.33679e-05
	262	U6atac	snRNA	5.125	11.4167	9.60417	12.25	9.59896	8.20764e-05
	263	hsa_piR_004308	piRNA	14.821	11.9227	5.77461	5.48916	9.50185	8.12461e-05
	264	hsa_piR_018165	piRNA	10	16.7	5.2	6	9.475	8.10165e-05
	265	SNORA12	snoRNA	13.0152	9	9	6	9.25379	7.9125e-05
	266	hsa_piR_020008	piRNA	11.6583	4.40934	10.85	8.48077	8.84961	7.56691e-05
	267	U6	snRNA	14.5915	2.24123	9.81623	8.44846	8.77435	7.50256e-05
	268	SNORD75	snoRNA	15	6.07692	5.5	8.5	8.76923	7.49818e-05
	269	SNORA68	snoRNA	6.78571	13.25	7.125	7	8.54018	7.30233e-05
	270	SNORA48	snoRNA	12.0833	5.76337	6.46078	9.61667	8.48104	7.25176e-05
	271	SNORA66	snoRNA	11.8333	9.33333	7.5	5	8.41667	7.19672e-05
	272	hsa_piR_020619	piRNA	8	5	5.5	15	8.375	7.16109e-05
	273	SNORA64	snoRNA	9.33333	11.3333	3	9.33333	8.25	7.05421e-05
	274	SNORA16	snoRNA	6.5	7.71026	6.4	11.8444	8.11368	6.93764e-05
	275	hsa_piR_017723	piRNA	13.5868	6.32368	5.47368	6.52339	7.9769	6.82069e-05
	276	SNORA79	snoRNA	5	7	6	11	7.25	6.19915e-05
	277	SNORA5	snoRNA	12	6.5	4.05882	5	6.88971	5.89108e-05
	278	hsa_piR_005019	piRNA	6.33333	6.79167	8.17778	6.16667	6.86736	5.87197e-05
	279	SNORA44	snoRNA	4	9	10	4	6.75	5.77162e-05
	280	SNORA69	snoRNA	9.33333	4.28571	6.80952	6	6.60714	5.64947e-05
	281	hsa_piR_020497	piRNA	6.80811	9.28744	5.05288	5.15739	6.57646	5.62324e-05
	282	SNORA57	snoRNA	3.5	7	7.25	8	6.4375	5.50442e-05
	283	SNORA70	snoRNA	8.72727	6.5625	6.6	3.81818	6.42699	5.49543e-05
	284	hsa_piR_020541	piRNA	7.07692	8.07692	5.07692	4.83333	6.26603	5.3578e-05
	285	SNORA46	snoRNA	2.5	10	6.2	5	5.925	5.0662e-05
	286	snoU89	snoRNA	3.375	5.575	4.25	10.375	5.89375	5.03948e-05
	287	SNORA21	snoRNA	9	3.11111	7.09091	3.5	5.67551	4.85287e-05
	288	SNORA74	snoRNA	3.8	11	3.5	4	5.575	4.76693e-05
	289	hsa_piR_020439	piRNA	7	5	5	5	5.5	4.7028e-05
	290	SNORA76	snoRNA	5.05556	3.33333	7	6	5.34722	4.57217e-05
	291	hsa_piR_019068	piRNA	5	5	9.33333	2	5.33333	4.5603e-05
	292	hsa_piR_004801	piRNA	2.57133	7.38442	7.43989	3.72727	5.28073	4.51531e-05
	293	mascRNA-menRNA	lncRNA	4	8	2	7	5.25	4.48904e-05
	294	SNORA24	snoRNA	8	2	6	5	5.25	4.48904e-05
	295	SNORD123	snoRNA	5	6	3.33333	5.5	4.95833	4.23965e-05
	296	hsa_piR_021462	piRNA	2.5	3	9	5.09091	4.89773	4.18783e-05
	297	hsa_piR_017104	piRNA	5.5	6	3	5	4.875	4.1684e-05
	298	SNORA33	snoRNA	7	5	4.34286	2	4.58571	3.92104e-05
	299	hsa_piR_001207	piRNA	7	5	3.16667	3	4.54167	3.88338e-05
	300	SNORA11	snoRNA	7	5	3	3	4.5	3.84775e-05
	301	hsa_piR_015254	piRNA	5.52698	2.6	5.06061	4.79394	4.49538	3.8438e-05
	302	hsa_piR_019354	piRNA	2	4	4	7	4.25	3.63399e-05
	303	hsa_piR_020388	piRNA	2.7	5.85	3.8	4.55	4.225	3.61261e-05
	304	SNORA17	snoRNA	3.25	5.80952	2	5.6	4.16488	3.5612e-05
	305	snoZ30	snoRNA	8	1.5	4	3	4.125	3.5271e-05
	306	hsa_piR_017295	piRNA	2.07133	4.38442	6.22777	3.72727	4.1027	3.50803e-05
	307	SCARNA11	snoRNA	4.33333	4	2	6	4.08333	3.49148e-05
	308	hsa_piR_013306	piRNA	3.5	3.16667	4.66667	4.66667	4	3.42022e-05
	309	hsa_piR_010894	piRNA	2.85962	4.55055	4.17853	4.17912	3.94195	3.37059e-05
	310	SCARNA24	snoRNA	6.61111	1	2	6	3.90278	3.33709e-05
	311	SNORA51	snoRNA	5	3.11111	3.6	3.125	3.70903	3.17142e-05
	312	SCARNA1	snoRNA	2.5	3	7	2	3.625	3.09958e-05
	313	SNORA49	snoRNA	5	2	5	2.5	3.625	3.09958e-05
	314	SNORA71	snoRNA	5	6	0	3	3.5	2.99269e-05
	315	hsa_piR_019574	piRNA	1.8345	3.45	3.49359	4.82692	3.40125	2.90826e-05
	316	hsa_piR_016745	piRNA	6.26316	3.57895	1.78947	1.78947	3.35526	2.86894e-05
	317	hsa_piR_016984	piRNA	6.33636	1.9	0.75	3.9	3.22159	2.75464e-05
	318	SNORA77	snoRNA	6.66667	2.28571	1	2.66667	3.15476	2.6975e-05
	319	SNORA35	snoRNA	1	2	5	4	3	2.56517e-05
	320	U4atac	snRNA	1.5	1	5	4	2.875	2.45828e-05
	321	SCARNA8	snoRNA	1	3	2.2	5.2	2.85	2.43691e-05
	322	hsa_piR_007635	piRNA	2	5	4	0	2.75	2.3514e-05
	323	SNORA32	snoRNA	2	3.33333	2	3	2.58333	2.20889e-05
	324	hsa_piR_017391	piRNA	3.5625	1.3125	1.8125	3.5	2.54688	2.17772e-05
	325	SCARNA20	snoRNA	4.5	2	2	1.14286	2.41071	2.06129e-05
	326	SNORA30	snoRNA	4	2.5	1.5	1.64286	2.41071	2.06129e-05
	327	hsa_piR_016240	piRNA	0	2.71818	3.7	2.8	2.30455	1.97051e-05
	328	hsa_piR_020809	piRNA	0	2.71818	3.7	2.8	2.30455	1.97051e-05
	329	SNORA47	snoRNA	3	4	0	2.2	2.3	1.96663e-05
	330	SNORA13	snoRNA	3	2	3	1	2.25	1.92387e-05
	331	ACA59	snoRNA	3	1	1.5	3	2.125	1.81699e-05
	332	SNORA65	snoRNA	2.1	1	4	1	2.025	1.73149e-05
	333	hsa_piR_017194	piRNA	5	1	1	1	2	1.71011e-05
	334	hsa_piR_005271	piRNA	1.5	3	2	1	1.875	1.60323e-05
	335	SNORA52	snoRNA	1	1.16667	3	2	1.79167	1.53197e-05
	336	SNORA1	snoRNA	3.6	0.5	1	2	1.775	1.51772e-05
	337	hsa_piR_019169	piRNA	2	2	2	1	1.75	1.49635e-05
	338	SNORA23	snoRNA	2	2	2	1	1.75	1.49635e-05
	339	hsa_piR_019949	piRNA	1.75238	1.13333	2.36667	1.49784	1.68755	1.44295e-05
	340	hsa_piR_000651	piRNA	0.5	2	2.16667	2	1.66667	1.42509e-05
	341	hsa_piR_000291	piRNA	1.46587	1.74286	1.75397	1.57053	1.63331	1.39657e-05
	342	hsa_piR_017184	piRNA	1.5	1.5	3.5	0	1.625	1.38947e-05
	343	hsa_piR_000329	piRNA	2.07692	3.07692	1.31978	0	1.61841	1.38383e-05
	344	SNORA28	snoRNA	1.33333	1	2	2	1.58333	1.35384e-05
	345	hsa_piR_001040	piRNA	0.5	2	1.5	2	1.5	1.28258e-05
	346	SNORA19	snoRNA	3	0	1	2	1.5	1.28258e-05
	347	SNORD72	snoRNA	1	2.5	1	1.5	1.5	1.28258e-05
	348	hsa_piR_004309	piRNA	3.45587	1.14494	0.641624	0.609907	1.46308	1.25102e-05
	349	hsa_piR_023101	piRNA	1	2	1	1.6	1.4	1.19708e-05
	350	SNORA22	snoRNA	1.5	0	3	1	1.375	1.1757e-05
	351	hsa_piR_012443	piRNA	0	2.2	1.5	1.5	1.3	1.11157e-05
	352	hsa_piR_019911	piRNA	1.33333	1.66667	1	1	1.25	1.06882e-05
	353	SNORA15	snoRNA	1	1	2	1	1.25	1.06882e-05
	354	SNORD124	snoRNA	2	1	2	0	1.25	1.06882e-05
	355	SNORD19	snoRNA	2.33333	1.5	0.5	0.583333	1.22917	1.05101e-05
	356	hsa_piR_000823	piRNA	1.30148	0.940081	1.10915	1.39008	1.1852	1.01341e-05
	357	hsa_piR_021190	piRNA	0	1.81818	1.9	1	1.17955	1.00858e-05
	358	hsa_piR_015026	piRNA	1.45833	0	1	2.25595	1.17857	1.00774e-05
	359	SNORA41	snoRNA	1.5	1	0.125	2	1.15625	9.88658e-06
	360	hsa_piR_004800	piRNA	0.571395	1.07576	1.97203	0.909091	1.13207	9.67981e-06
	361	SNORA27	snoRNA	1.5	2	0	1	1.125	9.61937e-06
	362	SNORA4	snoRNA	3	0.5	1	0	1.125	9.61937e-06
	363	hsa_piR_019324	piRNA	0.75	1	1.5	1	1.0625	9.08496e-06
	364	hsa_piR_004993	piRNA	2.25	0.25	1.25	0.25	1	8.55055e-06
	365	hsa_piR_010541	piRNA	0	1	2	1	1	8.55055e-06
	366	hsa_piR_016975	piRNA	0	2	0	2	1	8.55055e-06
	367	hsa_piR_019368	piRNA	1	0	2	1	1	8.55055e-06
	368	SNORA40	snoRNA	0	2	1	1	1	8.55055e-06
	369	SNORD23	snoRNA	0	1	3	0	1	8.55055e-06
	370	SNORA55	snoRNA	0	2.125	0	1.83333	0.989583	8.46149e-06
	371	hsa_piR_017876	piRNA	1.25	0.583333	0.888889	1.05556	0.944444	8.07552e-06
	372	hsa_piR_020391	piRNA	0	2.375	0.333333	0.666667	0.84375	7.21453e-06
	373	hsa_piR_020498	piRNA	0.576748	0.927273	0.515747	1.3003	0.830017	7.0971e-06
	374	hsa_piR_002468	piRNA	0	1.15	0	2.1	0.8125	6.94733e-06
	375	hsa_piR_019166	piRNA	0	2	1	0.2	0.8	6.84044e-06
	376	hsa_piR_001179	piRNA	0	1	0.0909091	2	0.772727	6.60725e-06
	377	hsa_piR_004150	piRNA	1	1	1	0	0.75	6.41292e-06
	378	hsa_piR_012925	piRNA	1	1	1	0	0.75	6.41292e-06
	379	hsa_piR_017791	piRNA	1	0	0	2	0.75	6.41292e-06
	380	SNORA25	snoRNA	0	0	0	3	0.75	6.41292e-06
	381	SNORA53	snoRNA	1	0	0	2	0.75	6.41292e-06
	382	snoU109	snoRNA	2	0	0	1	0.75	6.41292e-06
	383	mtDNA_ssA	Other	0	0.583333	0.833333	1.125	0.635417	5.43316e-06
	384	U11	snRNA	0.125	0	0.5	1.66667	0.572917	4.89876e-06
	385	hsa_piR_020668	piRNA	1	0.75	0	0.5	0.5625	4.80969e-06
	386	SNORA38	snoRNA	2	0	0	0.0769231	0.519231	4.43971e-06
	387	Telomerase-vert	Other	1	1	0.0769231	0	0.519231	4.43971e-06
	388	ACA64	snoRNA	0	0	0	2	0.5	4.27528e-06
	389	hsa_piR_000801	piRNA	0	1	0	1	0.5	4.27528e-06
	390	hsa_piR_001356	piRNA	0	0	2	0	0.5	4.27528e-06
	391	hsa_piR_008483	piRNA	1	0	1	0	0.5	4.27528e-06
	392	hsa_piR_016664	piRNA	0	0	0	2	0.5	4.27528e-06
	393	IRES_Cx43	Other	0	0	1	1	0.5	4.27528e-06
	394	RSV_RNA	vRNA	1	0	0	1	0.5	4.27528e-06
	395	SCARNA17	snoRNA	1	1	0	0	0.5	4.27528e-06
	396	SNORA84	snoRNA	0	1	0	1	0.5	4.27528e-06
	397	SOX2OT_exon3	lncRNA	1	0	0	1	0.5	4.27528e-06
	398	XIST_intron	lncRNA	1	0	0	1	0.5	4.27528e-06
	399	hsa_piR_012734	piRNA	1.33333	0	0	0.666667	0.5	4.27528e-06
	400	hsa_piR_020364	piRNA	0	1.84615	0	0	0.461538	3.94641e-06
	401	Histone3	Other	0	1	0.666667	0	0.416667	3.56273e-06
	402	hsa_piR_011217	piRNA	1.5	0.142857	0	0	0.410714	3.51183e-06
	403	hsa_piR_015752	piRNA	0	0	1.5	0	0.375	3.20646e-06
	404	K_chan_RES	Other	1	0.166667	0.0588235	0.25	0.368873	3.15406e-06
	405	hsa_piR_020545	piRNA	0.333333	0	1	0	0.333333	2.85018e-06
	406	hsa_piR_021214	piRNA	1.08333	0	0	0.166667	0.3125	2.67205e-06
	407	uc_338	snRNA	0.0714286	0.142857	0	1	0.303571	2.5957e-06
	408	snoZ196	snoRNA	1	0	0	0.166667	0.291667	2.49391e-06
	409	hsa_piR_015186	piRNA	0.5	0.444444	0.222222	0	0.291667	2.49391e-06
	410	hsa_piR_019497	piRNA	0.5	0.444444	0.222222	0	0.291667	2.49391e-06
	411	hsa_piR_021987	piRNA	0.5	0.444444	0.222222	0	0.291667	2.49391e-06
	412	NEAT1_1	lncRNA	0.0588235	0	0.1	1	0.289706	2.47715e-06
	413	hsa_piR_013350	piRNA	0.0909091	1	0	0	0.272727	2.33197e-06
	414	hsa_piR_004506	piRNA	0	0	0.266667	0.793651	0.265079	2.26658e-06
	415	Evf1_2	lncRNA	0	1	0	0	0.25	2.13764e-06
	416	FTX_1	lncRNA	0	0	1	0	0.25	2.13764e-06
	417	hsa_piR_000012	piRNA	1	0	0	0	0.25	2.13764e-06
	418	hsa_piR_000057	piRNA	0	0	0	1	0.25	2.13764e-06
	419	hsa_piR_000907	piRNA	0	0	0	1	0.25	2.13764e-06
	420	hsa_piR_002460	piRNA	1	0	0	0	0.25	2.13764e-06
	421	hsa_piR_002603	piRNA	1	0	0	0	0.25	2.13764e-06
	422	hsa_piR_003139	piRNA	1	0	0	0	0.25	2.13764e-06
	423	hsa_piR_003245	piRNA	0	1	0	0	0.25	2.13764e-06
	424	hsa_piR_003728	piRNA	0	0	0	1	0.25	2.13764e-06
	425	hsa_piR_004460	piRNA	1	0	0	0	0.25	2.13764e-06
	426	hsa_piR_005770	piRNA	0	0	0	1	0.25	2.13764e-06
	427	hsa_piR_006494	piRNA	0	0	0	1	0.25	2.13764e-06
	428	hsa_piR_007388	piRNA	0	1	0	0	0.25	2.13764e-06
	429	hsa_piR_008039	piRNA	0	0	1	0	0.25	2.13764e-06
	430	hsa_piR_008215	piRNA	0	0	1	0	0.25	2.13764e-06
	431	hsa_piR_009017	piRNA	1	0	0	0	0.25	2.13764e-06
	432	hsa_piR_009237	piRNA	0	0	0	1	0.25	2.13764e-06
	433	hsa_piR_009894	piRNA	1	0	0	0	0.25	2.13764e-06
	434	hsa_piR_010155	piRNA	1	0	0	0	0.25	2.13764e-06
	435	hsa_piR_010643	piRNA	0	0	0	1	0.25	2.13764e-06
	436	hsa_piR_012408	piRNA	1	0	0	0	0.25	2.13764e-06
	437	hsa_piR_013577	piRNA	1	0	0	0	0.25	2.13764e-06
	438	hsa_piR_013624	piRNA	1	0	0	0	0.25	2.13764e-06
	439	hsa_piR_013639	piRNA	0	1	0	0	0.25	2.13764e-06
	440	hsa_piR_013832	piRNA	1	0	0	0	0.25	2.13764e-06
	441	hsa_piR_014015	piRNA	0	0	1	0	0.25	2.13764e-06
	442	hsa_piR_014460	piRNA	0	0	1	0	0.25	2.13764e-06
	443	hsa_piR_014938	piRNA	0	1	0	0	0.25	2.13764e-06
	444	hsa_piR_015442	piRNA	0	0	1	0	0.25	2.13764e-06
	445	hsa_piR_016970	piRNA	1	0	0	0	0.25	2.13764e-06
	446	hsa_piR_017845	piRNA	0	1	0	0	0.25	2.13764e-06
	447	hsa_piR_018693	piRNA	1	0	0	0	0.25	2.13764e-06
	448	hsa_piR_019122	piRNA	0.5	0.5	0	0	0.25	2.13764e-06
	449	hsa_piR_019269	piRNA	0.5	0.5	0	0	0.25	2.13764e-06
	450	hsa_piR_019628	piRNA	0	0	1	0	0.25	2.13764e-06
	451	hsa_piR_019927	piRNA	1	0	0	0	0.25	2.13764e-06
	452	hsa_piR_020657	piRNA	0	0	0	1	0.25	2.13764e-06
	453	hsa_piR_020782	piRNA	0.5	0.5	0	0	0.25	2.13764e-06
	454	hsa_piR_022225	piRNA	1	0	0	0	0.25	2.13764e-06
	455	IRES_Hsp70	Other	1	0	0	0	0.25	2.13764e-06
	456	IRES_TrkB	Other	0	0	1	0	0.25	2.13764e-06
	457	JPX_1	lncRNA	0	0	0	1	0.25	2.13764e-06
	458	JPX_2	lncRNA	0	1	0	0	0.25	2.13764e-06
	459	MALAT1	lncRNA	1	0	0	0	0.25	2.13764e-06
	460	MAT2A_A	Other	1	0	0	0	0.25	2.13764e-06
	461	MEG8_1	lncRNA	0	0	0	1	0.25	2.13764e-06
	462	MIAT_exon5_1	lncRNA	0	0	0	1	0.25	2.13764e-06
	463	MIAT_exon5_3	lncRNA	1	0	0	0	0.25	2.13764e-06
	464	NEAT1_3	lncRNA	0	0	1	0	0.25	2.13764e-06
	465	RFPL3-AS1_1	lncRNA	0	0	1	0	0.25	2.13764e-06
	466	RMST_6	lncRNA	0	1	0	0	0.25	2.13764e-06
	467	XIST	lncRNA	0	0	1	0	0.25	2.13764e-06
	468	hsa_piR_001925	piRNA	0	0	0	0.8	0.2	1.71011e-06
	469	hsa_piR_014516	piRNA	0	0	0.75	0	0.1875	1.60323e-06
	470	hsa_piR_020362	piRNA	0	0	0.75	0	0.1875	1.60323e-06
	471	IRES_c-myc	Other	0	0.25	0	0.5	0.1875	1.60323e-06
	472	hsa_piR_020793	piRNA	0.125	0.236111	0.125	0.25	0.184028	1.57354e-06
	473	NBR2	Other	0.666667	0	0	0	0.166667	1.42509e-06
	474	hsa_piR_011968	piRNA	0	0.625	0	0	0.15625	1.33602e-06
	475	SCARNA21	snoRNA	0.125	0	0.5	0	0.15625	1.33602e-06
	476	hsa_piR_011901	piRNA	0	0.529412	0	0	0.132353	1.13169e-06
	477	hsa_piR_011181	piRNA	0	0.526316	0	0	0.131579	1.12507e-06
	478	hsa_piR_003304	piRNA	0.5	0	0	0	0.125	1.06882e-06
	479	hsa_piR_003923	piRNA	0	0	0	0.5	0.125	1.06882e-06
	480	hsa_piR_005018	piRNA	0	0	0	0.5	0.125	1.06882e-06
	481	hsa_piR_005041	piRNA	0	0	0	0.5	0.125	1.06882e-06
	482	hsa_piR_007084	piRNA	0.5	0	0	0	0.125	1.06882e-06
	483	hsa_piR_009580	piRNA	0	0.5	0	0	0.125	1.06882e-06
	484	hsa_piR_012274	piRNA	0	0	0.5	0	0.125	1.06882e-06
	485	hsa_piR_012717	piRNA	0	0	0	0.5	0.125	1.06882e-06
	486	hsa_piR_012916	piRNA	0	0.5	0	0	0.125	1.06882e-06
	487	hsa_piR_013549	piRNA	0	0	0.5	0	0.125	1.06882e-06
	488	hsa_piR_014677	piRNA	0	0.5	0	0	0.125	1.06882e-06
	489	hsa_piR_019233	piRNA	0	0	0	0.5	0.125	1.06882e-06
	490	hsa_piR_020305	piRNA	0.5	0	0	0	0.125	1.06882e-06
	491	hsa_piR_023041	piRNA	0.5	0	0	0	0.125	1.06882e-06
	492	hsa_piR_004163	piRNA	0.214286	0.142857	0.0714286	0.0714286	0.125	1.06882e-06
	493	hsa_piR_019822	piRNA	0	0.25	0	0.2	0.1125	9.61937e-07
	494	hsa_piR_020575	piRNA	0	0	0.444444	0	0.111111	9.50062e-07
	495	hsa_piR_011466	piRNA	0.2	0	0.2	0	0.1	8.55055e-07
	496	hsa_piR_011109	piRNA	0	0.384615	0	0	0.0961538	8.22169e-07
	497	hsa_piR_000779	piRNA	0	0	0	0.333333	0.0833333	7.12546e-07
	498	hsa_piR_006169	piRNA	0.222222	0	0.111111	0	0.0833333	7.12546e-07
	499	hsa_piR_009925	piRNA	0	0.333333	0	0	0.0833333	7.12546e-07
	500	hsa_piR_012782	piRNA	0	0	0	0.333333	0.0833333	7.12546e-07
	501	hsa_piR_016065	piRNA	0.333333	0	0	0	0.0833333	7.12546e-07
	502	SNORA67	snoRNA	0.333333	0	0	0	0.0833333	7.12546e-07
	503	hsa_piR_007187	piRNA	0	0	0	0.272727	0.0681818	5.82992e-07
	504	hsa_piR_019823	piRNA	0	0.263158	0	0	0.0657895	5.62536e-07
	505	hsa_piR_002106	piRNA	0.25	0	0	0	0.0625	5.3441e-07
	506	hsa_piR_009103	piRNA	0	0.25	0	0	0.0625	5.3441e-07
	507	hsa_piR_012143	piRNA	0	0	0.25	0	0.0625	5.3441e-07
	508	hsa_piR_016948	piRNA	0	0	0	0.25	0.0625	5.3441e-07
	509	SECIS_1	snoRNA	0	0	0	0.25	0.0625	5.3441e-07
	510	hsa_piR_019824	piRNA	0	0.210526	0	0	0.0526316	4.50029e-07
	511	HOTAIRM1_2	lncRNA	0	0	0	0.2	0.05	4.27528e-07
	512	hsa_piR_007424	piRNA	0.2	0	0	0	0.05	4.27528e-07
	513	hsa_piR_007787	piRNA	0	0	0.2	0	0.05	4.27528e-07
	514	hsa_piR_013731	piRNA	0	0.2	0	0	0.05	4.27528e-07
	515	IRES_FGF2	Other	0	0	0	0.2	0.05	4.27528e-07
	516	hsa_piR_004679	piRNA	0	0.181818	0	0	0.0454545	3.88662e-07
	517	hsa_piR_000407	piRNA	0	0	0	0.166667	0.0416667	3.56273e-07
	518	hsa_piR_006999	piRNA	0	0	0.166667	0	0.0416667	3.56273e-07
	519	hsa_piR_019135	piRNA	0.166667	0	0	0	0.0416667	3.56273e-07
	520	hsa_piR_005660	piRNA	0	0.14359	0	0	0.0358974	3.06943e-07
	521	hsa_piR_009615	piRNA	0.142857	0	0	0	0.0357143	3.05377e-07
	522	hsa_piR_015106	piRNA	0	0.142857	0	0	0.0357143	3.05377e-07
	523	HOXB13-AS1_2	lncRNA	0	0.125	0	0	0.03125	2.67205e-07
	524	hsa_piR_001746	piRNA	0	0	0	0.125	0.03125	2.67205e-07
	525	hsa_piR_015004	piRNA	0	0	0.111111	0	0.0277778	2.37515e-07
	526	hsa_piR_020492	piRNA	0	0	0.111111	0	0.0277778	2.37515e-07
	527	hsa_piR_008235	piRNA	0	0	0.1	0	0.025	2.13764e-07
	528	hsa_piR_010084	piRNA	0.05	0	0	0.05	0.025	2.13764e-07
	529	hsa_piR_019165	piRNA	0	0.1	0	0	0.025	2.13764e-07
	530	hsa_piR_000997	piRNA	0.0769231	0	0	0	0.0192308	1.64434e-07
	531	hsa_piR_016090	piRNA	0.0714286	0	0	0	0.0178571	1.52688e-07
	532	hsa_piR_020368	piRNA	0.0714286	0	0	0	0.0178571	1.52688e-07
	533	hsa_piR_007639	piRNA	0	0.0666667	0	0	0.0166667	1.42509e-07
	534	hsa_piR_000683	piRNA	0	0	0	0.0625	0.015625	1.33602e-07
	535	hsa_piR_002964	piRNA	0.0588235	0	0	0	0.0147059	1.25743e-07
	536	hsa_piR_013203	piRNA	0	0	0	0.0588235	0.0147059	1.25743e-07
	537	hsa_piR_014414	piRNA	0	0	0	0.0588235	0.0147059	1.25743e-07
	538	hsa_piR_023321	piRNA	0	0.0588235	0	0	0.0147059	1.25743e-07
	539	Six3os1_5	snoRNA	0	0	0	0.0588235	0.0147059	1.25743e-07
	540	hsa_piR_006593	piRNA	0.0555556	0	0	0	0.0138889	1.18758e-07
	541	hsa_piR_018241	piRNA	0	0	0.0526316	0	0.0131579	1.12507e-07
	542	hsa_piR_018430	piRNA	0	0	0.0526316	0	0.0131579	1.12507e-07
	543	RMST_3	lncRNA	0	0	0.0526316	0	0.0131579	1.12507e-07
	544	ApoB_5_CRE	Other	0	0	0	0	0	0
	545	GAIT	Other	0	0	0	0	0	0
	546	HOTTIP_3	lncRNA	0	0	0	0	0	0
	547	hsa_piR_000052	piRNA	0	0	0	0	0	0
	548	hsa_piR_000301	piRNA	0	0	0	0	0	0
	549	hsa_piR_000802	piRNA	0	0	0	0	0	0
	550	hsa_piR_000955	piRNA	0	0	0	0	0	0
	551	hsa_piR_001078	piRNA	0	0	0	0	0	0
	552	hsa_piR_001652	piRNA	0	0	0	0	0	0
	553	hsa_piR_001837	piRNA	0	0	0	0	0	0
	554	hsa_piR_001840	piRNA	0	0	0	0	0	0
	555	hsa_piR_002783	piRNA	0	0	0	0	0	0
	556	hsa_piR_002867	piRNA	0	0	0	0	0	0
	557	hsa_piR_002946	piRNA	0	0	0	0	0	0
	558	hsa_piR_002973	piRNA	0	0	0	0	0	0
	559	hsa_piR_003040	piRNA	0	0	0	0	0	0
	560	hsa_piR_003145	piRNA	0	0	0	0	0	0
	561	hsa_piR_003783	piRNA	0	0	0	0	0	0
	562	hsa_piR_003785	piRNA	0	0	0	0	0	0
	563	hsa_piR_003831	piRNA	0	0	0	0	0	0
	564	hsa_piR_003994	piRNA	0	0	0	0	0	0
	565	hsa_piR_004241	piRNA	0	0	0	0	0	0
	566	hsa_piR_004334	piRNA	0	0	0	0	0	0
	567	hsa_piR_004531	piRNA	0	0	0	0	0	0
	568	hsa_piR_004876	piRNA	0	0	0	0	0	0
	569	hsa_piR_005076	piRNA	0	0	0	0	0	0
	570	hsa_piR_005084	piRNA	0	0	0	0	0	0
	571	hsa_piR_005107	piRNA	0	0	0	0	0	0
	572	hsa_piR_005223	piRNA	0	0	0	0	0	0
	573	hsa_piR_005342	piRNA	0	0	0	0	0	0
	574	hsa_piR_006108	piRNA	0	0	0	0	0	0
	575	hsa_piR_006377	piRNA	0	0	0	0	0	0
	576	hsa_piR_006561	piRNA	0	0	0	0	0	0
	577	hsa_piR_006828	piRNA	0	0	0	0	0	0
	578	hsa_piR_006927	piRNA	0	0	0	0	0	0
	579	hsa_piR_006949	piRNA	0	0	0	0	0	0
	580	hsa_piR_007017	piRNA	0	0	0	0	0	0
	581	hsa_piR_007029	piRNA	0	0	0	0	0	0
	582	hsa_piR_007336	piRNA	0	0	0	0	0	0
	583	hsa_piR_007372	piRNA	0	0	0	0	0	0
	584	hsa_piR_007855	piRNA	0	0	0	0	0	0
	585	hsa_piR_007915	piRNA	0	0	0	0	0	0
	586	hsa_piR_008033	piRNA	0	0	0	0	0	0
	587	hsa_piR_008440	piRNA	0	0	0	0	0	0
	588	hsa_piR_008480	piRNA	0	0	0	0	0	0
	589	hsa_piR_008599	piRNA	0	0	0	0	0	0
	590	hsa_piR_008635	piRNA	0	0	0	0	0	0
	591	hsa_piR_009059	piRNA	0	0	0	0	0	0
	592	hsa_piR_009502	piRNA	0	0	0	0	0	0
	593	hsa_piR_009633	piRNA	0	0	0	0	0	0
	594	hsa_piR_009683	piRNA	0	0	0	0	0	0
	595	hsa_piR_009881	piRNA	0	0	0	0	0	0
	596	hsa_piR_009903	piRNA	0	0	0	0	0	0
	597	hsa_piR_009958	piRNA	0	0	0	0	0	0
	598	hsa_piR_010462	piRNA	0	0	0	0	0	0
	599	hsa_piR_010490	piRNA	0	0	0	0	0	0
	600	hsa_piR_010889	piRNA	0	0	0	0	0	0
	601	hsa_piR_011049	piRNA	0	0	0	0	0	0
	602	hsa_piR_011161	piRNA	0	0	0	0	0	0
	603	hsa_piR_011310	piRNA	0	0	0	0	0	0
	604	hsa_piR_011331	piRNA	0	0	0	0	0	0
	605	hsa_piR_011356	piRNA	0	0	0	0	0	0
	606	hsa_piR_011496	piRNA	0	0	0	0	0	0
	607	hsa_piR_011537	piRNA	0	0	0	0	0	0
	608	hsa_piR_011575	piRNA	0	0	0	0	0	0
	609	hsa_piR_012037	piRNA	0	0	0	0	0	0
	610	hsa_piR_012747	piRNA	0	0	0	0	0	0
	611	hsa_piR_012844	piRNA	0	0	0	0	0	0
	612	hsa_piR_013196	piRNA	0	0	0	0	0	0
	613	hsa_piR_013454	piRNA	0	0	0	0	0	0
	614	hsa_piR_013476	piRNA	0	0	0	0	0	0
	615	hsa_piR_013882	piRNA	0	0	0	0	0	0
	616	hsa_piR_014253	piRNA	0	0	0	0	0	0
	617	hsa_piR_014566	piRNA	0	0	0	0	0	0
	618	hsa_piR_014678	piRNA	0	0	0	0	0	0
	619	hsa_piR_015099	piRNA	0	0	0	0	0	0
	620	hsa_piR_015232	piRNA	0	0	0	0	0	0
	621	hsa_piR_015315	piRNA	0	0	0	0	0	0
	622	hsa_piR_015453	piRNA	0	0	0	0	0	0
	623	hsa_piR_015509	piRNA	0	0	0	0	0	0
	624	hsa_piR_015540	piRNA	0	0	0	0	0	0
	625	hsa_piR_015786	piRNA	0	0	0	0	0	0
	626	hsa_piR_016624	piRNA	0	0	0	0	0	0
	627	hsa_piR_016898	piRNA	0	0	0	0	0	0
	628	hsa_piR_016946	piRNA	0	0	0	0	0	0
	629	hsa_piR_016980	piRNA	0	0	0	0	0	0
	630	hsa_piR_017273	piRNA	0	0	0	0	0	0
	631	hsa_piR_017373	piRNA	0	0	0	0	0	0
	632	hsa_piR_017588	piRNA	0	0	0	0	0	0
	633	hsa_piR_018595	piRNA	0	0	0	0	0	0
	634	hsa_piR_018796	piRNA	0	0	0	0	0	0
	635	hsa_piR_018919	piRNA	0	0	0	0	0	0
	636	hsa_piR_019098	piRNA	0	0	0	0	0	0
	637	hsa_piR_019226	piRNA	0	0	0	0	0	0
	638	hsa_piR_019507	piRNA	0	0	0	0	0	0
	639	hsa_piR_019636	piRNA	0	0	0	0	0	0
	640	hsa_piR_019673	piRNA	0	0	0	0	0	0
	641	hsa_piR_019797	piRNA	0	0	0	0	0	0
	642	hsa_piR_020235	piRNA	0	0	0	0	0	0
	643	hsa_piR_020357	piRNA	0	0	0	0	0	0
	644	hsa_piR_020698	piRNA	0	0	0	0	0	0
	645	hsa_piR_020786	piRNA	0	0	0	0	0	0
	646	hsa_piR_020836	piRNA	0	0	0	0	0	0
	647	hsa_piR_020893	piRNA	0	0	0	0	0	0
	648	hsa_piR_021057	piRNA	0	0	0	0	0	0
	649	hsa_piR_021220	piRNA	0	0	0	0	0	0
	650	hsa_piR_021354	piRNA	0	0	0	0	0	0
	651	hsa_piR_021383	piRNA	0	0	0	0	0	0
	652	hsa_piR_021903	piRNA	0	0	0	0	0	0
	653	hsa_piR_022114	piRNA	0	0	0	0	0	0
	654	hsa_piR_023057	piRNA	0	0	0	0	0	0
	655	hsa_piR_023077	piRNA	0	0	0	0	0	0
	656	hsa_piR_023179	piRNA	0	0	0	0	0	0
	657	hsa_piR_023216	piRNA	0	0	0	0	0	0
	658	IRE_I	Other	0	0	0	0	0	0
	659	IRES_Bip	Other	0	0	0	0	0	0
	660	IRES_Kv1_4	Other	0	0	0	0	0	0
	661	MAT2A_C	Other	0	0	0	0	0	0
	662	NAMA_2	lncRNA	0	0	0	0	0	0
	663	NCRUPAR_1	lncRNA	0	0	0	0	0	0
	664	SCARNA14	snoRNA	0	0	0	0	0	0
	665	SCARNA23	snoRNA	0	0	0	0	0	0
	666	SNORA56	snoRNA	0	0	0	0	0	0
	667	SNORD86	snoRNA	0	0	0	0	0	0
	668	TUG1_1	lncRNA	0	0	0	0	0	0
	669	Vimentin3	lncRNA	0	0	0	0	0	0
	670	ZNFX1-AS1_1	lncRNA	0	0	0	0	0	0
		idx	RNA Class	E5	E6	E7	E8	Avg - Brain (E5-E8)
		Total		129252	119610	106729	112215	116951

## Sheet: Supplementary Table 8
	Supplementary Table 8. Expression of other non-coding RNAs in human heart.
	Rank #	idx	RNA Class	E9	E10	E11	E12	Avg - Heart (E9-E12)	%		RNA Class	Avg # - Heart	%
	1	SSU_rRNA_eukarya	rRNA	8347.37	7230.53	16929.8	7458.35	9991.52	0.193271		snoRNA	184	0.550898
	2	tRNA	tRNA	7984.78	8314.83	13111.8	8672.54	9520.99	0.18417		piRNA	127	0.38024
	3	hsa_piR_008112	piRNA	4380.63	6116.49	6344.74	4635.3	5369.29	0.103861		snRNA	12	0.0359281
	4	5_8S_rRNA	rRNA	2408.3	2565.87	4964.36	2548.83	3121.84	0.0603874		Other	3	0.00898204
	5	Y_RNA	YRNA	2607.74	2769.42	3822.55	2517.92	2929.41	0.0566651		rRNA	3	0.00898204
	6	hsa_piR_008113	piRNA	1425.46	2002.34	1865.7	1678.4	1742.98	0.0337154		tRNA	2	0.00598802
	7	U1	snRNA	812.909	691.595	1618.89	810.905	983.576	0.0190258		YRNA	1	0.00299401
	8	U5	snRNA	644.737	709.777	1709.61	495.299	889.856	0.017213		vaRNA	1	0.00299401
	9	hsa_piR_008114	piRNA	680.099	962.75	900.182	851.937	848.742	0.0164177		lncRNA	1	0.00299401
	10	hsa_piR_020548	piRNA	639.651	480.793	1489.35	695.338	826.283	0.0159832		vltRNA	0	0
	11	hsa_piR_009294	piRNA	571.728	699.557	1236.59	638.213	786.521	0.0152141
	12	SNORND104	snoRNA	632.177	483.424	995.556	758.891	717.512	0.0138792
	13	hsa_piR_006426	piRNA	484	368.893	1107.38	771.628	682.976	0.0132112
	14	hsa_piR_017716	piRNA	604.088	317.673	1051.14	529.621	625.63	0.0121019
	15	5S_rRNA	rRNA	534.763	622.504	702.601	388.592	562.115	0.0108733
	16	U2	snRNA	382.682	483.592	800.303	396.892	515.867	0.00997869
	17	SNORD61	snoRNA	297.774	284.477	494.459	259.832	334.135	0.00646336
	18	SNORD116	snoRNA	241.473	269.254	454.065	279.541	311.083	0.00601745
	19	SNORD81	snoRNA	208.778	337.9	329.946	242.615	279.81	0.00541251
	20	SNORD27	snoRNA	203.015	260.174	365.354	243.432	267.994	0.00518395
	21	SNORD63	snoRNA	182.405	295.669	347.253	187.16	253.122	0.00489627
	22	SNORD102	snoRNA	144.862	191.602	435.217	209.978	245.415	0.00474719
	23	hsa_piR_000765	piRNA	150.664	166.267	288.798	190.318	199.012	0.00384959
	24	SNORD21	snoRNA	168	156	282.792	167	193.448	0.00374197
	25	SNORD82	snoRNA	146.567	177.523	266.608	131.284	180.495	0.00349142
	26	hsa_piR_004153	piRNA	164.682	93.9902	282.489	146.202	171.841	0.00332401
	27	hsa_piR_020326	piRNA	125.553	137.723	240.665	158.598	165.635	0.00320396
	28	Metazoa_SRP	Other	121.851	126.783	245.696	150.023	161.088	0.00311601
	29	SNORD30	snoRNA	138.283	136.922	256.85	109.311	160.342	0.00310157
	30	SNORD59	snoRNA	117.372	138.746	235.805	138.08	157.5	0.00304661
	31	SNORD83	snoRNA	118.452	219.178	173.071	118.806	157.377	0.00304422
	32	U3	snRNA	130.531	129.673	211.293	143.406	153.726	0.0029736
	33	SNORD43	snoRNA	126.35	166.258	198.927	111.118	150.663	0.00291436
	34	hsa_piR_001170	piRNA	112.949	129.964	193.536	121.093	139.385	0.00269621
	35	SNORD58	snoRNA	104.094	124.848	213.913	111.621	138.619	0.00268138
	36	SNORD74	snoRNA	135.5	165.5	142.856	104.25	137.026	0.00265058
	37	SNORD29	snoRNA	109.082	87.2843	208.992	111.233	129.148	0.00249818
	38	SNORD2	snoRNA	104	129.778	167.644	114.81	129.058	0.00249644
	39	SNORD113	snoRNA	106.147	138.356	172.142	98.476	128.78	0.00249107
	40	SNORD26	snoRNA	106.815	102.022	192.641	93.1776	123.664	0.0023921
	41	SNORD66	snoRNA	102.494	117.655	160.94	112.759	123.462	0.00238819
	42	SNORD95	snoRNA	89.4583	90.75	198.624	91.2667	117.525	0.00227334
	43	SNORD25	snoRNA	83.3167	109.177	195.258	81.527	117.32	0.00226937
	44	SNORD18	snoRNA	80.8667	124.146	167.506	90.6867	115.801	0.00224001
	45	hsa_piR_020829	piRNA	95	88.5	160.5	102	111.5	0.0021568
	46	SNORD101	snoRNA	93.6	122.012	125.609	85.2164	106.609	0.0020622
	47	hsa_piR_019914	piRNA	76.4475	85.6885	160.535	99.6091	105.57	0.0020421
	48	snoR38	snoRNA	83.5	125.833	108.626	84.3125	100.568	0.00194534
	49	SNORD45	snoRNA	63.311	97.8711	154.606	68.1028	95.9726	0.00185645
	50	SNORD60	snoRNA	77.8462	81.6996	150.356	69.1137	94.754	0.00183288
	51	SNORD31	snoRNA	64.3241	97.3571	138.816	74.1776	93.6688	0.00181189
	52	SNORD44	snoRNA	81.25	79.7667	141.76	71.75	93.6315	0.00181116
	53	SNORD64	snoRNA	69.5576	100.248	118.992	76.8	91.3995	0.00176799
	54	SNORD48	snoRNA	77.5531	72.8769	147.981	64.9103	90.8303	0.00175698
	55	hsa_piR_000441	piRNA	67.9357	87.0844	139.349	65.1468	89.879	0.00173858
	56	hsa_piR_020009	piRNA	72.6667	108.458	98.4023	72.4167	87.986	0.00170196
	57	SNORD77	snoRNA	69.0625	80.75	100.919	88.2054	84.7343	0.00163906
	58	hsa_piR_018780	piRNA	68.5	107.5	90.7847	65.3125	83.0243	0.00160598
	59	snosnR60_Z15	snoRNA	66.0625	72.75	97.6693	83.2054	79.9218	0.00154597
	60	SNORD93	snoRNA	60.5	77.7679	89.8714	78.4048	76.636	0.00148241
	61	SNORD38	snoRNA	60.8333	79.0267	94.7154	64.2974	74.7182	0.00144531
	62	hsa_piR_019675	piRNA	55.9702	56.3915	131.598	49.7471	73.4267	0.00142033
	63	hsa_piR_020381	piRNA	51.5419	50.8185	138.947	51.2624	73.1426	0.00141484
	64	SNORD71	snoRNA	54.5823	89.4484	85.3806	58.7061	72.0293	0.0013933
	65	SNORD10	snoRNA	55.7958	42.7708	123.16	65.5986	71.8312	0.00138947
	66	SNORD73	snoRNA	42.2	58	115.777	66.2	70.5442	0.00136457
	67	SNORD12	snoRNA	52	60.4792	105.989	63.1167	70.3963	0.00136171
	68	SNORD103	snoRNA	59.4344	62.9487	95.0024	61.069	69.6137	0.00134657
	69	SNORD24	snoRNA	67.1	72.1103	81.3436	47.2833	66.9593	0.00129523
	70	hsa_piR_016735	piRNA	53.226	74.8358	79.8417	53.4628	65.3416	0.00126394
	71	SNORD69	snoRNA	62	89.7917	65.2262	39	64.0045	0.00123807
	72	SNORD90	snoRNA	38.6875	61.625	105.042	42.9917	62.0865	0.00120097
	73	SCARNA15	snoRNA	49	65	86.9333	45.0556	61.4972	0.00118957
	74	snoZ39	snoRNA	60	74	78.9333	32.6111	61.3861	0.00118742
	75	SNORD47	snoRNA	48.4222	53.9187	93.0803	43.1582	59.6448	0.00115374
	76	SNORD49	snoRNA	47.7222	55.9022	85.7972	48.7278	59.5374	0.00115166
	77	SNORD57	snoRNA	53.75	66.75	60.3333	55.2917	59.0312	0.00114187
	78	hsa_piR_020485	piRNA	29.2333	38.2885	97.7174	69.0359	58.5688	0.00113293
	79	SNORD107	snoRNA	36.2	38.5611	86.8333	64.1	56.4236	0.00109143
	80	snoMBII-202	snoRNA	49.3167	46.6333	73.8	47.2028	54.2382	0.00104916
	81	SNORD33	snoRNA	45.7595	48.9206	78.454	43.5	54.1585	0.00104762
	82	SNORD111	snoRNA	47.8144	60.0694	63.2357	39.3477	52.6168	0.00101779
	83	SNORD52	snoRNA	44.65	62.1292	53.3089	43.4917	50.8949	0.000984488
	84	hsa_piR_001169	piRNA	44.7452	36.4905	81.0855	40.8071	50.7821	0.000982305
	85	hsa_piR_002158	piRNA	39.8269	68.8039	58.5694	35.4727	50.6683	0.000980103
	86	SNORD46	snoRNA	39.3303	48.2857	74.5366	38.4508	50.1509	0.000970095
	87	SNORD5	snoRNA	28.8686	48.9872	80.4333	42.2853	50.1436	0.000969954
	88	hsa_piR_020828	piRNA	36.9718	77.3402	56.1333	29.9593	50.1011	0.000969133
	89	SNORA72	snoRNA	26.7926	46.9831	72.8015	43.5095	47.5217	0.000919237
	90	SNORD87	snoRNA	32.8686	45.9528	73.6958	36.0667	47.146	0.000911969
	91	SNORA9	snoRNA	23.6429	42.5524	75.4929	45.6619	46.8375	0.000906003
	92	hsa_piR_001318	piRNA	42.4099	36.3606	72.5257	34.9958	46.573	0.000900887
	93	SNORD36	snoRNA	36.0303	45.0152	60.6517	39.097	45.1985	0.000874299
	94	snoZ40	snoRNA	36.2917	49.15	57.0833	35.8333	44.5896	0.00086252
	95	SNORD17	snoRNA	40.4	40.6	55.8	34.9	42.925	0.000830321
	96	SNORA36	snoRNA	34	60.0833	42	35.5	42.8958	0.000829757
	97	Vault	vaRNA	29	46.6409	56.675	36.7917	42.2769	0.000817784
	98	SNORD34	snoRNA	23.25	47.125	57.8929	39.125	41.8482	0.000809492
	99	hsa_piR_012681	piRNA	35.25	54.4167	38.3333	34.7917	40.6979	0.000787241
	100	hsa_piR_017033	piRNA	34.4	40.6	52.8	33.4	40.3	0.000779544
	101	SNORD42	snoRNA	27.5	40.8095	56	36.4333	40.1857	0.000777334
	102	snoU13	snoRNA	30.4762	32.8782	50.9476	45.9531	40.0638	0.000774975
	103	hsa_piR_014923	piRNA	36.8337	25.2072	58.6749	33.166	38.4705	0.000744155
	104	U7	snRNA	23.8889	42	48.9989	38.35	38.3095	0.00074104
	105	7SK	snRNA	37.0212	32.474	51.6533	31.8329	38.2453	0.0007398
	106	SNORD91	snoRNA	24.6734	37.4854	53.8829	30.9514	36.7483	0.000710841
	107	hsa_piR_000586	piRNA	27.4048	43.201	47	29.1667	36.6931	0.000709774
	108	hsa_piR_018570	piRNA	29.3281	40.942	46.83	28.2773	36.3443	0.000703028
	109	SNORA7	snoRNA	21	38.5	50	34	35.875	0.000693949
	110	SNORA50	snoRNA	36.5833	26.6667	50.6762	28.55	35.619	0.000688998
	111	SNORD100	snoRNA	29	30.5833	49.4167	33.1667	35.5417	0.000687501
	112	SNORD51	snoRNA	30.7143	40.0714	42.1429	27.9048	35.2083	0.000681053
	113	SNORD14	snoRNA	20	30.1053	53.55	36.1111	34.9416	0.000675894
	114	hsa_piR_009265	piRNA	38	38	41.9333	20.5	34.6083	0.000669447
	115	SNORD15	snoRNA	21.0769	35.8889	48.1111	30.1111	33.797	0.000653753
	116	hsa_piR_000805	piRNA	23.6208	13.6089	60.2791	36.4857	33.4986	0.000647982
	117	hsa_piR_018573	piRNA	31.9587	22.2072	52.7345	26.6993	33.3999	0.000646073
	118	hsa_piR_001101	piRNA	20.8333	42.4	39.8167	28.7333	32.9458	0.000637289
	119	hsa_piR_020500	piRNA	13.122	29.4049	46.8063	42.1372	32.8676	0.000635776
	120	SNORD98	snoRNA	22.0909	44.1667	36.5	28.6936	32.8628	0.000635682
	121	hsa_piR_020490	piRNA	19.4922	27.317	49.2794	30.0352	31.531	0.00060992
	122	SNORD19B	snoRNA	26.7222	34.6548	40.0833	23.7381	31.2996	0.000605445
	123	tRNA-Sec	tRNA	21.8667	34.5	40.5833	26.5	30.8625	0.00059699
	124	snoU83B	snoRNA	25.0205	29.9615	44.5231	23.0222	30.6318	0.000592528
	125	hsa_piR_015249	piRNA	19.4749	24.5293	48.4488	29.5229	30.494	0.000589861
	126	SNORD89	snoRNA	18.8909	31.2833	50.4429	19.5922	30.0523	0.000581318
	127	SNORD65	snoRNA	22.3482	29.7143	38.315	25.9142	29.0729	0.000562373
	128	hsa_piR_020813	piRNA	29	27	37.7076	22.3333	29.0102	0.00056116
	129	hsa_piR_019825	piRNA	23.5465	23.4963	40.7578	27.3768	28.7944	0.000556985
	130	SNORD39	snoRNA	18.1667	15.7292	50.3693	30.8095	28.7687	0.000556488
	131	U12	snRNA	15.6667	33	50.1429	16	28.7024	0.000555205
	132	SNORD62	snoRNA	24.7983	28.9333	35.3094	18.2205	26.8154	0.000518704
	133	SNORD53_SNORD92	snoRNA	20.6429	26.7	36.3671	21.869	26.3948	0.000510568
	134	SCARNA2	snoRNA	16.45	26.5	38.0714	24	26.2554	0.000507871
	135	hsa_piR_000753	piRNA	15.9383	17.2452	43.1657	27.8667	26.054	0.000503976
	136	snoU2-30	snoRNA	20.3833	21.75	41.9333	18.5	25.6417	0.000496
	137	hsa_piR_019521	piRNA	21.9646	15.6013	44.0892	20.3704	25.5064	0.000493384
	138	SNORD11	snoRNA	19.4526	22.5526	34.1667	25.1241	25.324	0.000489856
	139	SNORD110	snoRNA	14	15.6464	43.8683	26	24.8787	0.000481242
	140	hsa_piR_020450	piRNA	18.8935	23.2095	38.4761	16.9824	24.3904	0.000471796
	141	snoU105B	snoRNA	18.5	20.5	40	17.5	24.125	0.000466663
	142	SNORA3	snoRNA	23	20.5	32.8333	20	24.0833	0.000465857
	143	U4	snRNA	15.3646	26.1424	41.7683	12.5347	23.9525	0.000463326
	144	SNORA26	snoRNA	22.6667	18.5	32.75	20.5	23.6042	0.000456588
	145	hsa_piR_020008	piRNA	22.1786	21.2786	35.8093	14.6093	23.469	0.000453972
	146	hsa_piR_000045	piRNA	16	35	20.5	22.2769	23.4442	0.000453494
	147	hsa_piR_004987	piRNA	21.8606	14.8893	31.3732	23.5727	22.924	0.00044343
	148	hsa_piR_001152	piRNA	17.7143	23.5714	30.1429	18.9048	22.5833	0.000436841
	149	SNORD22	snoRNA	17.5	17.25	41.3547	13.5	22.4012	0.000433318
	150	SNORD94	snoRNA	19.1667	15	33.3333	20	21.875	0.00042314
	151	hsa_piR_020365	piRNA	19.3229	15.2382	26.593	25.7009	21.7137	0.00042002
	152	hsa_piR_009051	piRNA	12.7056	21.9	28.8755	22.7972	21.5696	0.000417232
	153	hsa_piR_021032	piRNA	8.28571	23.9524	25.9107	25.5433	20.923	0.000404725
	154	SNORD96	snoRNA	12.45	22.7588	37.1705	11.0583	20.8594	0.000403495
	155	SNORD50	snoRNA	15.1111	22	23.7167	22.5	20.8319	0.000402963
	156	hsa_piR_019912	piRNA	14.5	20	29.1667	17.6667	20.3333	0.000393318
	157	SNORD121A	snoRNA	13.5	16.325	38.1083	13.3333	20.3167	0.000392996
	158	snoZ17	snoRNA	16.8929	24.5444	20.8056	14.8333	19.269	0.000372731
	159	SNORA31	snoRNA	12	23.9103	29.8333	11	19.1859	0.000371123
	160	SNORD127	snoRNA	18.0833	14.5	26.3611	16.25	18.7986	0.000363631
	161	hsa_piR_016945	piRNA	13.5503	16.1469	26.8756	14.4943	17.7668	0.000343672
	162	SNORD99	snoRNA	8.25	13.6603	34.8077	12.2	17.2295	0.000333279
	163	SNORD35	snoRNA	15.6	22.7048	17.0068	13.2833	17.1487	0.000331717
	164	hsa_piR_000560	piRNA	9	14	24.25	18.1	16.3375	0.000316025
	165	SNORD105	snoRNA	17.6667	17.6667	18.8095	10.8333	16.244	0.000314217
	166	SNORD28	snoRNA	15.8333	15	19.9095	13.5667	16.0774	0.000310993
	167	hsa_piR_017936	piRNA	12.8826	11	21.2403	18.7159	15.9597	0.000308717
	168	SNORD112	snoRNA	11	21.3333	12.2	18	15.6333	0.000302404
	169	hsa_piR_014620	piRNA	15.0333	13.3444	25.7206	7.52778	15.4065	0.000298017
	170	SNORA14	snoRNA	9	9.16667	26.3611	16.4333	15.2403	0.000294801
	171	hsa_piR_017458	piRNA	10	13	22.7833	14.3333	15.0292	0.000290717
	172	SCARNA3	snoRNA	14	16.5	19	10	14.875	0.000287735
	173	hsa_piR_016659	piRNA	9.50528	20.5877	16.704	12.309	14.7765	0.00028583
	174	hsa_piR_019676	piRNA	10	8.27143	26.2255	14	14.6242	0.000282884
	175	SNORA58	snoRNA	9	16.25	27.1111	6	14.5903	0.000282227
	176	hsa_piR_020541	piRNA	12.0769	11.6603	20.4167	13.1538	14.3269	0.000277133
	177	hsa_piR_016677	piRNA	14.7291	12.3639	20.2052	9.96544	14.3159	0.00027692
	178	SNORD78	snoRNA	10.375	13.5833	18.6429	14.3	14.2253	0.000275167
	179	hsa_piR_018292	piRNA	11	12.5667	24.0381	9	14.1512	0.000273734
	180	U8	snRNA	11	16.5	19.619	8.95	14.0173	0.000271143
	181	SNORD115	snoRNA	11	14.6667	19	11	13.9167	0.000269197
	182	SNORA20	snoRNA	6.30952	11.1667	28.8095	9.14286	13.8571	0.000268046
	183	hsa_piR_002485	piRNA	9.75376	11.1045	25.2816	8.79737	13.7343	0.00026567
	184	SNORD97	snoRNA	11.3	11.3333	20.6333	11.5833	13.7125	0.000265248
	185	hsa_piR_019420	piRNA	11.5909	16.75	19.1	5.89216	13.3333	0.000257912
	186	SCARNA4	snoRNA	12	14	18	9.05556	13.2639	0.00025657
	187	SNORA2	snoRNA	5	17.5	19.25	11	13.1875	0.000255093
	188	SNORA63	snoRNA	8.16667	11.4857	19.5714	13.1667	13.0976	0.000253354
	189	hsa_piR_001184	piRNA	10.0619	4.64286	28.47	9.10623	13.0702	0.000252825
	190	hsa_piR_001042	piRNA	15.2917	9.75	20.5833	5.83333	12.8646	0.000248846
	191	snoU54	snoRNA	9.58333	14.3333	16.625	10.8333	12.8437	0.000248443
	192	SNORD70	snoRNA	8	10	26	6	12.5	0.000241794
	193	hsa_piR_020499	piRNA	6.03853	9.83397	23.6277	9.94156	12.3604	0.000239095
	194	hsa_piR_016658	piRNA	10.3306	14.6844	13.4552	10.2266	12.1742	0.000235492
	195	SNORD20	snoRNA	10.2333	18.306	11.0361	9.06429	12.1599	0.000235216
	196	hsa_piR_001312	piRNA	10.3111	16.2333	15.0583	6.75481	12.0894	0.000233851
	197	hsa_piR_000775	piRNA	10	9.2	20.7667	8.38333	12.0875	0.000233815
	198	RNase_MRP	Other	8.38596	10	21.8095	5.86667	11.5155	0.000222751
	199	SCARNA18	snoRNA	8.33333	14.6667	11.3333	11.3333	11.4167	0.000220839
	200	hsa_piR_001168	piRNA	6.24167	8.84155	19.7726	10.7979	11.4134	0.000220776
	201	snoU6-53	snoRNA	9.83333	7.66667	16.875	10.9167	11.3229	0.000219025
	202	hsa_piR_018849	piRNA	9	14	10	12	11.25	0.000217615
	203	SNORD126	snoRNA	7.57692	8.20192	23.1429	6	11.2304	0.000217236
	204	hsa_piR_000794	piRNA	7.16592	8.22065	17.2148	11.6203	11.0554	0.000213851
	205	SNORA8	snoRNA	8.15385	8.18182	16.9988	9.65385	10.7471	0.000207886
	206	SCARNA7	snoRNA	6	6.30263	19	11.1667	10.6173	0.000205377
	207	hsa_piR_016742	piRNA	8.18721	12.1784	13.7793	8.03439	10.5448	0.000203974
	208	RNaseP_nuc	Other	7	12.8333	12	10	10.4583	0.000202301
	209	SNORD125	snoRNA	4.68056	9.50327	14.7	12.5	10.346	0.000200127
	210	hsa_piR_017061	piRNA	5	10	14.6429	11.5625	10.3013	0.000199264
	211	hsa_piR_020496	piRNA	4.93333	9.2	18.4603	8.08571	10.1698	0.000196721
	212	hsa_piR_001346	piRNA	6	14	14	6.5	10.125	0.000195853
	213	hsa_piR_009228	piRNA	5	4	23.0417	7	9.76042	0.000188801
	214	hsa_piR_004307	piRNA	9.15789	6.36842	14.3655	8.90263	9.69861	0.000187605
	215	hsa_piR_008488	piRNA	6.75	9	16.3786	5.875	9.50089	0.000183781
	216	SCARNA13	snoRNA	9.2	8.5	15.5	4.33333	9.38333	0.000181507
	217	hsa_piR_004152	piRNA	8.58373	6.7752	15.068	5.18869	8.90389	0.000172233
	218	SNORD67	snoRNA	4.5	10.5	11.9524	8.14286	8.77381	0.000169716
	219	hsa_piR_017723	piRNA	9.26316	6.36842	9.89181	8.94737	8.61769	0.000166697
	220	U6	snRNA	7.59649	12.4605	5.73482	7.17982	8.24291	0.000159447
	221	hsa_piR_019167	piRNA	7	9.33333	6.2	10	8.13333	0.000157327
	222	SNORD11B	snoRNA	2.125	7	12.75	10.3333	8.05208	0.000155756
	223	SNORD123	snoRNA	5.5	6.16667	9	11	7.91667	0.000153136
	224	hsa_piR_007979	piRNA	7.5	5.51667	13.4167	5.19167	7.90625	0.000152935
	225	hsa_piR_019752	piRNA	9.79773	5.3528	7.11818	8.58068	7.71235	0.000149184
	226	snoU85	snoRNA	4.5	3.75	15.373	6.5	7.53075	0.000145671
	227	SNORA54	snoRNA	4	9	8	9	7.5	0.000145076
	228	SNORD79	snoRNA	3	5.16667	15.1667	6.16667	7.375	0.000142659
	229	SNORD75	snoRNA	4	3.05556	14.0556	8.29915	7.35256	0.000142225
	230	SNORA75	snoRNA	5	6	9.33333	8	7.08333	0.000137017
	231	SNORD37	snoRNA	3	6	12.25	7	7.0625	0.000136614
	232	hsa_piR_017391	piRNA	3.8125	2.375	13.5625	7.25	6.75	0.000130569
	233	hsa_piR_001159	piRNA	7	9.04107	4.0625	6.5	6.65089	0.000128652
	234	SNORA81	snoRNA	3.31111	10	6	7	6.57778	0.000127237
	235	SNORD56	snoRNA	5.32143	4.47619	8	8	6.4494	0.000124754
	236	SNORD41	snoRNA	7.5	4	11.3333	2	6.20833	0.000120091
	237	SNORA79	snoRNA	1	7.11111	9.4	7	6.12778	0.000118533
	238	SNORA61	snoRNA	6	4.5	7	7	6.125	0.000118479
	239	hsa_piR_017178	piRNA	3.05556	6.30556	8	7.05556	6.10417	0.000118076
	240	hsa_piR_004308	piRNA	5.7483	3.37152	8.42344	6.53134	6.01865	0.000116422
	241	hsa_piR_017724	piRNA	5.37771	3.37152	8.95286	6.00502	5.92678	0.000114645
	242	hsa_piR_016745	piRNA	7.36842	1.89474	7.2076	7.15789	5.90716	0.000114265
	243	hsa_piR_019951	piRNA	2.74008	8.50595	8.01039	4.2004	5.8642	0.000113434
	244	hsa_piR_001205	piRNA	8	4	6	5	5.75	0.000111225
	245	SNORA43	snoRNA	4	3.41667	6.75	7	5.29167	0.00010236
	246	SNORA62	snoRNA	3	9	4	4.14286	5.03571	9.74085e-05
	247	hsa_piR_020497	piRNA	2.02033	4.56749	6.99153	6.3562	4.98389	9.6406e-05
	248	hsa_piR_020466	piRNA	2	3	12	2	4.75	9.18818e-05
	249	SNORA18	snoRNA	3.75	3	7	5	4.6875	9.06728e-05
	250	hsa_piR_017104	piRNA	2.33333	5.25	3.08333	8	4.66667	9.02698e-05
	251	SNORA64	snoRNA	7	5	4	2.5	4.625	8.94638e-05
	252	SNORA76	snoRNA	3	6	3.14286	6	4.53571	8.77367e-05
	253	SNORA44	snoRNA	5	2	9	2	4.5	8.70459e-05
	254	SCARNA6	snoRNA	5.66667	4.18182	3.79293	4	4.41035	8.53118e-05
	255	SNORA46	snoRNA	5	2	5.08333	5	4.27083	8.2613e-05
	256	SNORD88	snoRNA	0	3	8	6	4.25	8.221e-05
	257	hsa_piR_016926	piRNA	5.29773	2.86049	3.51818	5.31818	4.24865	8.21838e-05
	258	SNORA69	snoRNA	2	5	8.33333	1.14286	4.11905	7.96769e-05
	259	SNORA24	snoRNA	4	4	4	4	4	7.73741e-05
	260	SNORA68	snoRNA	2	1	10	3	4	7.73741e-05
	261	SNORA16	snoRNA	5.06667	2.06667	6.5	2	3.90833	7.5601e-05
	262	hsa_piR_020619	piRNA	5	3.5	2	5	3.875	7.49562e-05
	263	hsa_piR_012753	piRNA	3	8.21429	0.714286	3.57143	3.875	7.49562e-05
	264	hsa_piR_020815	piRNA	2	1	7.33333	5	3.83333	7.41502e-05
	265	SNORA42	snoRNA	2	4	7	2.33333	3.83333	7.41502e-05
	266	hsa_piR_019068	piRNA	0.0625	2	8.2	5	3.81562	7.38077e-05
	267	SNORD16	snoRNA	1.66667	3.5625	8.39583	1.33333	3.73958	7.23367e-05
	268	hsa_piR_019050	piRNA	1.66667	2.5625	8.39583	1.33333	3.48958	6.75009e-05
	269	hsa_piR_019224	piRNA	4.47619	1.2	7.2	1	3.46905	6.71036e-05
	270	SNORA33	snoRNA	1	4	6.86667	2	3.46667	6.70576e-05
	271	hsa_piR_001311	piRNA	4.56923	5.35204	3.75	0	3.41782	6.61126e-05
	272	SNORA73	snoRNA	0.5	2	3.11111	8	3.40278	6.58217e-05
	273	snoU2_19	snoRNA	3	4	4.25	2	3.3125	6.40754e-05
	274	hsa_piR_018569	piRNA	4	3.76471	4.4375	1	3.30055	6.38443e-05
	275	mascRNA-menRNA	lncRNA	2	3	6	2	3.25	6.28665e-05
	276	SNORA5	snoRNA	1.05882	3	6.2605	2.05882	3.09454	5.98593e-05
	277	snoU89	snoRNA	2.19643	4.23611	3.825	2	3.06438	5.9276e-05
	278	hsa_piR_019201	piRNA	4	3	2	3	3	5.80306e-05
	279	SNORA66	snoRNA	2	6	3	1	3	5.80306e-05
	280	hsa_piR_012734	piRNA	1.66667	3	3.66667	3	2.83333	5.48067e-05
	281	hsa_piR_019168	piRNA	3	1	1	6	2.75	5.31947e-05
	282	hsa_piR_019354	piRNA	2	4	2	3	2.75	5.31947e-05
	283	SNORA32	snoRNA	0	3	1.5	6	2.625	5.07768e-05
	284	hsa_piR_020793	piRNA	0.892857	3.13452	2.89098	3.14004	2.5146	4.86412e-05
	285	SNORA70	snoRNA	2	0	5.81818	2	2.45455	4.74796e-05
	286	SNORD72	snoRNA	3.33333	0	6.33333	0	2.41667	4.67469e-05
	287	U6atac	snRNA	0.666667	1.66667	4	3	2.33333	4.51349e-05
	288	hsa_piR_017194	piRNA	0	3	4	2	2.25	4.35229e-05
	289	SNORA17	snoRNA	1	1	4	3	2.25	4.35229e-05
	290	hsa_piR_016963	piRNA	3.33333	1.2	3.2	1	2.18333	4.22334e-05
	291	ACA59	snoRNA	4	1	3.66667	0	2.16667	4.1911e-05
	292	SNORA71	snoRNA	1	1.66667	6	0	2.16667	4.1911e-05
	293	SNORA12	snoRNA	1	1	5	1.33333	2.08333	4.0299e-05
	294	SNORA21	snoRNA	2	1	2	3	2	3.86871e-05
	295	SNORD109A	snoRNA	3	4	0	1	2	3.86871e-05
	296	hsa_piR_020388	piRNA	1.2	1.15	4.25	1.3	1.975	3.82035e-05
	297	hsa_piR_019102	piRNA	0.583333	2.2	3.74643	1.06667	1.89911	3.67354e-05
	298	hsa_piR_020582	piRNA	0.4	3.53333	1.4	2.06667	1.85	3.57855e-05
	299	SNORA47	snoRNA	2	0	3.33333	2	1.83333	3.54631e-05
	300	hsa_piR_018165	piRNA	0	4.25882	2	1	1.81471	3.51028e-05
	301	SNORA19	snoRNA	2	2.2	2	1	1.8	3.48184e-05
	302	hsa_piR_009295	piRNA	0.8	5.2861	1	0	1.77153	3.42676e-05
	303	SNORA65	snoRNA	1	3	2	1	1.75	3.38512e-05
	304	SNORA48	snoRNA	0.375	1.5	2.73611	2.25	1.71528	3.31795e-05
	305	hsa_piR_017184	piRNA	1	3	2.83333	0	1.70833	3.30452e-05
	306	hsa_piR_016970	piRNA	2	0	3	1.5	1.625	3.14332e-05
	307	SCARNA11	snoRNA	0	2	3	1.5	1.625	3.14332e-05
	308	hsa_piR_013306	piRNA	1.58333	0.333333	1.625	2.83333	1.59375	3.08288e-05
	309	SNORA23	snoRNA	2.33333	1	3	0	1.58333	3.06273e-05
	310	SNORA77	snoRNA	2	0.0769231	3	1	1.51923	2.93873e-05
	311	hsa_piR_021462	piRNA	1	0	3	2	1.5	2.90153e-05
	312	SCARNA16	snoRNA	3	0	2	1	1.5	2.90153e-05
	313	SNORA13	snoRNA	2	3	1	0	1.5	2.90153e-05
	314	SNORA53	snoRNA	2	2	1	1	1.5	2.90153e-05
	315	SNORA57	snoRNA	1	0	2	3	1.5	2.90153e-05
	316	U4atac	snRNA	1	4	1	0	1.5	2.90153e-05
	317	hsa_piR_019324	piRNA	1.14286	2.5	1.33333	1	1.49405	2.89002e-05
	318	hsa_piR_001040	piRNA	0.285714	4	0.666667	1	1.4881	2.8785e-05
	319	SNORA55	snoRNA	1	1	1.5	2	1.375	2.65974e-05
	320	hsa_piR_000291	piRNA	0.820635	0.866667	1.94921	1.74286	1.34484	2.6014e-05
	321	hsa_piR_013624	piRNA	0	0	5	0	1.25	2.41794e-05
	322	SNORA30	snoRNA	1	1	1.5	1.5	1.25	2.41794e-05
	323	SNORA49	snoRNA	2	1	1	1	1.25	2.41794e-05
	324	SNORD124	snoRNA	0	2	1	2	1.25	2.41794e-05
	325	snoZ30	snoRNA	1	0	0	4	1.25	2.41794e-05
	326	hsa_piR_020668	piRNA	0	1.5	2.16667	1	1.16667	2.25675e-05
	327	hsa_piR_005271	piRNA	0.25	0.25	1	3	1.125	2.17615e-05
	328	hsa_piR_016975	piRNA	1	1	2.5	0	1.125	2.17615e-05
	329	SNORD19	snoRNA	0.5	0.75	2.58333	0.5	1.08333	2.09555e-05
	330	hsa_piR_001356	piRNA	1.14286	0	1.14286	2	1.07143	2.07252e-05
	331	SCARNA1	snoRNA	0.1	2	1	1	1.025	1.98271e-05
	332	hsa_piR_001207	piRNA	0	3	1	0	1	1.93435e-05
	333	SCARNA8	snoRNA	0	0	3	1	1	1.93435e-05
	334	SNORA15	snoRNA	0	1	2	1	1	1.93435e-05
	335	hsa_piR_020498	piRNA	0.181818	0.864753	2.26172	0.454545	0.94071	1.81966e-05
	336	hsa_piR_016240	piRNA	0	0.9	0	2.8	0.925	1.78928e-05
	337	hsa_piR_020809	piRNA	0	0.9	0	2.8	0.925	1.78928e-05
	338	hsa_piR_017876	piRNA	0.166667	0.583333	1.61111	1.27778	0.909722	1.75972e-05
	339	SNORA28	snoRNA	1	2.5	0	0	0.875	1.69256e-05
	340	SNORA52	snoRNA	0	0	0.5	3	0.875	1.69256e-05
	341	hsa_piR_010894	piRNA	0.833333	0.660256	0.51978	1.34194	0.838828	1.62259e-05
	342	hsa_piR_004309	piRNA	0.5387	0.374613	0.845029	1.52368	0.820507	1.58715e-05
	343	hsa_piR_005019	piRNA	1	0	0.666667	1.5	0.791667	1.53136e-05
	344	hsa_piR_000651	piRNA	0	3	0	0	0.75	1.45076e-05
	345	hsa_piR_014677	piRNA	1	0.5	1	0.5	0.75	1.45076e-05
	346	SCARNA20	snoRNA	0	0	2	1	0.75	1.45076e-05
	347	SNORA25	snoRNA	2	1	0	0	0.75	1.45076e-05
	348	SNORA38	snoRNA	2	0	1	0	0.75	1.45076e-05
	349	hsa_piR_015254	piRNA	0	0.727273	0.727273	1.45455	0.727273	1.4068e-05
	350	hsa_piR_015026	piRNA	0.625	0.416667	1.41667	0.357143	0.703869	1.36153e-05
	351	hsa_piR_022628	piRNA	0	1.63146	1.12179	0	0.688314	1.33144e-05
	352	snoU109	snoRNA	0.611111	0	2	0	0.652778	1.2627e-05
	353	SNORA27	snoRNA	0.333333	0	2.18182	0	0.628788	1.2163e-05
	354	hsa_piR_019911	piRNA	0	0.25	1.25	1	0.625	1.20897e-05
	355	hsa_piR_001179	piRNA	0	0.333333	0	2	0.583333	1.12837e-05
	356	SNORA41	snoRNA	0	1.14286	0	1	0.535714	1.03626e-05
	357	mtDNA_ssA	Other	0.333333	0	1.5	0.22619	0.514881	9.95962e-06
	358	hsa_piR_000823	piRNA	0.105263	0.410526	0.896491	0.59386	0.501535	9.70146e-06
	359	hsa_piR_000796	piRNA	0	1	0	1	0.5	9.67176e-06
	360	hsa_piR_004150	piRNA	1	1	0	0	0.5	9.67176e-06
	361	hsa_piR_013549	piRNA	1	0	1	0	0.5	9.67176e-06
	362	hsa_piR_016664	piRNA	0	1	1	0	0.5	9.67176e-06
	363	hsa_piR_017791	piRNA	1	1	0	0	0.5	9.67176e-06
	364	hsa_piR_020439	piRNA	1	0	1	0	0.5	9.67176e-06
	365	SCARNA24	snoRNA	0	0	1	1	0.5	9.67176e-06
	366	SNORA35	snoRNA	0	1	1	0	0.5	9.67176e-06
	367	SNORA4	snoRNA	0	0	2	0	0.5	9.67176e-06
	368	SNORA51	snoRNA	0	0	1	1	0.5	9.67176e-06
	369	SNORA1	snoRNA	1	0.75	0	0	0.4375	8.46279e-06
	370	SNORA11	snoRNA	0	0.666667	1	0	0.416667	8.0598e-06
	371	hsa_piR_000801	piRNA	0	0.5	0	1	0.375	7.25382e-06
	372	hsa_piR_009502	piRNA	0	0	1.5	0	0.375	7.25382e-06
	373	snoZ196	snoRNA	0	0.5	1	0	0.375	7.25382e-06
	374	hsa_piR_019574	piRNA	0	1	0.340909	0	0.335227	6.48448e-06
	375	hsa_piR_011217	piRNA	0.2	1	0	0	0.3	5.80306e-06
	376	SNORA74	snoRNA	0	0	1.2	0	0.3	5.80306e-06
	377	hsa_piR_015186	piRNA	0.111111	0.544444	0.533333	0	0.297222	5.74933e-06
	378	hsa_piR_019497	piRNA	0.111111	0.544444	0.533333	0	0.297222	5.74933e-06
	379	hsa_piR_021987	piRNA	0.111111	0.544444	0.533333	0	0.297222	5.74933e-06
	380	hsa_piR_019949	piRNA	0	0.333333	0.117647	0.633333	0.271078	5.24361e-06
	381	SCARNA23	snoRNA	0	1	0	0.0625	0.265625	5.13813e-06
	382	hsa_piR_020893	piRNA	0	0	1	0.05	0.2625	5.07768e-06
	383	hsa_piR_000301	piRNA	0	0	1	0	0.25	4.83588e-06
	384	hsa_piR_003245	piRNA	0	0	1	0	0.25	4.83588e-06
	385	hsa_piR_003304	piRNA	0	0	0	1	0.25	4.83588e-06
	386	hsa_piR_004334	piRNA	0	1	0	0	0.25	4.83588e-06
	387	hsa_piR_008599	piRNA	0	1	0	0	0.25	4.83588e-06
	388	hsa_piR_011049	piRNA	0	1	0	0	0.25	4.83588e-06
	389	hsa_piR_011161	piRNA	0	0	0	1	0.25	4.83588e-06
	390	hsa_piR_012925	piRNA	0	0	1	0	0.25	4.83588e-06
	391	hsa_piR_013882	piRNA	0	0	1	0	0.25	4.83588e-06
	392	hsa_piR_015099	piRNA	0	0.5	0.5	0	0.25	4.83588e-06
	393	hsa_piR_015232	piRNA	0	0	0	1	0.25	4.83588e-06
	394	hsa_piR_019226	piRNA	0	1	0	0	0.25	4.83588e-06
	395	hsa_piR_019368	piRNA	0	0	0	1	0.25	4.83588e-06
	396	hsa_piR_021220	piRNA	0	1	0	0	0.25	4.83588e-06
	397	NAMA_2	lncRNA	0	0	0	1	0.25	4.83588e-06
	398	SNORA22	snoRNA	0	1	0	0	0.25	4.83588e-06
	399	SNORA40	snoRNA	0	0	1	0	0.25	4.83588e-06
	400	SNORA84	snoRNA	0	0	1	0	0.25	4.83588e-06
	401	SNORD23	snoRNA	0	0	1	0	0.25	4.83588e-06
	402	Vimentin3	lncRNA	0	0	1	0	0.25	4.83588e-06
	403	hsa_piR_020364	piRNA	0	0.923077	0	0	0.230769	4.46389e-06
	404	hsa_piR_019122	piRNA	0	0	0.35	0.5	0.2125	4.1105e-06
	405	hsa_piR_019269	piRNA	0	0	0.35	0.5	0.2125	4.1105e-06
	406	hsa_piR_016946	piRNA	0	0	0	0.833333	0.208333	4.0299e-06
	407	hsa_piR_020782	piRNA	0	0	0.1	0.5	0.15	2.90153e-06
	408	hsa_piR_019673	piRNA	0	0	0.583333	0	0.145833	2.82093e-06
	409	hsa_piR_007336	piRNA	0	0.5625	0	0	0.140625	2.72018e-06
	410	hsa_piR_020391	piRNA	0	0	0.2	0.333333	0.133333	2.57914e-06
	411	hsa_piR_003994	piRNA	0	0	0.5	0	0.125	2.41794e-06
	412	hsa_piR_008033	piRNA	0	0.5	0	0	0.125	2.41794e-06
	413	hsa_piR_009958	piRNA	0.5	0	0	0	0.125	2.41794e-06
	414	hsa_piR_012443	piRNA	0	0.5	0	0	0.125	2.41794e-06
	415	hsa_piR_022114	piRNA	0	0	0.5	0	0.125	2.41794e-06
	416	IRES_Hsp70	Other	0	0.5	0	0	0.125	2.41794e-06
	417	hsa_piR_004801	piRNA	0	0.461538	0	0	0.115385	2.23195e-06
	418	hsa_piR_017295	piRNA	0	0.461538	0	0	0.115385	2.23195e-06
	419	hsa_piR_007187	piRNA	0.272727	0	0	0.15	0.105682	2.04426e-06
	420	hsa_piR_020492	piRNA	0	0.25	0	0.125	0.09375	1.81346e-06
	421	hsa_piR_020698	piRNA	0	0.375	0	0	0.09375	1.81346e-06
	422	hsa_piR_007855	piRNA	0	0.2	0.142857	0	0.0857143	1.65802e-06
	423	hsa_piR_009903	piRNA	0	0	0.333333	0	0.0833333	1.61196e-06
	424	hsa_piR_015106	piRNA	0	0.333333	0	0	0.0833333	1.61196e-06
	425	IRES_TrkB	Other	0	0	0	0.333333	0.0833333	1.61196e-06
	426	SECIS_1	snoRNA	0.333333	0	0	0	0.0833333	1.61196e-06
	427	RSV_RNA	vRNA	0	0	0.211111	0	0.0527778	1.02091e-06
	428	hsa_piR_006561	piRNA	0.2	0	0	0	0.05	9.67176e-07
	429	MALAT1	lncRNA	0	0.2	0	0	0.05	9.67176e-07
	430	hsa_piR_001837	piRNA	0.166667	0	0	0	0.0416667	8.0598e-07
	431	hsa_piR_018919	piRNA	0	0.166667	0	0	0.0416667	8.0598e-07
	432	hsa_piR_004800	piRNA	0	0.153846	0	0	0.0384615	7.43982e-07
	433	hsa_piR_010084	piRNA	0	0.05	0.1	0	0.0375	7.25382e-07
	434	hsa_piR_006949	piRNA	0.15	0	0	0	0.0375	7.25382e-07
	435	hsa_piR_008480	piRNA	0	0	0.142857	0	0.0357143	6.9084e-07
	436	hsa_piR_019797	piRNA	0	0	0.142857	0	0.0357143	6.9084e-07
	437	IRES_Kv1_4	Other	0	0	0.142857	0	0.0357143	6.9084e-07
	438	hsa_piR_004163	piRNA	0.0714286	0	0	0.0714286	0.0357143	6.9084e-07
	439	hsa_piR_010462	piRNA	0	0	0.111111	0	0.0277778	5.3732e-07
	440	hsa_piR_006927	piRNA	0	0	0.1	0	0.025	4.83588e-07
	441	hsa_piR_006377	piRNA	0	0	0.0833333	0	0.0208333	4.0299e-07
	442	hsa_piR_010541	piRNA	0	0	0.0833333	0	0.0208333	4.0299e-07
	443	hsa_piR_023077	piRNA	0	0	0	0.0833333	0.0208333	4.0299e-07
	444	Telomerase-vert	Other	0	0	0.0833333	0	0.0208333	4.0299e-07
	445	hsa_piR_003831	piRNA	0.0769231	0	0	0	0.0192308	3.71991e-07
	446	hsa_piR_007372	piRNA	0	0	0.0769231	0	0.0192308	3.71991e-07
	447	hsa_piR_007017	piRNA	0	0.0625	0	0	0.015625	3.02243e-07
	448	hsa_piR_014566	piRNA	0	0	0.0588235	0	0.0147059	2.84464e-07
	449	hsa_piR_005660	piRNA	0	0	0.0526316	0	0.0131579	2.5452e-07
	450	ZNFX1-AS1_1	lncRNA	0	0	0.05	0	0.0125	2.41794e-07
	451	ACA64	snoRNA	0	0	0	0	0	0
	452	ApoB_5_CRE	Other	0	0	0	0	0	0
	453	Evf1_2	lncRNA	0	0	0	0	0	0
	454	FTX_1	lncRNA	0	0	0	0	0	0
	455	GAIT	Other	0	0	0	0	0	0
	456	Histone3	Other	0	0	0	0	0	0
	457	HOTAIRM1_2	lncRNA	0	0	0	0	0	0
	458	HOTTIP_3	lncRNA	0	0	0	0	0	0
	459	HOXB13-AS1_2	lncRNA	0	0	0	0	0	0
	460	hsa_piR_000012	piRNA	0	0	0	0	0	0
	461	hsa_piR_000052	piRNA	0	0	0	0	0	0
	462	hsa_piR_000057	piRNA	0	0	0	0	0	0
	463	hsa_piR_000329	piRNA	0	0	0	0	0	0
	464	hsa_piR_000407	piRNA	0	0	0	0	0	0
	465	hsa_piR_000683	piRNA	0	0	0	0	0	0
	466	hsa_piR_000779	piRNA	0	0	0	0	0	0
	467	hsa_piR_000802	piRNA	0	0	0	0	0	0
	468	hsa_piR_000907	piRNA	0	0	0	0	0	0
	469	hsa_piR_000955	piRNA	0	0	0	0	0	0
	470	hsa_piR_000997	piRNA	0	0	0	0	0	0
	471	hsa_piR_001078	piRNA	0	0	0	0	0	0
	472	hsa_piR_001652	piRNA	0	0	0	0	0	0
	473	hsa_piR_001746	piRNA	0	0	0	0	0	0
	474	hsa_piR_001840	piRNA	0	0	0	0	0	0
	475	hsa_piR_001925	piRNA	0	0	0	0	0	0
	476	hsa_piR_002106	piRNA	0	0	0	0	0	0
	477	hsa_piR_002460	piRNA	0	0	0	0	0	0
	478	hsa_piR_002468	piRNA	0	0	0	0	0	0
	479	hsa_piR_002603	piRNA	0	0	0	0	0	0
	480	hsa_piR_002783	piRNA	0	0	0	0	0	0
	481	hsa_piR_002867	piRNA	0	0	0	0	0	0
	482	hsa_piR_002946	piRNA	0	0	0	0	0	0
	483	hsa_piR_002964	piRNA	0	0	0	0	0	0
	484	hsa_piR_002973	piRNA	0	0	0	0	0	0
	485	hsa_piR_003040	piRNA	0	0	0	0	0	0
	486	hsa_piR_003139	piRNA	0	0	0	0	0	0
	487	hsa_piR_003145	piRNA	0	0	0	0	0	0
	488	hsa_piR_003728	piRNA	0	0	0	0	0	0
	489	hsa_piR_003783	piRNA	0	0	0	0	0	0
	490	hsa_piR_003785	piRNA	0	0	0	0	0	0
	491	hsa_piR_003923	piRNA	0	0	0	0	0	0
	492	hsa_piR_004241	piRNA	0	0	0	0	0	0
	493	hsa_piR_004460	piRNA	0	0	0	0	0	0
	494	hsa_piR_004506	piRNA	0	0	0	0	0	0
	495	hsa_piR_004531	piRNA	0	0	0	0	0	0
	496	hsa_piR_004679	piRNA	0	0	0	0	0	0
	497	hsa_piR_004876	piRNA	0	0	0	0	0	0
	498	hsa_piR_004993	piRNA	0	0	0	0	0	0
	499	hsa_piR_005018	piRNA	0	0	0	0	0	0
	500	hsa_piR_005041	piRNA	0	0	0	0	0	0
	501	hsa_piR_005076	piRNA	0	0	0	0	0	0
	502	hsa_piR_005084	piRNA	0	0	0	0	0	0
	503	hsa_piR_005107	piRNA	0	0	0	0	0	0
	504	hsa_piR_005223	piRNA	0	0	0	0	0	0
	505	hsa_piR_005342	piRNA	0	0	0	0	0	0
	506	hsa_piR_005770	piRNA	0	0	0	0	0	0
	507	hsa_piR_006108	piRNA	0	0	0	0	0	0
	508	hsa_piR_006169	piRNA	0	0	0	0	0	0
	509	hsa_piR_006494	piRNA	0	0	0	0	0	0
	510	hsa_piR_006593	piRNA	0	0	0	0	0	0
	511	hsa_piR_006828	piRNA	0	0	0	0	0	0
	512	hsa_piR_006999	piRNA	0	0	0	0	0	0
	513	hsa_piR_007029	piRNA	0	0	0	0	0	0
	514	hsa_piR_007084	piRNA	0	0	0	0	0	0
	515	hsa_piR_007388	piRNA	0	0	0	0	0	0
	516	hsa_piR_007424	piRNA	0	0	0	0	0	0
	517	hsa_piR_007635	piRNA	0	0	0	0	0	0
	518	hsa_piR_007639	piRNA	0	0	0	0	0	0
	519	hsa_piR_007787	piRNA	0	0	0	0	0	0
	520	hsa_piR_007915	piRNA	0	0	0	0	0	0
	521	hsa_piR_008039	piRNA	0	0	0	0	0	0
	522	hsa_piR_008215	piRNA	0	0	0	0	0	0
	523	hsa_piR_008235	piRNA	0	0	0	0	0	0
	524	hsa_piR_008440	piRNA	0	0	0	0	0	0
	525	hsa_piR_008483	piRNA	0	0	0	0	0	0
	526	hsa_piR_008635	piRNA	0	0	0	0	0	0
	527	hsa_piR_009017	piRNA	0	0	0	0	0	0
	528	hsa_piR_009059	piRNA	0	0	0	0	0	0
	529	hsa_piR_009103	piRNA	0	0	0	0	0	0
	530	hsa_piR_009237	piRNA	0	0	0	0	0	0
	531	hsa_piR_009580	piRNA	0	0	0	0	0	0
	532	hsa_piR_009615	piRNA	0	0	0	0	0	0
	533	hsa_piR_009633	piRNA	0	0	0	0	0	0
	534	hsa_piR_009683	piRNA	0	0	0	0	0	0
	535	hsa_piR_009881	piRNA	0	0	0	0	0	0
	536	hsa_piR_009894	piRNA	0	0	0	0	0	0
	537	hsa_piR_009925	piRNA	0	0	0	0	0	0
	538	hsa_piR_010155	piRNA	0	0	0	0	0	0
	539	hsa_piR_010490	piRNA	0	0	0	0	0	0
	540	hsa_piR_010643	piRNA	0	0	0	0	0	0
	541	hsa_piR_010889	piRNA	0	0	0	0	0	0
	542	hsa_piR_011109	piRNA	0	0	0	0	0	0
	543	hsa_piR_011181	piRNA	0	0	0	0	0	0
	544	hsa_piR_011310	piRNA	0	0	0	0	0	0
	545	hsa_piR_011331	piRNA	0	0	0	0	0	0
	546	hsa_piR_011356	piRNA	0	0	0	0	0	0
	547	hsa_piR_011466	piRNA	0	0	0	0	0	0
	548	hsa_piR_011496	piRNA	0	0	0	0	0	0
	549	hsa_piR_011537	piRNA	0	0	0	0	0	0
	550	hsa_piR_011575	piRNA	0	0	0	0	0	0
	551	hsa_piR_011901	piRNA	0	0	0	0	0	0
	552	hsa_piR_011968	piRNA	0	0	0	0	0	0
	553	hsa_piR_012037	piRNA	0	0	0	0	0	0
	554	hsa_piR_012143	piRNA	0	0	0	0	0	0
	555	hsa_piR_012274	piRNA	0	0	0	0	0	0
	556	hsa_piR_012408	piRNA	0	0	0	0	0	0
	557	hsa_piR_012717	piRNA	0	0	0	0	0	0
	558	hsa_piR_012747	piRNA	0	0	0	0	0	0
	559	hsa_piR_012782	piRNA	0	0	0	0	0	0
	560	hsa_piR_012844	piRNA	0	0	0	0	0	0
	561	hsa_piR_012916	piRNA	0	0	0	0	0	0
	562	hsa_piR_013196	piRNA	0	0	0	0	0	0
	563	hsa_piR_013203	piRNA	0	0	0	0	0	0
	564	hsa_piR_013350	piRNA	0	0	0	0	0	0
	565	hsa_piR_013454	piRNA	0	0	0	0	0	0
	566	hsa_piR_013476	piRNA	0	0	0	0	0	0
	567	hsa_piR_013577	piRNA	0	0	0	0	0	0
	568	hsa_piR_013639	piRNA	0	0	0	0	0	0
	569	hsa_piR_013731	piRNA	0	0	0	0	0	0
	570	hsa_piR_013832	piRNA	0	0	0	0	0	0
	571	hsa_piR_014015	piRNA	0	0	0	0	0	0
	572	hsa_piR_014253	piRNA	0	0	0	0	0	0
	573	hsa_piR_014414	piRNA	0	0	0	0	0	0
	574	hsa_piR_014460	piRNA	0	0	0	0	0	0
	575	hsa_piR_014516	piRNA	0	0	0	0	0	0
	576	hsa_piR_014678	piRNA	0	0	0	0	0	0
	577	hsa_piR_014938	piRNA	0	0	0	0	0	0
	578	hsa_piR_015004	piRNA	0	0	0	0	0	0
	579	hsa_piR_015315	piRNA	0	0	0	0	0	0
	580	hsa_piR_015442	piRNA	0	0	0	0	0	0
	581	hsa_piR_015453	piRNA	0	0	0	0	0	0
	582	hsa_piR_015509	piRNA	0	0	0	0	0	0
	583	hsa_piR_015540	piRNA	0	0	0	0	0	0
	584	hsa_piR_015752	piRNA	0	0	0	0	0	0
	585	hsa_piR_015786	piRNA	0	0	0	0	0	0
	586	hsa_piR_016065	piRNA	0	0	0	0	0	0
	587	hsa_piR_016090	piRNA	0	0	0	0	0	0
	588	hsa_piR_016624	piRNA	0	0	0	0	0	0
	589	hsa_piR_016898	piRNA	0	0	0	0	0	0
	590	hsa_piR_016948	piRNA	0	0	0	0	0	0
	591	hsa_piR_016980	piRNA	0	0	0	0	0	0
	592	hsa_piR_016984	piRNA	0	0	0	0	0	0
	593	hsa_piR_017273	piRNA	0	0	0	0	0	0
	594	hsa_piR_017373	piRNA	0	0	0	0	0	0
	595	hsa_piR_017588	piRNA	0	0	0	0	0	0
	596	hsa_piR_017845	piRNA	0	0	0	0	0	0
	597	hsa_piR_018241	piRNA	0	0	0	0	0	0
	598	hsa_piR_018430	piRNA	0	0	0	0	0	0
	599	hsa_piR_018595	piRNA	0	0	0	0	0	0
	600	hsa_piR_018693	piRNA	0	0	0	0	0	0
	601	hsa_piR_018796	piRNA	0	0	0	0	0	0
	602	hsa_piR_019098	piRNA	0	0	0	0	0	0
	603	hsa_piR_019135	piRNA	0	0	0	0	0	0
	604	hsa_piR_019165	piRNA	0	0	0	0	0	0
	605	hsa_piR_019166	piRNA	0	0	0	0	0	0
	606	hsa_piR_019169	piRNA	0	0	0	0	0	0
	607	hsa_piR_019233	piRNA	0	0	0	0	0	0
	608	hsa_piR_019507	piRNA	0	0	0	0	0	0
	609	hsa_piR_019628	piRNA	0	0	0	0	0	0
	610	hsa_piR_019636	piRNA	0	0	0	0	0	0
	611	hsa_piR_019822	piRNA	0	0	0	0	0	0
	612	hsa_piR_019823	piRNA	0	0	0	0	0	0
	613	hsa_piR_019824	piRNA	0	0	0	0	0	0
	614	hsa_piR_019927	piRNA	0	0	0	0	0	0
	615	hsa_piR_020235	piRNA	0	0	0	0	0	0
	616	hsa_piR_020305	piRNA	0	0	0	0	0	0
	617	hsa_piR_020357	piRNA	0	0	0	0	0	0
	618	hsa_piR_020362	piRNA	0	0	0	0	0	0
	619	hsa_piR_020368	piRNA	0	0	0	0	0	0
	620	hsa_piR_020545	piRNA	0	0	0	0	0	0
	621	hsa_piR_020575	piRNA	0	0	0	0	0	0
	622	hsa_piR_020657	piRNA	0	0	0	0	0	0
	623	hsa_piR_020786	piRNA	0	0	0	0	0	0
	624	hsa_piR_020836	piRNA	0	0	0	0	0	0
	625	hsa_piR_021057	piRNA	0	0	0	0	0	0
	626	hsa_piR_021190	piRNA	0	0	0	0	0	0
	627	hsa_piR_021214	piRNA	0	0	0	0	0	0
	628	hsa_piR_021354	piRNA	0	0	0	0	0	0
	629	hsa_piR_021383	piRNA	0	0	0	0	0	0
	630	hsa_piR_021903	piRNA	0	0	0	0	0	0
	631	hsa_piR_022225	piRNA	0	0	0	0	0	0
	632	hsa_piR_023041	piRNA	0	0	0	0	0	0
	633	hsa_piR_023057	piRNA	0	0	0	0	0	0
	634	hsa_piR_023101	piRNA	0	0	0	0	0	0
	635	hsa_piR_023179	piRNA	0	0	0	0	0	0
	636	hsa_piR_023216	piRNA	0	0	0	0	0	0
	637	hsa_piR_023321	piRNA	0	0	0	0	0	0
	638	IRE_I	Other	0	0	0	0	0	0
	639	IRES_Bip	Other	0	0	0	0	0	0
	640	IRES_c-myc	Other	0	0	0	0	0	0
	641	IRES_Cx43	Other	0	0	0	0	0	0
	642	IRES_FGF2	Other	0	0	0	0	0	0
	643	JPX_1	lncRNA	0	0	0	0	0	0
	644	JPX_2	lncRNA	0	0	0	0	0	0
	645	K_chan_RES	Other	0	0	0	0	0	0
	646	MAT2A_A	Other	0	0	0	0	0	0
	647	MAT2A_C	Other	0	0	0	0	0	0
	648	MEG8_1	lncRNA	0	0	0	0	0	0
	649	MIAT_exon5_1	lncRNA	0	0	0	0	0	0
	650	MIAT_exon5_3	lncRNA	0	0	0	0	0	0
	651	NBR2	Other	0	0	0	0	0	0
	652	NCRUPAR_1	lncRNA	0	0	0	0	0	0
	653	NEAT1_1	lncRNA	0	0	0	0	0	0
	654	NEAT1_3	lncRNA	0	0	0	0	0	0
	655	RFPL3-AS1_1	lncRNA	0	0	0	0	0	0
	656	RMST_3	lncRNA	0	0	0	0	0	0
	657	RMST_6	lncRNA	0	0	0	0	0	0
	658	SCARNA14	snoRNA	0	0	0	0	0	0
	659	SCARNA17	snoRNA	0	0	0	0	0	0
	660	SCARNA21	snoRNA	0	0	0	0	0	0
	661	Six3os1_5	snoRNA	0	0	0	0	0	0
	662	SNORA56	snoRNA	0	0	0	0	0	0
	663	SNORA67	snoRNA	0	0	0	0	0	0
	664	SNORD86	snoRNA	0	0	0	0	0	0
	665	SOX2OT_exon3	lncRNA	0	0	0	0	0	0
	666	TUG1_1	lncRNA	0	0	0	0	0	0
	667	U11	snRNA	0	0	0	0	0	0
	668	uc_338	snRNA	0	0	0	0	0	0
	669	XIST	lncRNA	0	0	0	0	0	0
	670	XIST_intron	lncRNA	0	0	0	0	0	0
		idx	RNA Class	E9	E10	E11	E12	Avg - Heart (E9-E12)
		Total		42176	45895.3	75158.1	43558.1	51696.9

## Sheet: Supplementary Table 9
	Supplementary Table 9. Expression of other non-coding RNAs in human liver.
	Rank #	idx	RNA Class	E13	E14	E15	E16	Avg - Liver (E13-E16)	%		RNA Class	Avg # - Liver	%
	1	tRNA	tRNA	136469	59942.8	83314.6	51232	82739.6	0.519373		snoRNA	196	0.531165
	2	SSU_rRNA_eukarya	rRNA	27913.1	18759.5	21126.6	19640.1	21859.8	0.137219		piRNA	149	0.403794
	3	hsa_piR_008112	piRNA	5621.74	2790.71	3047.74	2442.08	3475.57	0.0218168		snRNA	12	0.0325203
	4	5_8S_rRNA	rRNA	4499.56	2599.36	2855.76	3017.66	3243.09	0.0203575		Other	4	0.0108401
	5	SNORND104	snoRNA	3929.87	1960.45	2330.67	1374.38	2398.84	0.015058		rRNA	3	0.00813008
	6	Y_RNA	YRNA	3530.21	1888.56	2327.61	1756.21	2375.65	0.0149124		tRNA	2	0.00542005
	7	5S_rRNA	rRNA	2794.95	1396.73	1923.87	1194.17	1827.43	0.0114711		YRNA	1	0.00271003
	8	U1	snRNA	2577.93	993.077	1357.78	1552.86	1620.41	0.0101716		vaRNA	1	0.00271003
	9	hsa_piR_000765	piRNA	2036.06	1069.71	1210.48	953.457	1317.43	0.00826976		lncRNA	1	0.00271003
	10	hsa_piR_008113	piRNA	2063.22	1044.64	1194.02	911.197	1303.27	0.00818089		vltRNA	0	0
	11	hsa_piR_020548	piRNA	1545.55	1279.79	1093.19	1274.88	1298.35	0.00815002
	12	U5	snRNA	1484.38	1058.94	1382.66	1147.15	1268.28	0.00796126
	13	hsa_piR_019914	piRNA	2126.4	802.918	1168.69	821.251	1229.82	0.0077198
	14	hsa_piR_006426	piRNA	1642.3	1220.79	735.536	1156.91	1188.88	0.00746287
	15	SNORD63	snoRNA	1585.25	1033.06	1164.48	771.863	1138.66	0.00714761
	16	hsa_piR_020326	piRNA	1696.72	891.428	1008.73	794.548	1097.86	0.00689147
	17	SNORD81	snoRNA	1409.18	822.577	779.187	751.898	940.71	0.00590503
	18	hsa_piR_017716	piRNA	1305.16	509.9	883.261	596	823.579	0.00516977
	19	hsa_piR_008114	piRNA	1253.36	600.324	748.761	546.452	787.224	0.00494157
	20	SNORD102	snoRNA	895.094	604.396	615.666	672.692	696.962	0.00437497
	21	U2	snRNA	862.528	497.978	619.871	550.896	632.818	0.00397233
	22	SNORD27	snoRNA	848.023	537.663	438.966	532.893	589.386	0.0036997
	23	hsa_piR_004153	piRNA	897.83	338.125	587.811	357.896	545.415	0.00342368
	24	SNORD66	snoRNA	826.134	473.539	467.255	405.451	543.095	0.00340912
	25	SNORD82	snoRNA	693.775	514.047	456.302	419.404	520.882	0.00326968
	26	SNORD2	snoRNA	748.481	388.004	425.148	380.415	485.512	0.00304766
	27	snoR38	snoRNA	691.105	521.946	302.725	369.336	471.278	0.00295831
	28	SNORD74	snoRNA	801.5	351.333	408.033	321	470.467	0.00295322
	29	SNORD58	snoRNA	576.4	374.375	376.547	395.16	430.62	0.00270309
	30	SNORD61	snoRNA	570.013	308.347	459.966	339.888	419.554	0.00263362
	31	U3	snRNA	639.844	290.036	408.875	333.267	418.006	0.00262391
	32	SNORD60	snoRNA	563.824	342.15	346.592	381.938	408.626	0.00256503
	33	hsa_piR_018570	piRNA	542.826	363.507	357.259	369.319	408.228	0.00256253
	34	hsa_piR_018780	piRNA	588.896	452.775	243.625	302.736	397.008	0.0024921
	35	hsa_piR_009294	piRNA	504.021	368.401	373.037	337.818	395.819	0.00248464
	36	SNORD43	snoRNA	569.792	274.921	391.171	277.758	378.411	0.00237536
	37	hsa_piR_020500	piRNA	534.097	219.723	477.784	151.044	345.662	0.00216979
	38	SNORD26	snoRNA	516.495	240.395	331.269	287.228	343.847	0.0021584
	39	SNORD30	snoRNA	486.955	275.006	322.919	289.03	343.478	0.00215608
	40	hsa_piR_000586	piRNA	408.693	255.354	346.798	225.83	309.169	0.00194071
	41	SNORD18	snoRNA	408.068	258.578	274.12	262.254	300.755	0.0018879
	42	SNORD83	snoRNA	482.079	241.345	260.754	199.843	296.005	0.00185808
	43	hsa_piR_016735	piRNA	452.43	268.153	267.26	191.956	294.95	0.00185146
	44	SNORD44	snoRNA	440.908	218.394	290.95	228.148	294.6	0.00184926
	45	hsa_piR_020381	piRNA	381.457	258.562	266.266	267.468	293.438	0.00184197
	46	SNORD17	snoRNA	465.5	287.562	202.733	206.4	290.549	0.00182384
	47	SNORD21	snoRNA	439.222	236.056	220.516	236.333	283.032	0.00177665
	48	hsa_piR_017033	piRNA	446.5	281.562	197.733	200.4	281.549	0.00176734
	49	SNORD69	snoRNA	409.779	226.512	306.238	177.202	279.933	0.00175719
	50	SNORD45	snoRNA	395.899	252.783	246.536	218.433	278.412	0.00174765
	51	hsa_piR_001318	piRNA	371.04	241.994	274.402	216.95	276.096	0.00173311
	52	hsa_piR_020485	piRNA	371.45	168.564	380.695	136.539	264.312	0.00165914
	53	hsa_piR_000441	piRNA	310.234	279.709	230.799	227.527	262.067	0.00164505
	54	SNORD52	snoRNA	404.195	205.463	238.151	189.092	259.225	0.00162721
	55	hsa_piR_020829	piRNA	346	222	229.383	181.556	244.735	0.00153625
	56	SNORD31	snoRNA	356.626	220.33	232.399	155.616	241.243	0.00151433
	57	Metazoa_SRP	Other	352.199	164.828	207.472	219.222	235.93	0.00148098
	58	SNORD95	snoRNA	339.411	146.414	247.028	144.992	219.461	0.0013776
	59	SNORD103	snoRNA	347.953	187.271	179.319	147.47	215.503	0.00135276
	60	hsa_piR_019675	piRNA	280.055	188.964	178.986	211.821	214.956	0.00134932
	61	SNORD38	snoRNA	315.151	186.655	189.79	168.027	214.906	0.00134901
	62	hsa_piR_000753	piRNA	312.283	173.208	190.722	175.722	212.984	0.00133694
	63	SNORD48	snoRNA	316.396	153.71	209.218	172.074	212.85	0.0013361
	64	SNORD25	snoRNA	273.866	210.97	168.18	197.879	212.724	0.00133531
	65	SNORD101	snoRNA	270.525	235.747	175.093	152.855	208.555	0.00130914
	66	SNORD49	snoRNA	265.456	197.731	185.016	180.148	207.088	0.00129993
	67	SNORD12	snoRNA	332.974	156.058	169.48	159.418	204.482	0.00128358
	68	snoZ40	snoRNA	293.256	173.527	187.53	134.883	197.299	0.00123849
	69	hsa_piR_014923	piRNA	254.578	177.139	193.354	156.555	195.407	0.00122661
	70	hsa_piR_018573	piRNA	255.352	152.881	178.76	142.628	182.405	0.001145
	71	SNORD29	snoRNA	236.264	144.755	145.179	192.126	179.581	0.00112726
	72	SNORD51	snoRNA	291.86	119.5	167.976	133.143	178.12	0.00111809
	73	SNORD71	snoRNA	293.037	156.299	131.872	129.519	177.682	0.00111534
	74	SNORD100	snoRNA	273.728	104.944	171.869	148.911	174.863	0.00109765
	75	hsa_piR_019825	piRNA	260.053	141.305	152.244	127.748	170.337	0.00106924
	76	snoU13	snoRNA	239.592	105.25	159.195	158.864	165.725	0.00104029
	77	hsa_piR_001312	piRNA	228.251	142.791	154.942	135.905	165.472	0.0010387
	78	SNORD59	snoRNA	247.168	140.611	126.856	144.278	164.728	0.00103403
	79	tRNA-Sec	tRNA	230.217	125.935	142.942	137.617	159.178	0.00099919
	80	SNORD24	snoRNA	214.211	139.98	139.741	99.9594	148.473	0.000931995
	81	SNORD10	snoRNA	193.881	123.356	123.431	141.604	145.568	0.00091376
	82	SNORD36	snoRNA	187.614	141.917	135.182	97.697	140.602	0.000882589
	83	hsa_piR_002158	piRNA	233.267	120.708	107.25	99.5417	140.192	0.000880012
	84	SNORD87	snoRNA	178.252	114.989	112.905	129.631	133.944	0.000840794
	85	SNORD46	snoRNA	160.06	103.894	121.702	139.565	131.305	0.00082423
	86	SNORD15	snoRNA	193.444	112.535	112.611	100.208	129.7	0.000814152
	87	hsa_piR_001152	piRNA	215.86	91	109.976	98.1429	128.745	0.000808156
	88	SNORD47	snoRNA	187.9	83.4838	117.302	111.271	124.989	0.000784583
	89	SNORD73	snoRNA	171.6	114.091	92.5	120.864	124.764	0.000783167
	90	SNORD50	snoRNA	188.842	95.9193	123.783	81.7333	122.569	0.000769393
	91	snoU83B	snoRNA	174.685	107.407	109.456	95.0198	121.642	0.000763572
	92	hsa_piR_009228	piRNA	170.541	93.5631	111.586	97.9512	118.41	0.000743286
	93	SNORD116	snoRNA	180.851	94.4515	94.1776	97.1086	116.647	0.000732219
	94	SNORD33	snoRNA	158.171	84.1389	102.342	101.616	111.567	0.000700328
	95	hsa_piR_002485	piRNA	147.843	94.6115	118.97	79.0283	110.113	0.000691204
	96	hsa_piR_020813	piRNA	195.774	89.3333	85.7	54.1429	106.238	0.000666875
	97	SNORD91	snoRNA	155.613	84.9234	86.7831	77.5561	101.219	0.000635372
	98	U8	snRNA	120.82	102.117	96.5	76.3333	98.9426	0.000621083
	99	hsa_piR_001101	piRNA	122.11	103.829	86.2667	74.5	96.6763	0.000606857
	100	SNORD77	snoRNA	128.665	90.5769	72.4333	93.9292	96.401	0.000605129
	101	SNORD14	snoRNA	136.106	82.936	59.9644	102.087	95.2733	0.00059805
	102	SNORD65	snoRNA	111.214	105.575	66.3333	79.3214	90.6109	0.000568783
	103	snosnR60_Z15	snoRNA	121.553	83.0769	64.4333	89.7625	89.7065	0.000563106
	104	hsa_piR_020490	piRNA	113.289	69.8346	82.3058	87.9365	88.3416	0.000554538
	105	SNORD93	snoRNA	137.358	68.5588	71.0714	63.5	85.1221	0.000534329
	106	Vault	vaRNA	123.183	70.6095	73.7667	63.3095	82.7173	0.000519233
	107	snoU2-30	snoRNA	126.467	56.9333	89.6667	50.3	80.8417	0.00050746
	108	SNORA72	snoRNA	121.12	65.6874	63.3069	67.8117	79.4815	0.000498921
	109	SNORD62	snoRNA	131.744	63.2635	58.8635	59.2508	78.2806	0.000491383
	110	SNORD22	snoRNA	98.5278	61.5833	66.7769	76.3333	75.8053	0.000475846
	111	SCARNA15	snoRNA	99.625	68.5	60.4242	68	74.1373	0.000465375
	112	SNORD42	snoRNA	97.9583	66.8262	60.8857	70.119	73.9473	0.000464182
	113	SNORD19B	snoRNA	100.238	76.3929	59.0357	58.8207	73.6218	0.000462139
	114	SNORD57	snoRNA	108.917	61.8547	66.9583	56.5056	73.5588	0.000461744
	115	SNORD70	snoRNA	100.697	69.8156	65	57.6818	73.2986	0.00046011
	116	SNORD121A	snoRNA	93.7417	58.7061	77.3048	61.7708	72.8808	0.000457488
	117	SNORD98	snoRNA	110.327	62.0333	62.7769	56.0641	72.8003	0.000456982
	118	SNORD5	snoRNA	89.1538	72.6261	62.6469	63.9038	72.0827	0.000452478
	119	SNORA9	snoRNA	87.4675	60.2556	52.7817	83.7786	71.0709	0.000446126
	120	snoZ39	snoRNA	95.4857	74.1736	47.2	64.7857	70.4113	0.000441986
	121	SNORD90	snoRNA	88.5833	72.925	56.2	62.2625	69.9927	0.000439359
	122	SNORD115	snoRNA	97.3268	54.3964	63.8268	51.1667	66.6792	0.000418559
	123	SNORD11	snoRNA	91.0625	68.1241	39.0714	68.125	66.5957	0.000418035
	124	SNORD127	snoRNA	98.1667	46.3171	60.0833	61.3333	66.4751	0.000417278
	125	SNORD53_SNORD92	snoRNA	98.4931	57.8613	54.6237	53.5453	66.1308	0.000415117
	126	SNORD39	snoRNA	90.3458	36.3611	70.4583	66.2167	65.8455	0.000413326
	127	SNORD113	snoRNA	97.6545	61.6213	66.9363	36.7262	65.7346	0.000412629
	128	SNORA7	snoRNA	104	43.0333	62.4762	52.8333	65.5857	0.000411695
	129	SNORD111	snoRNA	91.4802	37.7476	78.4308	54.1667	65.4563	0.000410883
	130	hsa_piR_001184	piRNA	73.0556	27.9317	104.339	53.9322	64.8145	0.000406854
	131	snoMBII-202	snoRNA	89.6345	35.2167	69.3436	62.1083	64.0758	0.000402217
	132	hsa_piR_016945	piRNA	85.5073	53.2172	57.8804	57.0721	63.4193	0.000398096
	133	hsa_piR_004307	piRNA	76.3035	53.8675	82.6918	38.6289	62.873	0.000394666
	134	hsa_piR_000045	piRNA	96.0769	48.2	55.2769	48.7308	62.0712	0.000389633
	135	hsa_piR_019912	piRNA	71.3333	44.1422	45.25	62.4167	55.7855	0.000350177
	136	SNORD64	snoRNA	70.8333	54	50	42.4909	54.3311	0.000341047
	137	SNORD96	snoRNA	71.0844	46.1568	46.9311	48.5742	53.1866	0.000333863
	138	SCARNA18	snoRNA	89.1667	38.7255	44.3333	38.9167	52.7855	0.000331346
	139	hsa_piR_012681	piRNA	79.9167	37.4103	51.4583	41.5056	52.5727	0.00033001
	140	SNORA50	snoRNA	78.0381	36.0667	40.15	52.8167	51.7679	0.000324957
	141	SNORD110	snoRNA	78.2262	33.5833	43.0208	49.6667	51.1243	0.000320917
	142	SNORD126	snoRNA	78.5	40.4929	40.6458	43.5769	50.8039	0.000318906
	143	snoZ17	snoRNA	69.0317	39.2667	45.8667	45.2706	49.8589	0.000312975
	144	SNORA14	snoRNA	79.75	32.2286	45.8762	41.4762	49.8327	0.00031281
	145	7SK	snRNA	61.9188	40.8063	47.9522	42.3438	48.2553	0.000302908
	146	snoU105B	snoRNA	70.0873	41.625	26.6429	50.8422	47.2993	0.000296908
	147	SNORD34	snoRNA	60	44.4417	38.9455	43.9262	46.8283	0.000293951
	148	hsa_piR_020499	piRNA	68.1949	33.1881	47.4991	37.9761	46.7145	0.000293237
	149	hsa_piR_001311	piRNA	79.6458	36.6078	42.6164	27.5922	46.6156	0.000292615
	150	SNORD16	snoRNA	56.3125	45.125	43.125	38.8958	45.8646	0.000287901
	151	SNORD35	snoRNA	75.025	33.5792	28.4167	43.4833	45.126	0.000283265
	152	SNORA24	snoRNA	70	29	37.2308	44	45.0577	0.000282836
	153	hsa_piR_017458	piRNA	76.1833	36	39.7	27	44.7208	0.000280722
	154	SNORD89	snoRNA	72.8598	34.136	31.5497	39.8176	44.5908	0.000279906
	155	SNORD94	snoRNA	65.6415	31.675	49.1526	29.6667	44.034	0.00027641
	156	hsa_piR_000805	piRNA	55.8317	24.3667	41.3206	51.1192	43.1596	0.000270921
	157	snoU54	snoRNA	57.8667	41.1742	32.6667	39.7	42.8519	0.00026899
	158	hsa_piR_017724	piRNA	50.887	35.3616	56.204	25.4764	41.9823	0.000263531
	159	hsa_piR_015249	piRNA	52.4106	25.6548	59.1817	28.6667	41.4784	0.000260369
	160	hsa_piR_017061	piRNA	64.7679	40	29.2625	31.5625	41.3982	0.000259865
	161	hsa_piR_020450	piRNA	50.4587	40.2635	39.2683	34.727	41.1794	0.000258491
	162	hsa_piR_018292	piRNA	57.0611	35.6292	43.8833	27.8333	41.1017	0.000258004
	163	SNORD78	snoRNA	63.2762	35.7857	28.1667	34.0318	40.3151	0.000253066
	164	hsa_piR_004308	piRNA	48.3751	35.3616	53.0275	24.4733	40.3094	0.00025303
	165	hsa_piR_020496	piRNA	52.831	34.7634	32.7429	39.8905	40.0569	0.000251445
	166	hsa_piR_018569	piRNA	65.0391	36.9543	29.4836	28.4485	39.9814	0.000250971
	167	hsa_piR_019050	piRNA	52.3125	40.125	36.125	29.8958	39.6146	0.000248669
	168	SNORD105	snoRNA	66.696	44.4698	23.9333	21.2538	39.0882	0.000245365
	169	SNORD37	snoRNA	60.25	29.1	33.9583	32	38.8271	0.000243726
	170	hsa_piR_001159	piRNA	41.6786	41.9236	34.2054	34.1429	37.9876	0.000238456
	171	hsa_piR_020497	piRNA	54.0638	22.0014	58.2259	17.0312	37.8306	0.00023747
	172	hsa_piR_000775	piRNA	47.1167	37.4038	21.7583	40.9	36.7947	0.000230968
	173	hsa_piR_001042	piRNA	55.7632	34.1996	33.5132	23.2164	36.6731	0.000230204
	174	hsa_piR_009265	piRNA	48.3429	43.0625	27.2	26.7857	36.3478	0.000228162
	175	SNORA3	snoRNA	54.5526	26	32.1667	32.1176	36.2092	0.000227293
	176	hsa_piR_001170	piRNA	66.0778	20.9889	24.0439	32.3667	35.8693	0.000225159
	177	hsa_piR_004987	piRNA	42.9961	30.2934	40.9272	22.7348	34.2379	0.000214918
	178	hsa_piR_019676	piRNA	55.2262	20.3333	26.7708	34.4167	34.1868	0.000214597
	179	SNORD28	snoRNA	45.6333	25.2576	23.0714	40.3667	33.5823	0.000210803
	180	hsa_piR_000560	piRNA	43.125	32.2262	28.2857	28.1429	32.9449	0.000206802
	181	SNORA31	snoRNA	49.7431	25.4798	24.6111	31.6667	32.8752	0.000206364
	182	U4	snRNA	40.3829	35.4836	32.1766	22.8222	32.7163	0.000205367
	183	SNORD56	snoRNA	38.4048	29.8929	29.5833	31.1905	32.2679	0.000202552
	184	SNORA8	snoRNA	37	27.2857	33.6538	30.1818	32.0303	0.000201061
	185	SNORA58	snoRNA	47.4345	20.8333	38.3333	17.4583	31.0149	0.000194687
	186	hsa_piR_019752	piRNA	46.5019	17.8852	26.1701	33.4943	31.0129	0.000194674
	187	SNORD107	snoRNA	47.9	26.55	26.4	23.0909	30.9852	0.000194501
	188	hsa_piR_000794	piRNA	48.8359	25.5343	26.5878	22.3915	30.8374	0.000193573
	189	SNORA36	snoRNA	40.0625	37	26	20.1429	30.8013	0.000193346
	190	SCARNA2	snoRNA	40.9167	29.7	28.9262	23	30.6357	0.000192307
	191	hsa_piR_007979	piRNA	35.875	33.7353	19.3228	28.5429	29.369	0.000184355
	192	hsa_piR_017723	piRNA	40.8404	23.0439	35.5722	16.4757	28.983	0.000181932
	193	SNORA20	snoRNA	38.9286	30.1929	20.3452	23.9286	28.3488	0.000177951
	194	hsa_piR_001346	piRNA	35	26.5	25.5	22.5	27.375	0.000171838
	195	hsa_piR_017936	piRNA	39.8997	22.4692	19.1042	25.2934	26.6916	0.000167549
	196	SNORD20	snoRNA	31.8921	20.2821	23.0857	29.525	26.1962	0.000164439
	197	SNORD97	snoRNA	38.6583	22.7429	21.75	20.9048	26.014	0.000163295
	198	SNORD79	snoRNA	37.55	20.25	24.6429	21.1429	25.8964	0.000162557
	199	hsa_piR_020365	piRNA	33.2633	24.9387	32.4377	12.7478	25.8469	0.000162246
	200	hsa_piR_009295	piRNA	42.1046	18.6078	16.7895	14.4027	22.9761	0.000144226
	201	U12	snRNA	30.9167	17	20.8333	23	22.9375	0.000143983
	202	RNaseP_nuc	Other	34.3333	18	20.3333	18.5556	22.8056	0.000143155
	203	hsa_piR_021032	piRNA	30.1524	21.4762	17.619	20	22.3119	0.000140056
	204	RNase_MRP	Other	39.7778	18.7667	15.5	15.1667	22.3028	0.000139999
	205	hsa_piR_016742	piRNA	30.2746	20.5031	14.2269	21.1368	21.5353	0.000135182
	206	SNORD99	snoRNA	31.5846	17.5769	14.0429	22.0678	21.3181	0.000133818
	207	SCARNA6	snoRNA	30	20.7361	24.2929	10.188	21.3043	0.000133731
	208	hsa_piR_019951	piRNA	29.2907	19.5535	16.955	16.8597	20.6647	0.000129717
	209	SNORA18	snoRNA	33.25	11.3958	21.3333	16.5833	20.6406	0.000129565
	210	SCARNA7	snoRNA	30.6053	18.0526	12.0526	21.1955	20.4765	0.000128535
	211	SNORA73	snoRNA	30.4	13.25	22.9	15	20.3875	0.000127976
	212	hsa_piR_016745	piRNA	29.3617	15.4649	23.7827	10.7915	19.8502	0.000124604
	213	SNORA62	snoRNA	23.0588	15.25	25.2	15	19.6272	0.000123204
	214	hsa_piR_016677	piRNA	32.4371	10.6263	19.3626	15.2775	19.4259	0.00012194
	215	SNORA63	snoRNA	29.5462	13.1905	19.7957	15.0663	19.3997	0.000121776
	216	SCARNA4	snoRNA	26.125	17	14.5909	19	19.179	0.00012039
	217	hsa_piR_019420	piRNA	29.8098	16.0027	11.6497	18.7176	19.045	0.000119549
	218	SNORD75	snoRNA	29.3333	12.3333	15.5	19	19.0417	0.000119528
	219	hsa_piR_019068	piRNA	22.1833	15.4667	22.8708	15.6292	19.0375	0.000119502
	220	hsa_piR_001169	piRNA	36.1167	6.48333	15	16.8	18.6	0.000116756
	221	hsa_piR_017178	piRNA	30.5	13.3929	16	14.3056	18.5496	0.00011644
	222	SCARNA13	snoRNA	23.1429	9.83333	28.3333	12.75	18.5149	0.000116222
	223	hsa_piR_016926	piRNA	30.9429	12.7852	15.0599	15.2034	18.4978	0.000116115
	224	hsa_piR_020009	piRNA	25.1667	15.5	13.7576	17.125	17.8873	0.000112282
	225	hsa_piR_020828	piRNA	15.0595	18.7926	23.3333	11.0214	17.0517	0.000107037
	226	SCARNA3	snoRNA	22.0714	13.25	19.6818	12.0909	16.7735	0.000105291
	227	SNORD11B	snoRNA	19.125	12	17.25	14.25	15.6562	9.82775e-05
	228	SNORA43	snoRNA	23.8527	18.1667	9.70192	10.8333	15.6386	9.8167e-05
	229	SNORA75	snoRNA	19.125	15.2857	14.5	13.1	15.5027	9.73135e-05
	230	snoU2_19	snoRNA	25	16	9	12	15.5	9.72967e-05
	231	SNORA54	snoRNA	18	13	13.25	15.3333	14.8958	9.35042e-05
	232	hsa_piR_005019	piRNA	21.6667	13.6583	10.1667	13.4167	14.7271	9.24449e-05
	233	hsa_piR_009051	piRNA	21.4103	18.25	9.08611	8.58333	14.3324	8.99677e-05
	234	SNORD125	snoRNA	22	12.8095	9.55556	11.5889	13.9885	8.78086e-05
	235	hsa_piR_020391	piRNA	15.3889	9.74167	19.7361	9.5	13.5917	8.53177e-05
	236	hsa_piR_018849	piRNA	18	12.5	12	11	13.375	8.39576e-05
	237	SNORD41	snoRNA	20.2	9	8	15	13.05	8.19175e-05
	238	snoU85	snoRNA	20.1429	6.14286	10.1429	15	12.8571	8.07069e-05
	239	snoU6-53	snoRNA	21.5345	5.25	12.875	8.875	12.1336	7.61653e-05
	240	SNORA61	snoRNA	14.5	4.25	15.5	13	11.8125	7.41495e-05
	241	U7	snRNA	13.4035	8.83333	9.66667	12.0556	10.9898	6.8985e-05
	242	SNORA81	snoRNA	20.3333	11.5	6	6	10.9583	6.87877e-05
	243	hsa_piR_018165	piRNA	13.1667	12	7	11	10.7917	6.77415e-05
	244	hsa_piR_019324	piRNA	12.9881	9.41667	7.5	9.16667	9.76786	6.13148e-05
	245	SNORA79	snoRNA	11.75	7.25	8	12	9.75	6.12027e-05
	246	SNORD67	snoRNA	15.5417	7.51786	9.33333	6.41071	9.70089	6.08945e-05
	247	SNORA64	snoRNA	14	4	11.6429	8.47619	9.52976	5.98203e-05
	248	SNORA68	snoRNA	20	5	7	6	9.5	5.96334e-05
	249	SNORA76	snoRNA	14	6.5	9	8.5	9.5	5.96334e-05
	250	hsa_piR_008488	piRNA	15	5.75	8.27857	8.75	9.44464	5.92859e-05
	251	hsa_piR_020008	piRNA	13.9786	6.42857	8.08077	8.55	9.25948	5.81236e-05
	252	hsa_piR_017194	piRNA	16.3333	4.33333	11	5	9.16667	5.7541e-05
	253	SNORA26	snoRNA	12.1429	3	13.5	7	8.91071	5.59344e-05
	254	hsa_piR_012753	piRNA	12.0952	5.21429	10.6429	7.57143	8.88095	5.57475e-05
	255	SNORD112	snoRNA	16	6	11.1429	2	8.78571	5.51497e-05
	256	SNORA2	snoRNA	12.2833	3.8125	13.5	5.2	8.69896	5.46051e-05
	257	hsa_piR_020466	piRNA	9.5	6	14	4	8.375	5.25716e-05
	258	hsa_piR_012734	piRNA	10	10	9.66667	3.33333	8.25	5.17869e-05
	259	snoU89	snoRNA	6.33333	9.08333	10.1111	7.11111	8.15972	5.12202e-05
	260	SNORA13	snoRNA	9	11	8	4	8	5.02176e-05
	261	SNORD88	snoRNA	15.0833	3	8.14286	3.83333	7.51488	4.71724e-05
	262	hsa_piR_020619	piRNA	9.5	3.25	10.5	6	7.3125	4.59021e-05
	263	SNORA66	snoRNA	7	5	4.7	12	7.175	4.50389e-05
	264	U6	snRNA	6.23421	6.64912	7.10349	7.99413	6.99524	4.39105e-05
	265	SNORA21	snoRNA	13	1	4.75	9	6.9375	4.35481e-05
	266	hsa_piR_020793	piRNA	7.72747	4.49136	9.58131	5.5754	6.84389	4.29605e-05
	267	hsa_piR_019521	piRNA	8.35238	4.81264	8.45238	5.45833	6.76893	4.249e-05
	268	SNORA33	snoRNA	9.33333	7	6	4.56667	6.725	4.22142e-05
	269	hsa_piR_020541	piRNA	8.18803	6	5.5	7.08333	6.69284	4.20123e-05
	270	SCARNA16	snoRNA	7	5.5	9	5	6.625	4.15865e-05
	271	SNORA17	snoRNA	13.6762	7	5.125	0	6.4503	4.04898e-05
	272	hsa_piR_001040	piRNA	7.83333	6.83333	5	5.83333	6.375	4.00172e-05
	273	hsa_piR_000651	piRNA	10	5.83333	4	5.5	6.33333	3.97556e-05
	274	hsa_piR_017104	piRNA	9	5	6	5.25	6.3125	3.96249e-05
	275	hsa_piR_016658	piRNA	9.35788	4.26378	6.36792	4.48027	6.11746	3.84006e-05
	276	SNORA70	snoRNA	10	3	5	5.81818	5.95455	3.73779e-05
	277	SNORA69	snoRNA	2.14286	8	2.28571	10.8095	5.80952	3.64676e-05
	278	hsa_piR_020582	piRNA	10.8328	1.93333	8.77778	1.33333	5.71932	3.59013e-05
	279	SNORA42	snoRNA	8.9	0	6	7.25	5.5375	3.476e-05
	280	SNORA48	snoRNA	5.325	3.80556	5.84286	6.875	5.4621	3.42867e-05
	281	snoZ30	snoRNA	7	4	6	4.5	5.375	3.374e-05
	282	hsa_piR_019167	piRNA	7	4	8.14286	2	5.28571	3.31795e-05
	283	SNORA44	snoRNA	6	3	5	7	5.25	3.29553e-05
	284	SNORA46	snoRNA	5.5	7.25	2	6	5.1875	3.2563e-05
	285	SNORA57	snoRNA	7	4	2.5	7	5.125	3.21707e-05
	286	SNORA16	snoRNA	6.81667	3.5	3.06667	6.24444	4.90694	3.08019e-05
	287	hsa_piR_020815	piRNA	8	4.5	4	3	4.875	3.06014e-05
	288	SNORA32	snoRNA	8	7	0	4.5	4.875	3.06014e-05
	289	hsa_piR_004152	piRNA	7.42718	4.41831	3.77505	3.62251	4.81076	3.01981e-05
	290	SNORA55	snoRNA	4.24359	3.5	4	7	4.6859	2.94143e-05
	291	hsa_piR_016659	piRNA	5.11783	2.84355	5.91032	4.71289	4.64615	2.91648e-05
	292	hsa_piR_005271	piRNA	7	4	3	4.25	4.5625	2.86397e-05
	293	hsa_piR_020388	piRNA	6.5	2.85	6.35	2.4	4.525	2.84043e-05
	294	hsa_piR_014620	piRNA	6.33333	7	2.66667	2.06667	4.51667	2.8352e-05
	295	U6atac	snRNA	3.95	1	7	5.88235	4.45809	2.79843e-05
	296	hsa_piR_004309	piRNA	5.66491	4.56543	5.22831	2.27229	4.43274	2.78252e-05
	297	hsa_piR_001205	piRNA	6.05263	3	4	4	4.26316	2.67607e-05
	298	hsa_piR_020498	piRNA	5.39461	2.81627	4.71345	3.52887	4.1133	2.582e-05
	299	hsa_piR_001168	piRNA	3.475	3.5962	3.59167	5.15278	3.95391	2.48195e-05
	300	SNORA5	snoRNA	3.16765	2.33571	3.26418	6.88838	3.91398	2.45688e-05
	301	hsa_piR_017184	piRNA	5.83333	3.59091	3.5	2.28333	3.80189	2.38653e-05
	302	hsa_piR_001207	piRNA	8.07692	4	1.07692	2	3.78846	2.37809e-05
	303	hsa_piR_021462	piRNA	8	1	3	3	3.75	2.35395e-05
	304	SNORA65	snoRNA	2	3	4	6	3.75	2.35395e-05
	305	hsa_piR_017791	piRNA	9	2	2	1.25	3.5625	2.23625e-05
	306	hsa_piR_020439	piRNA	6	3	3	2	3.5	2.19702e-05
	307	hsa_piR_020668	piRNA	2.72619	2.33333	4.13333	4.5	3.42321	2.14882e-05
	308	SNORD123	snoRNA	3	6	2.5	2	3.375	2.11856e-05
	309	SNORA28	snoRNA	5.07143	4	1.33333	3	3.35119	2.10361e-05
	310	hsa_piR_019168	piRNA	5	2	4	2	3.25	2.04009e-05
	311	SNORA25	snoRNA	5	5	1	2	3.25	2.04009e-05
	312	SNORA52	snoRNA	5	1	3.33333	3	3.08333	1.93547e-05
	313	SNORA15	snoRNA	2	3.8	1	5.28571	3.02143	1.89661e-05
	314	mascRNA-menRNA	lncRNA	4	1	4	3	3	1.88316e-05
	315	SNORD124	snoRNA	2	7	3	0	3	1.88316e-05
	316	hsa_piR_016970	piRNA	2.14286	1	6.33333	2	2.86905	1.80096e-05
	317	hsa_piR_013306	piRNA	2.66667	0	2.66667	5.5	2.70833	1.70008e-05
	318	hsa_piR_015254	piRNA	2.13333	1.66667	4.66667	1.72727	2.54848	1.59974e-05
	319	hsa_piR_019354	piRNA	2	4	2	2	2.5	1.5693e-05
	320	hsa_piR_016240	piRNA	3.06818	4.74759	0.9	0.818182	2.38349	1.49616e-05
	321	hsa_piR_020809	piRNA	3.06818	4.74759	0.9	0.818182	2.38349	1.49616e-05
	322	GAIT	Other	3	1	3.5	2	2.375	1.49084e-05
	323	SNORA27	snoRNA	4	2	2	1	2.25	1.41237e-05
	324	SNORD109A	snoRNA	5	1	2	1	2.25	1.41237e-05
	325	SNORA1	snoRNA	1.1875	1.75	1	4.5	2.10938	1.3241e-05
	326	hsa_piR_022628	piRNA	1.45023	2.34926	2.46732	2.10417	2.09274	1.31366e-05
	327	SCARNA11	snoRNA	1	0	2	5.25	2.0625	1.29467e-05
	328	hsa_piR_000291	piRNA	2.51692	1.70009	1.99425	1.94444	2.03893	1.27987e-05
	329	hsa_piR_010894	piRNA	3.2	1	2.7	1.2193	2.02982	1.27416e-05
	330	hsa_piR_000796	piRNA	3	0	4	1	2	1.25544e-05
	331	hsa_piR_019201	piRNA	2	1	3	2	2	1.25544e-05
	332	SNORA12	snoRNA	3	2	2	1	2	1.25544e-05
	333	hsa_piR_000823	piRNA	3.40472	1.0135	2.24346	1.33229	1.99849	1.2545e-05
	334	hsa_piR_016946	piRNA	2.83333	3	0.833333	1	1.91667	1.20313e-05
	335	SCARNA20	snoRNA	3.5	1	2	1.14286	1.91071	1.19939e-05
	336	SNORD19	snoRNA	1.39286	1.97619	2.875	1.25	1.87351	1.17604e-05
	337	hsa_piR_020657	piRNA	3	2	0	2	1.75	1.09851e-05
	338	SCARNA8	snoRNA	3	1	0	3	1.75	1.09851e-05
	339	SNORA71	snoRNA	4	1.66667	0	1	1.66667	1.0462e-05
	340	hsa_piR_016975	piRNA	4	0	1.5	1	1.625	1.02005e-05
	341	SNORA22	snoRNA	1.35	2	0	3	1.5875	9.96506e-06
	342	ACA59	snoRNA	5.28571	0	1	0	1.57143	9.86418e-06
	343	hsa_piR_001356	piRNA	2.78571	1.14286	1	1.28571	1.55357	9.75208e-06
	344	hsa_piR_017876	piRNA	1.83333	1.38889	2.52778	0.444444	1.54861	9.72095e-06
	345	hsa_piR_013624	piRNA	0.0833333	2	3	1.06667	1.5375	9.6512e-06
	346	SNORA40	snoRNA	0.25	2	1	2.5	1.4375	9.02348e-06
	347	SNORD72	snoRNA	1.1	1.5	3	0	1.4	8.78809e-06
	348	SNORA77	snoRNA	1	0.866667	0	3.33333	1.3	8.16037e-06
	349	hsa_piR_019224	piRNA	4	0.142857	0	1	1.28571	8.07069e-06
	350	SNORA47	snoRNA	1	2.05882	1	1	1.26471	7.93882e-06
	351	hsa_piR_021190	piRNA	1.26818	2.94759	0	0.818182	1.25849	7.89979e-06
	352	SCARNA1	snoRNA	2	0	0	3	1.25	7.8465e-06
	353	SNORA23	snoRNA	1	1	3	0	1.25	7.8465e-06
	354	SNORA41	snoRNA	0	3	1	1	1.25	7.8465e-06
	355	SNORA51	snoRNA	4	1	0	0	1.25	7.8465e-06
	356	U4atac	snRNA	3	1	1	0	1.25	7.8465e-06
	357	hsa_piR_004801	piRNA	0.4	3.85714	0.6	0	1.21429	7.62232e-06
	358	hsa_piR_015026	piRNA	1.26984	0.555556	1.0989	1.80556	1.18246	7.42256e-06
	359	SNORA30	snoRNA	1.5	0.583333	0.5	2.14286	1.18155	7.41682e-06
	360	SNORA19	snoRNA	2	1.7	1	0	1.175	7.37571e-06
	361	SCARNA24	snoRNA	2	0	1.5	1	1.125	7.06185e-06
	362	snoZ196	snoRNA	1	0.5	2	1	1.125	7.06185e-06
	363	hsa_piR_015186	piRNA	1.54444	1.26111	0.814379	0.877778	1.12443	7.05826e-06
	364	hsa_piR_019497	piRNA	1.54444	1.26111	0.814379	0.877778	1.12443	7.05826e-06
	365	hsa_piR_021987	piRNA	1.54444	1.26111	0.814379	0.877778	1.12443	7.05826e-06
	366	hsa_piR_019949	piRNA	0.971429	1.60794	0.666667	0.949206	1.04881	6.58359e-06
	367	hsa_piR_000801	piRNA	2	0	1	1	1	6.2772e-06
	368	SNORA84	snoRNA	1	0	0	3	1	6.2772e-06
	369	SNORD23	snoRNA	2.5	0.5	1	0	1	6.2772e-06
	370	hsa_piR_017391	piRNA	1.25	0.5	0.75	1.25	0.9375	5.88488e-06
	371	hsa_piR_011968	piRNA	0	0	0.714286	2.5	0.803571	5.04418e-06
	372	mtDNA_ssA	Other	1.38333	0.722222	0	1	0.776389	4.87355e-06
	373	snoU109	snoRNA	1	1	0	1.1	0.775	4.86483e-06
	374	hsa_piR_016664	piRNA	0	0	1	2	0.75	4.7079e-06
	375	hsa_piR_016980	piRNA	0	3	0	0	0.75	4.7079e-06
	376	hsa_piR_019628	piRNA	2	1	0	0	0.75	4.7079e-06
	377	hsa_piR_023057	piRNA	1	0	1	1	0.75	4.7079e-06
	378	SNORA38	snoRNA	1	1	0	1	0.75	4.7079e-06
	379	hsa_piR_012925	piRNA	2.33333	0	0	0.5	0.708333	4.44635e-06
	380	hsa_piR_016984	piRNA	0	1.8	0	0.818182	0.654545	4.10872e-06
	381	SNORA11	snoRNA	0	1.5	0	1.09091	0.647727	4.06592e-06
	382	hsa_piR_004993	piRNA	0.75	0	0.25	1.5	0.625	3.92325e-06
	383	IRES_Bip	Other	1	0	0.5	1	0.625	3.92325e-06
	384	hsa_piR_019368	piRNA	0	0	1	1.33333	0.583333	3.6617e-06
	385	ApoB_5_CRE	Other	1	0	1.2	0	0.55	3.45246e-06
	386	SNORA74	snoRNA	1.2	0	1	0	0.55	3.45246e-06
	387	hsa_piR_001078	piRNA	0	2	0	0	0.5	3.1386e-06
	388	hsa_piR_010541	piRNA	1	1	0	0	0.5	3.1386e-06
	389	hsa_piR_016963	piRNA	2	0	0	0	0.5	3.1386e-06
	390	SNORA56	snoRNA	2	0	0	0	0.5	3.1386e-06
	391	hsa_piR_019122	piRNA	0.25	0.1	0.5	1	0.4625	2.90321e-06
	392	hsa_piR_019269	piRNA	0.25	0.1	0.5	1	0.4625	2.90321e-06
	393	hsa_piR_020782	piRNA	0	0.1	0.5	1	0.4	2.51088e-06
	394	SNORA49	snoRNA	0	1	0	0.5	0.375	2.35395e-06
	395	RSV_RNA	vRNA	0.666667	0.230769	0.389423	0.117647	0.351127	2.20409e-06
	396	hsa_piR_019911	piRNA	1.1	0.25	0	0	0.3375	2.11856e-06
	397	SNORD86	snoRNA	1	0	0.142857	0	0.285714	1.79349e-06
	398	hsa_piR_000052	piRNA	1	0	0	0	0.25	1.5693e-06
	399	hsa_piR_000802	piRNA	0	0	0	1	0.25	1.5693e-06
	400	hsa_piR_001652	piRNA	0	0	0	1	0.25	1.5693e-06
	401	hsa_piR_002867	piRNA	1	0	0	0	0.25	1.5693e-06
	402	hsa_piR_003785	piRNA	0	1	0	0	0.25	1.5693e-06
	403	hsa_piR_004531	piRNA	0	1	0	0	0.25	1.5693e-06
	404	hsa_piR_006108	piRNA	0	1	0	0	0.25	1.5693e-06
	405	hsa_piR_006828	piRNA	1	0	0	0	0.25	1.5693e-06
	406	hsa_piR_007029	piRNA	1	0	0	0	0.25	1.5693e-06
	407	hsa_piR_008440	piRNA	1	0	0	0	0.25	1.5693e-06
	408	hsa_piR_008635	piRNA	1	0	0	0	0.25	1.5693e-06
	409	hsa_piR_009683	piRNA	1	0	0	0	0.25	1.5693e-06
	410	hsa_piR_009881	piRNA	0	0	1	0	0.25	1.5693e-06
	411	hsa_piR_009903	piRNA	0	1	0	0	0.25	1.5693e-06
	412	hsa_piR_010155	piRNA	0	0	0	1	0.25	1.5693e-06
	413	hsa_piR_010490	piRNA	0	1	0	0	0.25	1.5693e-06
	414	hsa_piR_011537	piRNA	1	0	0	0	0.25	1.5693e-06
	415	hsa_piR_013454	piRNA	1	0	0	0	0.25	1.5693e-06
	416	hsa_piR_013476	piRNA	0	1	0	0	0.25	1.5693e-06
	417	hsa_piR_014460	piRNA	0	0	0	1	0.25	1.5693e-06
	418	hsa_piR_015453	piRNA	0	0	0	1	0.25	1.5693e-06
	419	hsa_piR_019098	piRNA	1	0	0	0	0.25	1.5693e-06
	420	hsa_piR_019636	piRNA	0	1	0	0	0.25	1.5693e-06
	421	hsa_piR_021354	piRNA	1	0	0	0	0.25	1.5693e-06
	422	hsa_piR_021903	piRNA	0	1	0	0	0.25	1.5693e-06
	423	IRE_I	Other	1	0	0	0	0.25	1.5693e-06
	424	IRES_c-myc	Other	0	0	0	1	0.25	1.5693e-06
	425	IRES_Hsp70	Other	0	0	0	1	0.25	1.5693e-06
	426	MAT2A_C	Other	0	0	1	0	0.25	1.5693e-06
	427	SCARNA17	snoRNA	0	0	1	0	0.25	1.5693e-06
	428	SCARNA23	snoRNA	0	1	0	0	0.25	1.5693e-06
	429	SNORA53	snoRNA	0	1	0	0	0.25	1.5693e-06
	430	TUG1_1	lncRNA	0	1	0	0	0.25	1.5693e-06
	431	hsa_piR_015315	piRNA	0	0	0.9	0	0.225	1.41237e-06
	432	hsa_piR_020364	piRNA	0	0.857143	0	0	0.214286	1.34512e-06
	433	hsa_piR_023216	piRNA	0	0.1	0.285714	0.421429	0.201786	1.26665e-06
	434	hsa_piR_020235	piRNA	0	0.8	0	0	0.2	1.25544e-06
	435	hsa_piR_012747	piRNA	0	0	0	0.75	0.1875	1.17698e-06
	436	hsa_piR_019102	piRNA	0.616667	0	0	0	0.154167	9.67736e-07
	437	hsa_piR_017295	piRNA	0	0	0.6	0	0.15	9.41581e-07
	438	hsa_piR_008033	piRNA	0	0	0.571429	0	0.142857	8.96743e-07
	439	hsa_piR_007187	piRNA	0.272727	0	0	0.272727	0.136364	8.55982e-07
	440	Histone3	Other	0	0.5	0	0	0.125	7.8465e-07
	441	hsa_piR_002973	piRNA	0.5	0	0	0	0.125	7.8465e-07
	442	hsa_piR_005018	piRNA	0.5	0	0	0	0.125	7.8465e-07
	443	hsa_piR_005084	piRNA	0	0	0	0.5	0.125	7.8465e-07
	444	hsa_piR_011356	piRNA	0	0	0.5	0	0.125	7.8465e-07
	445	hsa_piR_011496	piRNA	0	0	0	0.5	0.125	7.8465e-07
	446	hsa_piR_014678	piRNA	0	0.5	0	0	0.125	7.8465e-07
	447	hsa_piR_021214	piRNA	0.166667	0.0833333	0.0833333	0.0666667	0.1	6.2772e-07
	448	hsa_piR_005076	piRNA	0	0	0.388889	0	0.0972222	6.10284e-07
	449	hsa_piR_013196	piRNA	0	0	0.35	0	0.0875	5.49255e-07
	450	hsa_piR_003145	piRNA	0	0	0	0.333333	0.0833333	5.231e-07
	451	hsa_piR_020545	piRNA	0.333333	0	0	0	0.0833333	5.231e-07
	452	hsa_piR_021057	piRNA	0.333333	0	0	0	0.0833333	5.231e-07
	453	SCARNA14	snoRNA	0	0	0.333333	0	0.0833333	5.231e-07
	454	Telomerase-vert	Other	0	0	0.25	0.0625	0.078125	4.90407e-07
	455	hsa_piR_019824	piRNA	0	0	0.285714	0	0.0714286	4.48372e-07
	456	hsa_piR_003728	piRNA	0.25	0	0	0	0.0625	3.92325e-07
	457	hsa_piR_017373	piRNA	0	0	0	0.25	0.0625	3.92325e-07
	458	hsa_piR_020357	piRNA	0.25	0	0	0	0.0625	3.92325e-07
	459	SNORA67	snoRNA	0.25	0	0	0	0.0625	3.92325e-07
	460	hsa_piR_002468	piRNA	0	0	0	0.230769	0.0576923	3.62146e-07
	461	hsa_piR_009059	piRNA	0.222222	0	0	0	0.0555556	3.48734e-07
	462	hsa_piR_011331	piRNA	0	0	0.222222	0	0.0555556	3.48734e-07
	463	hsa_piR_001840	piRNA	0.2	0	0	0	0.05	3.1386e-07
	464	hsa_piR_011466	piRNA	0	0.2	0	0	0.05	3.1386e-07
	465	hsa_piR_012844	piRNA	0	0	0	0.2	0.05	3.1386e-07
	466	hsa_piR_009633	piRNA	0	0	0.166667	0	0.0416667	2.6155e-07
	467	hsa_piR_019507	piRNA	0.166667	0	0	0	0.0416667	2.6155e-07
	468	hsa_piR_004150	piRNA	0.0666667	0.1	0	0	0.0416667	2.6155e-07
	469	hsa_piR_003783	piRNA	0	0	0.153846	0	0.0384615	2.41431e-07
	470	U11	snRNA	0	0	0.153846	0	0.0384615	2.41431e-07
	471	hsa_piR_012037	piRNA	0	0	0	0.142857	0.0357143	2.24186e-07
	472	hsa_piR_004800	piRNA	0.133333	0	0	0	0.0333333	2.0924e-07
	473	hsa_piR_005342	piRNA	0.125	0	0	0	0.03125	1.96163e-07
	474	hsa_piR_015509	piRNA	0.125	0	0	0	0.03125	1.96163e-07
	475	hsa_piR_016624	piRNA	0.125	0	0	0	0.03125	1.96163e-07
	476	hsa_piR_003040	piRNA	0	0	0.111111	0	0.0277778	1.74367e-07
	477	hsa_piR_006169	piRNA	0	0	0.111111	0	0.0277778	1.74367e-07
	478	hsa_piR_011575	piRNA	0	0	0	0.111111	0.0277778	1.74367e-07
	479	hsa_piR_017588	piRNA	0	0	0.111111	0	0.0277778	1.74367e-07
	480	uc_338	snRNA	0.111111	0	0	0	0.0277778	1.74367e-07
	481	hsa_piR_005660	piRNA	0.0526316	0	0	0.0526316	0.0263158	1.6519e-07
	482	hsa_piR_006927	piRNA	0	0.1	0	0	0.025	1.5693e-07
	483	hsa_piR_015786	piRNA	0	0.1	0	0	0.025	1.5693e-07
	484	hsa_piR_019574	piRNA	0.0909091	0	0	0	0.0227273	1.42664e-07
	485	hsa_piR_017273	piRNA	0.0833333	0	0	0	0.0208333	1.30775e-07
	486	hsa_piR_004241	piRNA	0	0.0769231	0	0	0.0192308	1.20715e-07
	487	hsa_piR_005223	piRNA	0	0	0	0.0769231	0.0192308	1.20715e-07
	488	hsa_piR_009502	piRNA	0	0.0769231	0	0	0.0192308	1.20715e-07
	489	hsa_piR_010889	piRNA	0.0769231	0	0	0	0.0192308	1.20715e-07
	490	hsa_piR_016898	piRNA	0	0.0769231	0	0	0.0192308	1.20715e-07
	491	hsa_piR_021383	piRNA	0	0	0	0.0769231	0.0192308	1.20715e-07
	492	K_chan_RES	Other	0	0.0769231	0	0	0.0192308	1.20715e-07
	493	hsa_piR_000955	piRNA	0.0714286	0	0	0	0.0178571	1.12093e-07
	494	hsa_piR_002783	piRNA	0.0714286	0	0	0	0.0178571	1.12093e-07
	495	hsa_piR_004163	piRNA	0	0	0	0.0714286	0.0178571	1.12093e-07
	496	hsa_piR_004876	piRNA	0	0	0.0714286	0	0.0178571	1.12093e-07
	497	hsa_piR_014253	piRNA	0	0	0.0714286	0	0.0178571	1.12093e-07
	498	hsa_piR_018595	piRNA	0	0	0.0714286	0	0.0178571	1.12093e-07
	499	hsa_piR_018796	piRNA	0	0	0.0714286	0	0.0178571	1.12093e-07
	500	hsa_piR_020836	piRNA	0	0	0.0714286	0	0.0178571	1.12093e-07
	501	HOTTIP_3	lncRNA	0	0.0588235	0	0	0.0147059	9.23118e-08
	502	HOXB13-AS1_2	lncRNA	0.0588235	0	0	0	0.0147059	9.23118e-08
	503	hsa_piR_002946	piRNA	0	0	0.0588235	0	0.0147059	9.23118e-08
	504	hsa_piR_011310	piRNA	0.0588235	0	0	0	0.0147059	9.23118e-08
	505	hsa_piR_009925	piRNA	0.0555556	0	0	0	0.0138889	8.71834e-08
	506	IRES_Kv1_4	Other	0.0555556	0	0	0	0.0138889	8.71834e-08
	507	hsa_piR_015540	piRNA	0	0	0	0.0526316	0.0131579	8.25948e-08
	508	hsa_piR_023179	piRNA	0	0	0	0.0526316	0.0131579	8.25948e-08
	509	hsa_piR_005107	piRNA	0.05	0	0	0	0.0125	7.8465e-08
	510	hsa_piR_007915	piRNA	0	0	0	0.05	0.0125	7.8465e-08
	511	hsa_piR_010084	piRNA	0	0	0.05	0	0.0125	7.8465e-08
	512	hsa_piR_020786	piRNA	0	0.05	0	0	0.0125	7.8465e-08
	513	NCRUPAR_1	lncRNA	0.05	0	0	0	0.0125	7.8465e-08
	514	ACA64	snoRNA	0	0	0	0	0	0
	515	Evf1_2	lncRNA	0	0	0	0	0	0
	516	FTX_1	lncRNA	0	0	0	0	0	0
	517	HOTAIRM1_2	lncRNA	0	0	0	0	0	0
	518	hsa_piR_000012	piRNA	0	0	0	0	0	0
	519	hsa_piR_000057	piRNA	0	0	0	0	0	0
	520	hsa_piR_000301	piRNA	0	0	0	0	0	0
	521	hsa_piR_000329	piRNA	0	0	0	0	0	0
	522	hsa_piR_000407	piRNA	0	0	0	0	0	0
	523	hsa_piR_000683	piRNA	0	0	0	0	0	0
	524	hsa_piR_000779	piRNA	0	0	0	0	0	0
	525	hsa_piR_000907	piRNA	0	0	0	0	0	0
	526	hsa_piR_000997	piRNA	0	0	0	0	0	0
	527	hsa_piR_001179	piRNA	0	0	0	0	0	0
	528	hsa_piR_001746	piRNA	0	0	0	0	0	0
	529	hsa_piR_001837	piRNA	0	0	0	0	0	0
	530	hsa_piR_001925	piRNA	0	0	0	0	0	0
	531	hsa_piR_002106	piRNA	0	0	0	0	0	0
	532	hsa_piR_002460	piRNA	0	0	0	0	0	0
	533	hsa_piR_002603	piRNA	0	0	0	0	0	0
	534	hsa_piR_002964	piRNA	0	0	0	0	0	0
	535	hsa_piR_003139	piRNA	0	0	0	0	0	0
	536	hsa_piR_003245	piRNA	0	0	0	0	0	0
	537	hsa_piR_003304	piRNA	0	0	0	0	0	0
	538	hsa_piR_003831	piRNA	0	0	0	0	0	0
	539	hsa_piR_003923	piRNA	0	0	0	0	0	0
	540	hsa_piR_003994	piRNA	0	0	0	0	0	0
	541	hsa_piR_004334	piRNA	0	0	0	0	0	0
	542	hsa_piR_004460	piRNA	0	0	0	0	0	0
	543	hsa_piR_004506	piRNA	0	0	0	0	0	0
	544	hsa_piR_004679	piRNA	0	0	0	0	0	0
	545	hsa_piR_005041	piRNA	0	0	0	0	0	0
	546	hsa_piR_005770	piRNA	0	0	0	0	0	0
	547	hsa_piR_006377	piRNA	0	0	0	0	0	0
	548	hsa_piR_006494	piRNA	0	0	0	0	0	0
	549	hsa_piR_006561	piRNA	0	0	0	0	0	0
	550	hsa_piR_006593	piRNA	0	0	0	0	0	0
	551	hsa_piR_006949	piRNA	0	0	0	0	0	0
	552	hsa_piR_006999	piRNA	0	0	0	0	0	0
	553	hsa_piR_007017	piRNA	0	0	0	0	0	0
	554	hsa_piR_007084	piRNA	0	0	0	0	0	0
	555	hsa_piR_007336	piRNA	0	0	0	0	0	0
	556	hsa_piR_007372	piRNA	0	0	0	0	0	0
	557	hsa_piR_007388	piRNA	0	0	0	0	0	0
	558	hsa_piR_007424	piRNA	0	0	0	0	0	0
	559	hsa_piR_007635	piRNA	0	0	0	0	0	0
	560	hsa_piR_007639	piRNA	0	0	0	0	0	0
	561	hsa_piR_007787	piRNA	0	0	0	0	0	0
	562	hsa_piR_007855	piRNA	0	0	0	0	0	0
	563	hsa_piR_008039	piRNA	0	0	0	0	0	0
	564	hsa_piR_008215	piRNA	0	0	0	0	0	0
	565	hsa_piR_008235	piRNA	0	0	0	0	0	0
	566	hsa_piR_008480	piRNA	0	0	0	0	0	0
	567	hsa_piR_008483	piRNA	0	0	0	0	0	0
	568	hsa_piR_008599	piRNA	0	0	0	0	0	0
	569	hsa_piR_009017	piRNA	0	0	0	0	0	0
	570	hsa_piR_009103	piRNA	0	0	0	0	0	0
	571	hsa_piR_009237	piRNA	0	0	0	0	0	0
	572	hsa_piR_009580	piRNA	0	0	0	0	0	0
	573	hsa_piR_009615	piRNA	0	0	0	0	0	0
	574	hsa_piR_009894	piRNA	0	0	0	0	0	0
	575	hsa_piR_009958	piRNA	0	0	0	0	0	0
	576	hsa_piR_010462	piRNA	0	0	0	0	0	0
	577	hsa_piR_010643	piRNA	0	0	0	0	0	0
	578	hsa_piR_011049	piRNA	0	0	0	0	0	0
	579	hsa_piR_011109	piRNA	0	0	0	0	0	0
	580	hsa_piR_011161	piRNA	0	0	0	0	0	0
	581	hsa_piR_011181	piRNA	0	0	0	0	0	0
	582	hsa_piR_011217	piRNA	0	0	0	0	0	0
	583	hsa_piR_011901	piRNA	0	0	0	0	0	0
	584	hsa_piR_012143	piRNA	0	0	0	0	0	0
	585	hsa_piR_012274	piRNA	0	0	0	0	0	0
	586	hsa_piR_012408	piRNA	0	0	0	0	0	0
	587	hsa_piR_012443	piRNA	0	0	0	0	0	0
	588	hsa_piR_012717	piRNA	0	0	0	0	0	0
	589	hsa_piR_012782	piRNA	0	0	0	0	0	0
	590	hsa_piR_012916	piRNA	0	0	0	0	0	0
	591	hsa_piR_013203	piRNA	0	0	0	0	0	0
	592	hsa_piR_013350	piRNA	0	0	0	0	0	0
	593	hsa_piR_013549	piRNA	0	0	0	0	0	0
	594	hsa_piR_013577	piRNA	0	0	0	0	0	0
	595	hsa_piR_013639	piRNA	0	0	0	0	0	0
	596	hsa_piR_013731	piRNA	0	0	0	0	0	0
	597	hsa_piR_013832	piRNA	0	0	0	0	0	0
	598	hsa_piR_013882	piRNA	0	0	0	0	0	0
	599	hsa_piR_014015	piRNA	0	0	0	0	0	0
	600	hsa_piR_014414	piRNA	0	0	0	0	0	0
	601	hsa_piR_014516	piRNA	0	0	0	0	0	0
	602	hsa_piR_014566	piRNA	0	0	0	0	0	0
	603	hsa_piR_014677	piRNA	0	0	0	0	0	0
	604	hsa_piR_014938	piRNA	0	0	0	0	0	0
	605	hsa_piR_015004	piRNA	0	0	0	0	0	0
	606	hsa_piR_015099	piRNA	0	0	0	0	0	0
	607	hsa_piR_015106	piRNA	0	0	0	0	0	0
	608	hsa_piR_015232	piRNA	0	0	0	0	0	0
	609	hsa_piR_015442	piRNA	0	0	0	0	0	0
	610	hsa_piR_015752	piRNA	0	0	0	0	0	0
	611	hsa_piR_016065	piRNA	0	0	0	0	0	0
	612	hsa_piR_016090	piRNA	0	0	0	0	0	0
	613	hsa_piR_016948	piRNA	0	0	0	0	0	0
	614	hsa_piR_017845	piRNA	0	0	0	0	0	0
	615	hsa_piR_018241	piRNA	0	0	0	0	0	0
	616	hsa_piR_018430	piRNA	0	0	0	0	0	0
	617	hsa_piR_018693	piRNA	0	0	0	0	0	0
	618	hsa_piR_018919	piRNA	0	0	0	0	0	0
	619	hsa_piR_019135	piRNA	0	0	0	0	0	0
	620	hsa_piR_019165	piRNA	0	0	0	0	0	0
	621	hsa_piR_019166	piRNA	0	0	0	0	0	0
	622	hsa_piR_019169	piRNA	0	0	0	0	0	0
	623	hsa_piR_019226	piRNA	0	0	0	0	0	0
	624	hsa_piR_019233	piRNA	0	0	0	0	0	0
	625	hsa_piR_019673	piRNA	0	0	0	0	0	0
	626	hsa_piR_019797	piRNA	0	0	0	0	0	0
	627	hsa_piR_019822	piRNA	0	0	0	0	0	0
	628	hsa_piR_019823	piRNA	0	0	0	0	0	0
	629	hsa_piR_019927	piRNA	0	0	0	0	0	0
	630	hsa_piR_020305	piRNA	0	0	0	0	0	0
	631	hsa_piR_020362	piRNA	0	0	0	0	0	0
	632	hsa_piR_020368	piRNA	0	0	0	0	0	0
	633	hsa_piR_020492	piRNA	0	0	0	0	0	0
	634	hsa_piR_020575	piRNA	0	0	0	0	0	0
	635	hsa_piR_020698	piRNA	0	0	0	0	0	0
	636	hsa_piR_020893	piRNA	0	0	0	0	0	0
	637	hsa_piR_021220	piRNA	0	0	0	0	0	0
	638	hsa_piR_022114	piRNA	0	0	0	0	0	0
	639	hsa_piR_022225	piRNA	0	0	0	0	0	0
	640	hsa_piR_023041	piRNA	0	0	0	0	0	0
	641	hsa_piR_023077	piRNA	0	0	0	0	0	0
	642	hsa_piR_023101	piRNA	0	0	0	0	0	0
	643	hsa_piR_023321	piRNA	0	0	0	0	0	0
	644	IRES_Cx43	Other	0	0	0	0	0	0
	645	IRES_FGF2	Other	0	0	0	0	0	0
	646	IRES_TrkB	Other	0	0	0	0	0	0
	647	JPX_1	lncRNA	0	0	0	0	0	0
	648	JPX_2	lncRNA	0	0	0	0	0	0
	649	MALAT1	lncRNA	0	0	0	0	0	0
	650	MAT2A_A	Other	0	0	0	0	0	0
	651	MEG8_1	lncRNA	0	0	0	0	0	0
	652	MIAT_exon5_1	lncRNA	0	0	0	0	0	0
	653	MIAT_exon5_3	lncRNA	0	0	0	0	0	0
	654	NAMA_2	lncRNA	0	0	0	0	0	0
	655	NBR2	Other	0	0	0	0	0	0
	656	NEAT1_1	lncRNA	0	0	0	0	0	0
	657	NEAT1_3	lncRNA	0	0	0	0	0	0
	658	RFPL3-AS1_1	lncRNA	0	0	0	0	0	0
	659	RMST_3	lncRNA	0	0	0	0	0	0
	660	RMST_6	lncRNA	0	0	0	0	0	0
	661	SCARNA21	snoRNA	0	0	0	0	0	0
	662	SECIS_1	snoRNA	0	0	0	0	0	0
	663	Six3os1_5	snoRNA	0	0	0	0	0	0
	664	SNORA35	snoRNA	0	0	0	0	0	0
	665	SNORA4	snoRNA	0	0	0	0	0	0
	666	SOX2OT_exon3	lncRNA	0	0	0	0	0	0
	667	Vimentin3	lncRNA	0	0	0	0	0	0
	668	XIST	lncRNA	0	0	0	0	0	0
	669	XIST_intron	lncRNA	0	0	0	0	0	0
	670	ZNFX1-AS1_1	lncRNA	0	0	0	0	0	0
		idx	RNA Class	E13	E14	E15	E16	Avg - Liver (E13-E16)
		Total		244921	123691	154546	114068	159307
